# Supplementary material for: Direct Photochemical Synthesis of Substituted Benzo[b]fluorenes
Source: Org Lett. 2024 Nov 25;26(48):10364–8. doi: 10.1021/acs.orglett.4c03978 (PMC11629382; doi:10.1021/acs.orglett.4c03978)
Supplement: Supplementary file 2 — ol4c03978_si_002.zip [file ol4c03978_si_002.zip]

Archive with 7,463 entries (5,258 files):
- FID for Publication/
- FID for Publication/20240601_RC-2-C-4-88A_01/
- FID for Publication/20240601_RC-2-C-4-88A_01/desktop.ini
- FID for Publication/20240601_RC-2-C-4-88A_01/dirinfo/
- FID for Publication/20240601_RC-2-C-4-88A_01/dirinfo/chronlog
- FID for Publication/20240601_RC-2-C-4-88A_01/dirinfo/craftlog
- FID for Publication/20240601_RC-2-C-4-88A_01/dirinfo/fidlist
- FID for Publication/20240601_RC-2-C-4-88A_01/dirinfo/fidlog
- FID for Publication/20240601_RC-2-C-4-88A_01/dirinfo/loc57
- FID for Publication/20240601_RC-2-C-4-88A_01/dirinfo/locationpath
- FID for Publication/20240601_RC-2-C-4-88A_01/dirinfo/macdir/
- FID for Publication/20240601_RC-2-C-4-88A_01/dirinfo/macdir/ACQlist
- FID for Publication/20240601_RC-2-C-4-88A_01/dirinfo/macdir/EXPalias
- FID for Publication/20240601_RC-2-C-4-88A_01/dirinfo/macdir/EXPLIST
- FID for Publication/20240601_RC-2-C-4-88A_01/dirinfo/macdir/expqueue
- FID for Publication/20240601_RC-2-C-4-88A_01/dirinfo/macdir/LONGLIST
- FID for Publication/20240601_RC-2-C-4-88A_01/dirinfo/macdir/maclib_attic/
- FID for Publication/20240601_RC-2-C-4-88A_01/dirinfo/macdir/maclib_attic/CARBON_001acq
- FID for Publication/20240601_RC-2-C-4-88A_01/dirinfo/macdir/maclib_attic/CARBON_001acqpars
- FID for Publication/20240601_RC-2-C-4-88A_01/dirinfo/macdir/maclib_attic/CARBON_001_Attr
- FID for Publication/20240601_RC-2-C-4-88A_01/dirinfo/macdir/maclib_attic/firstNode_walkupQacqpars
- FID for Publication/20240601_RC-2-C-4-88A_01/dirinfo/macdir/maclib_attic/FLUORINE_001acq
- FID for Publication/20240601_RC-2-C-4-88A_01/dirinfo/macdir/maclib_attic/FLUORINE_001acqpars
- FID for Publication/20240601_RC-2-C-4-88A_01/dirinfo/macdir/maclib_attic/FLUORINE_001_Attr
- FID for Publication/20240601_RC-2-C-4-88A_01/dirinfo/macdir/maclib_attic/gHMBCAD_001acq
- FID for Publication/20240601_RC-2-C-4-88A_01/dirinfo/macdir/maclib_attic/gHMBCAD_001acqpars
- FID for Publication/20240601_RC-2-C-4-88A_01/dirinfo/macdir/maclib_attic/gHMBCAD_001_Attr
- FID for Publication/20240601_RC-2-C-4-88A_01/dirinfo/macdir/maclib_attic/gHSQCAD_001acq
- FID for Publication/20240601_RC-2-C-4-88A_01/dirinfo/macdir/maclib_attic/gHSQCAD_001acqpars
- FID for Publication/20240601_RC-2-C-4-88A_01/dirinfo/macdir/maclib_attic/gHSQCAD_001_Attr
- FID for Publication/20240601_RC-2-C-4-88A_01/dirinfo/macdir/maclib_attic/PROTON_001acq
- FID for Publication/20240601_RC-2-C-4-88A_01/dirinfo/macdir/maclib_attic/PROTON_001acqpars
- FID for Publication/20240601_RC-2-C-4-88A_01/dirinfo/macdir/maclib_attic/PROTON_001_Attr
- FID for Publication/20240601_RC-2-C-4-88A_01/dirinfo/macdir/maclib_attic/walkupQacq
- FID for Publication/20240601_RC-2-C-4-88A_01/dirinfo/macdir/maclib_attic/walkupQacqpars
- FID for Publication/20240601_RC-2-C-4-88A_01/dirinfo/macdir/sampleglobal
- FID for Publication/20240601_RC-2-C-4-88A_01/dirinfo/macdir/sampleinfo
- FID for Publication/20240601_RC-2-C-4-88A_01/dirinfo/macdir/TtimeQ
- FID for Publication/20240601_RC-2-C-4-88A_01/dirinfo/parlib/
- FID for Publication/20240601_RC-2-C-4-88A_01/dirinfo/parlib/parliblist
- FID for Publication/20240601_RC-2-C-4-88A_01/dirinfo/parlib/RC-2-C-4-88A_CARBON_20240601_01.par/
- FID for Publication/20240601_RC-2-C-4-88A_01/dirinfo/parlib/RC-2-C-4-88A_CARBON_20240601_01.par/procpar
- FID for Publication/20240601_RC-2-C-4-88A_01/dirinfo/parlib/RC-2-C-4-88A_CARBON_20240601_01.par/text
- FID for Publication/20240601_RC-2-C-4-88A_01/dirinfo/parlib/RC-2-C-4-88A_FLUORINE_20240601_01.par/
- FID for Publication/20240601_RC-2-C-4-88A_01/dirinfo/parlib/RC-2-C-4-88A_FLUORINE_20240601_01.par/procpar
- FID for Publication/20240601_RC-2-C-4-88A_01/dirinfo/parlib/RC-2-C-4-88A_FLUORINE_20240601_01.par/text
- FID for Publication/20240601_RC-2-C-4-88A_01/dirinfo/parlib/RC-2-C-4-88A_gHMBCAD_20240601_01.par/
- FID for Publication/20240601_RC-2-C-4-88A_01/dirinfo/parlib/RC-2-C-4-88A_gHMBCAD_20240601_01.par/procpar
- FID for Publication/20240601_RC-2-C-4-88A_01/dirinfo/parlib/RC-2-C-4-88A_gHMBCAD_20240601_01.par/text
- FID for Publication/20240601_RC-2-C-4-88A_01/dirinfo/parlib/RC-2-C-4-88A_gHSQCAD_20240601_01.par/
- FID for Publication/20240601_RC-2-C-4-88A_01/dirinfo/parlib/RC-2-C-4-88A_gHSQCAD_20240601_01.par/procpar
- FID for Publication/20240601_RC-2-C-4-88A_01/dirinfo/parlib/RC-2-C-4-88A_gHSQCAD_20240601_01.par/text
- FID for Publication/20240601_RC-2-C-4-88A_01/dirinfo/parlib/RC-2-C-4-88A_PROTON_20240601_01.par/
- FID for Publication/20240601_RC-2-C-4-88A_01/dirinfo/parlib/RC-2-C-4-88A_PROTON_20240601_01.par/procpar
- FID for Publication/20240601_RC-2-C-4-88A_01/dirinfo/parlib/RC-2-C-4-88A_PROTON_20240601_01.par/text
- FID for Publication/20240601_RC-2-C-4-88A_01/dirinfo/parlib/RC-2-C-4-88A_PROTON_20240601_02.par/
- FID for Publication/20240601_RC-2-C-4-88A_01/dirinfo/parlib/RC-2-C-4-88A_PROTON_20240601_02.par/procpar
- FID for Publication/20240601_RC-2-C-4-88A_01/dirinfo/parlib/RC-2-C-4-88A_PROTON_20240601_02.par/text
- FID for Publication/20240601_RC-2-C-4-88A_01/dirinfo/plotlist
- FID for Publication/20240601_RC-2-C-4-88A_01/dirinfo/psglib/
- FID for Publication/20240601_RC-2-C-4-88A_01/dirinfo/shapelib/
- FID for Publication/20240601_RC-2-C-4-88A_01/dirinfo/shapelib/P8012_ad300.RF
- FID for Publication/20240601_RC-2-C-4-88A_01/dirinfo/shapelib/P8012_ad300R.RF
- FID for Publication/20240601_RC-2-C-4-88A_01/dirinfo/shapelib/P8012_ref200.RF
- FID for Publication/20240601_RC-2-C-4-88A_01/dirinfo/shapelib/W40_P8012.DEC
- FID for Publication/20240601_RC-2-C-4-88A_01/dirinfo/shapelib/waltz16.DEC
- FID for Publication/20240601_RC-2-C-4-88A_01/dirinfo/spectrumlog
- FID for Publication/20240601_RC-2-C-4-88A_01/dirinfo/xmldir/
- FID for Publication/20240601_RC-2-C-4-88A_01/dirinfo/xmldir/cpnodeinfo
- FID for Publication/20240601_RC-2-C-4-88A_01/dirinfo/xmldir/craftlog
- FID for Publication/20240601_RC-2-C-4-88A_01/dirinfo/xmldir/errorlog
- FID for Publication/20240601_RC-2-C-4-88A_01/dirinfo/xmldir/EXPLIST
- FID for Publication/20240601_RC-2-C-4-88A_01/dirinfo/xmldir/expqueue
- FID for Publication/20240601_RC-2-C-4-88A_01/dirinfo/xmldir/fidlog
- FID for Publication/20240601_RC-2-C-4-88A_01/dirinfo/xmldir/info/
- FID for Publication/20240601_RC-2-C-4-88A_01/dirinfo/xmldir/info/Sqn0001/
- FID for Publication/20240601_RC-2-C-4-88A_01/dirinfo/xmldir/info/Sqn0001/prop
- FID for Publication/20240601_RC-2-C-4-88A_01/dirinfo/xmldir/info/Sqn0002/
- FID for Publication/20240601_RC-2-C-4-88A_01/dirinfo/xmldir/info/Sqn0002/prop
- FID for Publication/20240601_RC-2-C-4-88A_01/dirinfo/xmldir/info/Sqn0003/
- FID for Publication/20240601_RC-2-C-4-88A_01/dirinfo/xmldir/info/Sqn0003/prop
- FID for Publication/20240601_RC-2-C-4-88A_01/dirinfo/xmldir/info/Sqn0004/
- FID for Publication/20240601_RC-2-C-4-88A_01/dirinfo/xmldir/info/Sqn0004/prop
- FID for Publication/20240601_RC-2-C-4-88A_01/dirinfo/xmldir/info/Sqn0005/
- FID for Publication/20240601_RC-2-C-4-88A_01/dirinfo/xmldir/info/Sqn0005/prop
- FID for Publication/20240601_RC-2-C-4-88A_01/dirinfo/xmldir/info/Sqn0006/
- FID for Publication/20240601_RC-2-C-4-88A_01/dirinfo/xmldir/info/Sqn0006/prop
- FID for Publication/20240601_RC-2-C-4-88A_01/dirinfo/xmldir/info/Sqn0007/
- FID for Publication/20240601_RC-2-C-4-88A_01/dirinfo/xmldir/info/Sqn0007/prop
- FID for Publication/20240601_RC-2-C-4-88A_01/dirinfo/xmldir/info/Sqn0008/
- FID for Publication/20240601_RC-2-C-4-88A_01/dirinfo/xmldir/info/Sqn0008/prop
- FID for Publication/20240601_RC-2-C-4-88A_01/dirinfo/xmldir/info/Sqn0009/
- FID for Publication/20240601_RC-2-C-4-88A_01/dirinfo/xmldir/info/Sqn0009/prop
- FID for Publication/20240601_RC-2-C-4-88A_01/dirinfo/xmldir/info/Sqn0010/
- FID for Publication/20240601_RC-2-C-4-88A_01/dirinfo/xmldir/info/Sqn0010/prop
- FID for Publication/20240601_RC-2-C-4-88A_01/dirinfo/xmldir/info/Sqn0011/
- FID for Publication/20240601_RC-2-C-4-88A_01/dirinfo/xmldir/info/Sqn0011/prop
- FID for Publication/20240601_RC-2-C-4-88A_01/dirinfo/xmldir/info/Sqn0012/
- FID for Publication/20240601_RC-2-C-4-88A_01/dirinfo/xmldir/info/Sqn0012/prop
- FID for Publication/20240601_RC-2-C-4-88A_01/dirinfo/xmldir/info/Sqn0013/
- FID for Publication/20240601_RC-2-C-4-88A_01/dirinfo/xmldir/info/Sqn0013/prop
- FID for Publication/20240601_RC-2-C-4-88A_01/dirinfo/xmldir/info/Sqn0014/
- FID for Publication/20240601_RC-2-C-4-88A_01/dirinfo/xmldir/info/Sqn0014/prop
- FID for Publication/20240601_RC-2-C-4-88A_01/dirinfo/xmldir/info/Sqn0015/
- FID for Publication/20240601_RC-2-C-4-88A_01/dirinfo/xmldir/info/Sqn0015/prop
- FID for Publication/20240601_RC-2-C-4-88A_01/dirinfo/xmldir/info/Sqn0016/
- FID for Publication/20240601_RC-2-C-4-88A_01/dirinfo/xmldir/info/Sqn0016/prop
- FID for Publication/20240601_RC-2-C-4-88A_01/dirinfo/xmldir/info/Sqn0017/
- FID for Publication/20240601_RC-2-C-4-88A_01/dirinfo/xmldir/info/Sqn0017/prop
- FID for Publication/20240601_RC-2-C-4-88A_01/dirinfo/xmldir/info/Sqn0018/
- FID for Publication/20240601_RC-2-C-4-88A_01/dirinfo/xmldir/info/Sqn0018/prop
- FID for Publication/20240601_RC-2-C-4-88A_01/dirinfo/xmldir/info/Sqn0019/
- FID for Publication/20240601_RC-2-C-4-88A_01/dirinfo/xmldir/info/Sqn0019/prop
- FID for Publication/20240601_RC-2-C-4-88A_01/dirinfo/xmldir/info/Sqn0020/
- FID for Publication/20240601_RC-2-C-4-88A_01/dirinfo/xmldir/info/Sqn0020/prop
- FID for Publication/20240601_RC-2-C-4-88A_01/dirinfo/xmldir/info/Sqn0021/
- FID for Publication/20240601_RC-2-C-4-88A_01/dirinfo/xmldir/info/Sqn0021/prop
- FID for Publication/20240601_RC-2-C-4-88A_01/dirinfo/xmldir/info/Sqn0022/
- FID for Publication/20240601_RC-2-C-4-88A_01/dirinfo/xmldir/info/Sqn0022/prop
- FID for Publication/20240601_RC-2-C-4-88A_01/dirinfo/xmldir/info/Sqn0023/
- FID for Publication/20240601_RC-2-C-4-88A_01/dirinfo/xmldir/info/Sqn0023/prop
- FID for Publication/20240601_RC-2-C-4-88A_01/dirinfo/xmldir/info/Sqn0024/
- FID for Publication/20240601_RC-2-C-4-88A_01/dirinfo/xmldir/info/Sqn0024/prop
- FID for Publication/20240601_RC-2-C-4-88A_01/dirinfo/xmldir/info/Sqn0025/
- FID for Publication/20240601_RC-2-C-4-88A_01/dirinfo/xmldir/info/Sqn0025/prop
- FID for Publication/20240601_RC-2-C-4-88A_01/dirinfo/xmldir/info/Sqn0026/
- FID for Publication/20240601_RC-2-C-4-88A_01/dirinfo/xmldir/info/Sqn0026/prop
- FID for Publication/20240601_RC-2-C-4-88A_01/dirinfo/xmldir/info/Sqn0027/
- FID for Publication/20240601_RC-2-C-4-88A_01/dirinfo/xmldir/info/Sqn0027/prop
- FID for Publication/20240601_RC-2-C-4-88A_01/dirinfo/xmldir/info/Sqn0028/
- FID for Publication/20240601_RC-2-C-4-88A_01/dirinfo/xmldir/info/Sqn0028/prop
- FID for Publication/20240601_RC-2-C-4-88A_01/dirinfo/xmldir/info/Sqn0029/
- FID for Publication/20240601_RC-2-C-4-88A_01/dirinfo/xmldir/info/Sqn0029/prop
- FID for Publication/20240601_RC-2-C-4-88A_01/dirinfo/xmldir/info/Sqn0030/
- FID for Publication/20240601_RC-2-C-4-88A_01/dirinfo/xmldir/info/Sqn0030/prop
- FID for Publication/20240601_RC-2-C-4-88A_01/dirinfo/xmldir/LONGLIST
- FID for Publication/20240601_RC-2-C-4-88A_01/dirinfo/xmldir/spectrumlog
- FID for Publication/20240601_RC-2-C-4-88A_01/dirinfo/xmldir/sqdir/
- FID for Publication/20240601_RC-2-C-4-88A_01/dirinfo/xmldir/sqdir/enterSQ
- FID for Publication/20240601_RC-2-C-4-88A_01/dirinfo/xmldir/sqdir/error_enterSQ
- FID for Publication/20240601_RC-2-C-4-88A_01/dirinfo/xmldir/sqdir/error_study.xml
- FID for Publication/20240601_RC-2-C-4-88A_01/dirinfo/xmldir/sqdir/info/
- FID for Publication/20240601_RC-2-C-4-88A_01/dirinfo/xmldir/sqdir/info/Sqn0005/
- FID for Publication/20240601_RC-2-C-4-88A_01/dirinfo/xmldir/sqdir/info/Sqn0005/prop
- FID for Publication/20240601_RC-2-C-4-88A_01/dirinfo/xmldir/sqdir/info/Sqn0013/
- FID for Publication/20240601_RC-2-C-4-88A_01/dirinfo/xmldir/sqdir/info/Sqn0013/prop
- FID for Publication/20240601_RC-2-C-4-88A_01/dirinfo/xmldir/sqdir/info/Sqn0019/
- FID for Publication/20240601_RC-2-C-4-88A_01/dirinfo/xmldir/sqdir/info/Sqn0019/prop
- FID for Publication/20240601_RC-2-C-4-88A_01/dirinfo/xmldir/sqdir/info/Sqn0024/
- FID for Publication/20240601_RC-2-C-4-88A_01/dirinfo/xmldir/sqdir/info/Sqn0024/prop
- FID for Publication/20240601_RC-2-C-4-88A_01/dirinfo/xmldir/sqdir/info/Sqn0028/
- FID for Publication/20240601_RC-2-C-4-88A_01/dirinfo/xmldir/sqdir/info/Sqn0028/prop
- FID for Publication/20240601_RC-2-C-4-88A_01/dirinfo/xmldir/sqdir/info/Sqn0030/
- FID for Publication/20240601_RC-2-C-4-88A_01/dirinfo/xmldir/sqdir/info/Sqn0030/prop
- FID for Publication/20240601_RC-2-C-4-88A_01/dirinfo/xmldir/sqdir/scoutfid_enterSQ
- FID for Publication/20240601_RC-2-C-4-88A_01/dirinfo/xmldir/sqdir/scoutfid_error_enterSQ
- FID for Publication/20240601_RC-2-C-4-88A_01/dirinfo/xmldir/sqdir/scoutfid_error_study.xml
- FID for Publication/20240601_RC-2-C-4-88A_01/dirinfo/xmldir/sqdir/scoutfid_study.xml
- FID for Publication/20240601_RC-2-C-4-88A_01/dirinfo/xmldir/sqdir/study.xml
- FID for Publication/20240601_RC-2-C-4-88A_01/dirinfo/xmldir/sqdir.info
- FID for Publication/20240601_RC-2-C-4-88A_01/plots/
- FID for Publication/20240601_RC-2-C-4-88A_01/plots/RC-2-C-4-88A_CARBON_20240601_01_plot01.pdf
- FID for Publication/20240601_RC-2-C-4-88A_01/plots/RC-2-C-4-88A_FLUORINE_20240601_01_plot01.pdf
- FID for Publication/20240601_RC-2-C-4-88A_01/plots/RC-2-C-4-88A_gHMBCAD_20240601_01_plot01.pdf
- FID for Publication/20240601_RC-2-C-4-88A_01/plots/RC-2-C-4-88A_gHSQCAD_20240601_01_plot01.pdf
- FID for Publication/20240601_RC-2-C-4-88A_01/plots/RC-2-C-4-88A_PROTON_20240601_01_plot01.pdf
- FID for Publication/20240601_RC-2-C-4-88A_01/plots/RC-2-C-4-88A_PROTON_20240601_02_plot01.pdf
- FID for Publication/20240601_RC-2-C-4-88A_01/RC-2-C-4-88A_CARBON_20240601_01.fid/
- FID for Publication/20240601_RC-2-C-4-88A_01/RC-2-C-4-88A_CARBON_20240601_01.fid/fid
- FID for Publication/20240601_RC-2-C-4-88A_01/RC-2-C-4-88A_CARBON_20240601_01.fid/log
- FID for Publication/20240601_RC-2-C-4-88A_01/RC-2-C-4-88A_CARBON_20240601_01.fid/procpar
- FID for Publication/20240601_RC-2-C-4-88A_01/RC-2-C-4-88A_CARBON_20240601_01.fid/text
- FID for Publication/20240601_RC-2-C-4-88A_01/RC-2-C-4-88A_FLUORINE_20240601_01.fid/
- FID for Publication/20240601_RC-2-C-4-88A_01/RC-2-C-4-88A_FLUORINE_20240601_01.fid/fid
- FID for Publication/20240601_RC-2-C-4-88A_01/RC-2-C-4-88A_FLUORINE_20240601_01.fid/log
- FID for Publication/20240601_RC-2-C-4-88A_01/RC-2-C-4-88A_FLUORINE_20240601_01.fid/procpar
- FID for Publication/20240601_RC-2-C-4-88A_01/RC-2-C-4-88A_FLUORINE_20240601_01.fid/text
- FID for Publication/20240601_RC-2-C-4-88A_01/RC-2-C-4-88A_gHMBCAD_20240601_01.fid/
- FID for Publication/20240601_RC-2-C-4-88A_01/RC-2-C-4-88A_gHMBCAD_20240601_01.fid/fid
- FID for Publication/20240601_RC-2-C-4-88A_01/RC-2-C-4-88A_gHMBCAD_20240601_01.fid/log
- FID for Publication/20240601_RC-2-C-4-88A_01/RC-2-C-4-88A_gHMBCAD_20240601_01.fid/procpar
- FID for Publication/20240601_RC-2-C-4-88A_01/RC-2-C-4-88A_gHMBCAD_20240601_01.fid/text
- FID for Publication/20240601_RC-2-C-4-88A_01/RC-2-C-4-88A_gHSQCAD_20240601_01.fid/
- FID for Publication/20240601_RC-2-C-4-88A_01/RC-2-C-4-88A_gHSQCAD_20240601_01.fid/fid
- FID for Publication/20240601_RC-2-C-4-88A_01/RC-2-C-4-88A_gHSQCAD_20240601_01.fid/log
- FID for Publication/20240601_RC-2-C-4-88A_01/RC-2-C-4-88A_gHSQCAD_20240601_01.fid/procpar
- FID for Publication/20240601_RC-2-C-4-88A_01/RC-2-C-4-88A_gHSQCAD_20240601_01.fid/text
- FID for Publication/20240601_RC-2-C-4-88A_01/RC-2-C-4-88A_PROTON_20240601_01.fid/
- FID for Publication/20240601_RC-2-C-4-88A_01/RC-2-C-4-88A_PROTON_20240601_01.fid/fid
- FID for Publication/20240601_RC-2-C-4-88A_01/RC-2-C-4-88A_PROTON_20240601_01.fid/log
- FID for Publication/20240601_RC-2-C-4-88A_01/RC-2-C-4-88A_PROTON_20240601_01.fid/procpar
- FID for Publication/20240601_RC-2-C-4-88A_01/RC-2-C-4-88A_PROTON_20240601_01.fid/text
- FID for Publication/20240601_RC-2-C-4-88A_01/RC-2-C-4-88A_PROTON_20240601_02.fid/
- FID for Publication/20240601_RC-2-C-4-88A_01/RC-2-C-4-88A_PROTON_20240601_02.fid/fid
- FID for Publication/20240601_RC-2-C-4-88A_01/RC-2-C-4-88A_PROTON_20240601_02.fid/log
- FID for Publication/20240601_RC-2-C-4-88A_01/RC-2-C-4-88A_PROTON_20240601_02.fid/procpar
- FID for Publication/20240601_RC-2-C-4-88A_01/RC-2-C-4-88A_PROTON_20240601_02.fid/text
- FID for Publication/20240601_RC-2-C-4-88A_01/scoutfids/
- FID for Publication/20240601_RC-2-C-4-88A_01/spectra/
- FID for Publication/20240601_RC-2-C-4-88A_01/studypar
- FID for Publication/20240606_RC-2-C-4-90A_01/
- FID for Publication/20240606_RC-2-C-4-90A_01/desktop.ini
- FID for Publication/20240606_RC-2-C-4-90A_01/dirinfo/
- FID for Publication/20240606_RC-2-C-4-90A_01/dirinfo/chronlog
- FID for Publication/20240606_RC-2-C-4-90A_01/dirinfo/craftlog
- FID for Publication/20240606_RC-2-C-4-90A_01/dirinfo/fidlist
- FID for Publication/20240606_RC-2-C-4-90A_01/dirinfo/fidlog
- FID for Publication/20240606_RC-2-C-4-90A_01/dirinfo/loc27
- FID for Publication/20240606_RC-2-C-4-90A_01/dirinfo/locationpath
- FID for Publication/20240606_RC-2-C-4-90A_01/dirinfo/macdir/
- FID for Publication/20240606_RC-2-C-4-90A_01/dirinfo/macdir/ACQlist
- FID for Publication/20240606_RC-2-C-4-90A_01/dirinfo/macdir/EXPalias
- FID for Publication/20240606_RC-2-C-4-90A_01/dirinfo/macdir/EXPLIST
- FID for Publication/20240606_RC-2-C-4-90A_01/dirinfo/macdir/expqueue
- FID for Publication/20240606_RC-2-C-4-90A_01/dirinfo/macdir/LONGLIST
- FID for Publication/20240606_RC-2-C-4-90A_01/dirinfo/macdir/maclib_attic/
- FID for Publication/20240606_RC-2-C-4-90A_01/dirinfo/macdir/maclib_attic/CARBON_001acq
- FID for Publication/20240606_RC-2-C-4-90A_01/dirinfo/macdir/maclib_attic/CARBON_001acqpars
- FID for Publication/20240606_RC-2-C-4-90A_01/dirinfo/macdir/maclib_attic/CARBON_001_Attr
- FID for Publication/20240606_RC-2-C-4-90A_01/dirinfo/macdir/maclib_attic/firstNode_walkupQacqpars
- FID for Publication/20240606_RC-2-C-4-90A_01/dirinfo/macdir/maclib_attic/HSQC_001acq
- FID for Publication/20240606_RC-2-C-4-90A_01/dirinfo/macdir/maclib_attic/HSQC_001acqpars
- FID for Publication/20240606_RC-2-C-4-90A_01/dirinfo/macdir/maclib_attic/HSQC_001_Attr
- FID for Publication/20240606_RC-2-C-4-90A_01/dirinfo/macdir/maclib_attic/PROTON_001acq
- FID for Publication/20240606_RC-2-C-4-90A_01/dirinfo/macdir/maclib_attic/PROTON_001acqpars
- FID for Publication/20240606_RC-2-C-4-90A_01/dirinfo/macdir/maclib_attic/PROTON_001_Attr
- FID for Publication/20240606_RC-2-C-4-90A_01/dirinfo/macdir/maclib_attic/PROTON_002acq
- FID for Publication/20240606_RC-2-C-4-90A_01/dirinfo/macdir/maclib_attic/PROTON_002acqpars
- FID for Publication/20240606_RC-2-C-4-90A_01/dirinfo/macdir/maclib_attic/PROTON_002_Attr
- FID for Publication/20240606_RC-2-C-4-90A_01/dirinfo/macdir/maclib_attic/walkupQacq
- FID for Publication/20240606_RC-2-C-4-90A_01/dirinfo/macdir/maclib_attic/walkupQacqpars
- FID for Publication/20240606_RC-2-C-4-90A_01/dirinfo/macdir/sampleglobal
- FID for Publication/20240606_RC-2-C-4-90A_01/dirinfo/macdir/sampleinfo
- FID for Publication/20240606_RC-2-C-4-90A_01/dirinfo/macdir/TtimeQ
- FID for Publication/20240606_RC-2-C-4-90A_01/dirinfo/parlib/
- FID for Publication/20240606_RC-2-C-4-90A_01/dirinfo/parlib/parliblist
- FID for Publication/20240606_RC-2-C-4-90A_01/dirinfo/parlib/RC-2-C-4-90A_CARBON_20240606_01.par/
- FID for Publication/20240606_RC-2-C-4-90A_01/dirinfo/parlib/RC-2-C-4-90A_CARBON_20240606_01.par/procpar
- FID for Publication/20240606_RC-2-C-4-90A_01/dirinfo/parlib/RC-2-C-4-90A_CARBON_20240606_01.par/text
- FID for Publication/20240606_RC-2-C-4-90A_01/dirinfo/parlib/RC-2-C-4-90A_HSQCAD_20240606_01.par/
- FID for Publication/20240606_RC-2-C-4-90A_01/dirinfo/parlib/RC-2-C-4-90A_HSQCAD_20240606_01.par/procpar
- FID for Publication/20240606_RC-2-C-4-90A_01/dirinfo/parlib/RC-2-C-4-90A_HSQCAD_20240606_01.par/text
- FID for Publication/20240606_RC-2-C-4-90A_01/dirinfo/parlib/RC-2-C-4-90A_PROTON_20240606_01.par/
- FID for Publication/20240606_RC-2-C-4-90A_01/dirinfo/parlib/RC-2-C-4-90A_PROTON_20240606_01.par/procpar
- FID for Publication/20240606_RC-2-C-4-90A_01/dirinfo/parlib/RC-2-C-4-90A_PROTON_20240606_01.par/text
- FID for Publication/20240606_RC-2-C-4-90A_01/dirinfo/parlib/RC-2-C-4-90A_PROTON_20240606_02.par/
- FID for Publication/20240606_RC-2-C-4-90A_01/dirinfo/parlib/RC-2-C-4-90A_PROTON_20240606_02.par/procpar
- FID for Publication/20240606_RC-2-C-4-90A_01/dirinfo/parlib/RC-2-C-4-90A_PROTON_20240606_02.par/text
- FID for Publication/20240606_RC-2-C-4-90A_01/dirinfo/parlib/RC-2-C-4-90A_PROTON_20240606_03.par/
- FID for Publication/20240606_RC-2-C-4-90A_01/dirinfo/parlib/RC-2-C-4-90A_PROTON_20240606_03.par/procpar
- FID for Publication/20240606_RC-2-C-4-90A_01/dirinfo/parlib/RC-2-C-4-90A_PROTON_20240606_03.par/text
- FID for Publication/20240606_RC-2-C-4-90A_01/dirinfo/plotlist
- FID for Publication/20240606_RC-2-C-4-90A_01/dirinfo/psglib/
- FID for Publication/20240606_RC-2-C-4-90A_01/dirinfo/shapelib/
- FID for Publication/20240606_RC-2-C-4-90A_01/dirinfo/shapelib/P7374_ad300.RF
- FID for Publication/20240606_RC-2-C-4-90A_01/dirinfo/shapelib/P7374_ad300R.RF
- FID for Publication/20240606_RC-2-C-4-90A_01/dirinfo/shapelib/P7374_ref200.RF
- FID for Publication/20240606_RC-2-C-4-90A_01/dirinfo/shapelib/W40_P7374.DEC
- FID for Publication/20240606_RC-2-C-4-90A_01/dirinfo/shapelib/waltz16.DEC
- FID for Publication/20240606_RC-2-C-4-90A_01/dirinfo/spectrumlog
- FID for Publication/20240606_RC-2-C-4-90A_01/dirinfo/xmldir/
- FID for Publication/20240606_RC-2-C-4-90A_01/dirinfo/xmldir/cpnodeinfo
- FID for Publication/20240606_RC-2-C-4-90A_01/dirinfo/xmldir/craftlog
- FID for Publication/20240606_RC-2-C-4-90A_01/dirinfo/xmldir/errorlog
- FID for Publication/20240606_RC-2-C-4-90A_01/dirinfo/xmldir/EXPLIST
- FID for Publication/20240606_RC-2-C-4-90A_01/dirinfo/xmldir/expqueue
- FID for Publication/20240606_RC-2-C-4-90A_01/dirinfo/xmldir/fidlog
- FID for Publication/20240606_RC-2-C-4-90A_01/dirinfo/xmldir/info/
- FID for Publication/20240606_RC-2-C-4-90A_01/dirinfo/xmldir/info/Sqn0001/
- FID for Publication/20240606_RC-2-C-4-90A_01/dirinfo/xmldir/info/Sqn0001/prop
- FID for Publication/20240606_RC-2-C-4-90A_01/dirinfo/xmldir/info/Sqn0002/
- FID for Publication/20240606_RC-2-C-4-90A_01/dirinfo/xmldir/info/Sqn0002/prop
- FID for Publication/20240606_RC-2-C-4-90A_01/dirinfo/xmldir/info/Sqn0003/
- FID for Publication/20240606_RC-2-C-4-90A_01/dirinfo/xmldir/info/Sqn0003/prop
- FID for Publication/20240606_RC-2-C-4-90A_01/dirinfo/xmldir/info/Sqn0004/
- FID for Publication/20240606_RC-2-C-4-90A_01/dirinfo/xmldir/info/Sqn0004/prop
- FID for Publication/20240606_RC-2-C-4-90A_01/dirinfo/xmldir/info/Sqn0005/
- FID for Publication/20240606_RC-2-C-4-90A_01/dirinfo/xmldir/info/Sqn0005/prop
- FID for Publication/20240606_RC-2-C-4-90A_01/dirinfo/xmldir/info/Sqn0006/
- FID for Publication/20240606_RC-2-C-4-90A_01/dirinfo/xmldir/info/Sqn0006/prop
- FID for Publication/20240606_RC-2-C-4-90A_01/dirinfo/xmldir/info/Sqn0007/
- FID for Publication/20240606_RC-2-C-4-90A_01/dirinfo/xmldir/info/Sqn0007/prop
- FID for Publication/20240606_RC-2-C-4-90A_01/dirinfo/xmldir/info/Sqn0008/
- FID for Publication/20240606_RC-2-C-4-90A_01/dirinfo/xmldir/info/Sqn0008/prop
- FID for Publication/20240606_RC-2-C-4-90A_01/dirinfo/xmldir/info/Sqn0009/
- FID for Publication/20240606_RC-2-C-4-90A_01/dirinfo/xmldir/info/Sqn0009/prop
- FID for Publication/20240606_RC-2-C-4-90A_01/dirinfo/xmldir/info/Sqn0010/
- FID for Publication/20240606_RC-2-C-4-90A_01/dirinfo/xmldir/info/Sqn0010/prop
- FID for Publication/20240606_RC-2-C-4-90A_01/dirinfo/xmldir/info/Sqn0011/
- FID for Publication/20240606_RC-2-C-4-90A_01/dirinfo/xmldir/info/Sqn0011/prop
- FID for Publication/20240606_RC-2-C-4-90A_01/dirinfo/xmldir/info/Sqn0012/
- FID for Publication/20240606_RC-2-C-4-90A_01/dirinfo/xmldir/info/Sqn0012/prop
- FID for Publication/20240606_RC-2-C-4-90A_01/dirinfo/xmldir/info/Sqn0013/
- FID for Publication/20240606_RC-2-C-4-90A_01/dirinfo/xmldir/info/Sqn0013/prop
- FID for Publication/20240606_RC-2-C-4-90A_01/dirinfo/xmldir/info/Sqn0014/
- FID for Publication/20240606_RC-2-C-4-90A_01/dirinfo/xmldir/info/Sqn0014/prop
- FID for Publication/20240606_RC-2-C-4-90A_01/dirinfo/xmldir/info/Sqn0015/
- FID for Publication/20240606_RC-2-C-4-90A_01/dirinfo/xmldir/info/Sqn0015/prop
- FID for Publication/20240606_RC-2-C-4-90A_01/dirinfo/xmldir/info/Sqn0016/
- FID for Publication/20240606_RC-2-C-4-90A_01/dirinfo/xmldir/info/Sqn0016/prop
[truncated: 7,163 more entries]
