# Supplementary material for: Direct Photochemical Synthesis of Substituted Benzo[b]fluorenes
Source: Org Lett. 2024 Nov 25;26(48):10364–8. doi: 10.1021/acs.orglett.4c03978 (PMC11629382; doi:10.1021/acs.orglett.4c03978)
Supplement: Supplementary file 2 — ol4c03978_si_002.zip [file ol4c03978_si_002.zip › FID for Publication/20240601_RC-2-C-4-88A_01/dirinfo/chronlog]

20240601 : T024923 : /home/data/MBaumann/ucd400/RuairiCrawford/2024 : Parent Directory
20240601 : T024923 : 20240601_RC-2-C-4-88A_01 : Created by : auto for MBaumann
Workstation: Linux newucd400 4.18.0-553.el8_10.x86_64
VNMR Software: vnmrs  OpenVnmrJ VERSION 3.1 REVISION A  October 05, 2021
VNMR Patch: NONE

-------------------------------------------------------------
