# Supplementary material for: Direct Photochemical Synthesis of Substituted Benzo[b]fluorenes
Source: Org Lett. 2024 Nov 25;26(48):10364–8. doi: 10.1021/acs.orglett.4c03978 (PMC11629382; doi:10.1021/acs.orglett.4c03978)
Supplement: Supplementary file 2 — ol4c03978_si_002.zip [file ol4c03978_si_002.zip › FID for Publication/20240601_RC-2-C-4-88A_01/dirinfo/fidlist]

2024-06-01 : T025457 : RC-2-C-4-88A_PROTON_20240601_01 : Saved by : auto for MBaumann
2024-06-01 : T025742 : RC-2-C-4-88A_FLUORINE_20240601_01 : Saved by : auto for MBaumann
2024-06-01 : T041058 : RC-2-C-4-88A_CARBON_20240601_01 : Saved by : auto for MBaumann
2024-06-01 : T041131 : RC-2-C-4-88A_PROTON_20240601_02 : Saved by : auto for MBaumann
2024-06-01 : T045323 : RC-2-C-4-88A_gHSQCAD_20240601_01 : Saved by : auto for MBaumann
2024-06-01 : T061844 : RC-2-C-4-88A_gHMBCAD_20240601_01 : Saved by : auto for MBaumann
