# Supplementary material for: Direct Photochemical Synthesis of Substituted Benzo[b]fluorenes
Source: Org Lett. 2024 Nov 25;26(48):10364–8. doi: 10.1021/acs.orglett.4c03978 (PMC11629382; doi:10.1021/acs.orglett.4c03978)
Supplement: Supplementary file 2 — ol4c03978_si_002.zip [file ol4c03978_si_002.zip › FID for Publication/20240601_RC-2-C-4-88A_01/dirinfo/macdir/EXPalias]

PROTON_001 PROTON_
FLUORINE_001 FLUORINE_
CARBON_001 CARBON_
gHSQCAD_001 gHSQCAD_
gHMBCAD_001 gHMBCAD_
