# Supplementary material for: Direct Photochemical Synthesis of Substituted Benzo[b]fluorenes
Source: Org Lett. 2024 Nov 25;26(48):10364–8. doi: 10.1021/acs.orglett.4c03978 (PMC11629382; doi:10.1021/acs.orglett.4c03978)
Supplement: Supplementary file 2 — ol4c03978_si_002.zip [file ol4c03978_si_002.zip › FID for Publication/20240601_RC-2-C-4-88A_01/dirinfo/macdir/maclib_attic/CARBON_001acqpars]

ACQtime 7 1 100000000 0 1 2 1 256 1 64
1 4257 
0 
at 1 1 14 14 14 2 1 8203 1 64
1 1 
0 
bs 7 1 32767 0 1 2 1 0 1 64
1 8 
0 
fn 7 1 524288 64 -2 3 1 1 1 64
1 65536 
0 
gain 1 1 60 0 2 2 1 0 1 64
1 46 
0 
np 7 1 524288 32 2 2 1 11 1 64
1 50000 
0 
nt 7 1 1000000000 1 1 2 1 2 1 64
1 2000 
0 
ss 7 1 32767 -32768 0 2 1 0 1 64
1 128 
0 
time_saved 2 2 8 0 0 4 1 0 1 64
1 "20240531T112722"
0 
REQexp 2 2 8 0 0 4 1 256 1 64
1 ""
0 
