# Supplementary material for: Direct Photochemical Synthesis of Substituted Benzo[b]fluorenes
Source: Org Lett. 2024 Nov 25;26(48):10364–8. doi: 10.1021/acs.orglett.4c03978 (PMC11629382; doi:10.1021/acs.orglett.4c03978)
Supplement: Supplementary file 2 — ol4c03978_si_002.zip [file ol4c03978_si_002.zip › FID for Publication/20240601_RC-2-C-4-88A_01/dirinfo/macdir/maclib_attic/gHMBCAD_001acqpars]

acqcycles 1 1 9.99999984307e+17 -9.99999984307e+17 0 2 1 0 1 64
1 512 
0 
acqdim 7 1 32767 0 0 2 1 0 1 64
1 2 
0 
ACQtime 7 1 100000000 0 1 2 1 256 1 64
1 5108 
0 
arraydim 7 1 32768 1 1 2 1 5 1 64
1 512 
0 
bs 7 1 32767 0 1 2 1 0 1 64
1 4 
0 
gf1 1 1 100000 0 0 3 1 1 1 64
1 0.009782647875 
0 
il 2 2 1 0 0 2 1 0 1 64
1 "y"
2 "y" "n" 
lpext 7 1 1000000 0 1 3 1 0 1 64
1 3 
0 
lpext1 7 1 1000000 0 1 3 1 0 1 64
1 256 
0 
lpnupts 7 1 1000000 1 1 3 1 0 1 64
1 256 
0 
lpnupts1 7 1 1000000 1 1 3 1 0 1 64
1 256 
0 
ni 7 1 32767 0 0 2 1 0 1 64
1 256 
0 
nt 7 1 1000000000 1 1 2 1 2 1 64
1 8 
0 
proc 2 2 10 0 0 3 1 1 1 64
1 "lp"
0 
strtext 7 1 1000000 1 1 3 1 0 1 64
1 3 
0 
strtext1 7 1 1000000 1 1 3 1 0 1 64
1 257 
0 
strtlp 7 1 1000000 1 1 3 1 0 1 64
1 3 
0 
strtlp1 7 1 1000000 1 1 3 1 0 1 64
1 256 
0 
time_saved 2 2 8 0 0 4 1 0 1 64
1 "20160809T102357"
0 
REQexp 2 2 8 0 0 4 1 256 1 64
1 "wet1D PRESAT PROTON"
0 
