# Supplementary material for: Direct Photochemical Synthesis of Substituted Benzo[b]fluorenes
Source: Org Lett. 2024 Nov 25;26(48):10364–8. doi: 10.1021/acs.orglett.4c03978 (PMC11629382; doi:10.1021/acs.orglett.4c03978)
Supplement: Supplementary file 2 — ol4c03978_si_002.zip [file ol4c03978_si_002.zip › FID for Publication/20240601_RC-2-C-4-88A_01/dirinfo/macdir/maclib_attic/gHMBCAD_001_Attr]

SetupMacro gHMBCAD
AllowCustomization Yes
StudyName gHMBCAD_
SetupMacro gHMBCAD
StudyName gHMBCAD_
AllowCustomization Yes
StudyName gHMBCAD_
SetupMacro gHMBCAD
StudyName gHMBCAD_
SetupMacro gHMBCAD
StudyName gHMBCAD_
StudyName gHMBCAD_
AllowCustomization Yes
