# Supplementary material for: Direct Photochemical Synthesis of Substituted Benzo[b]fluorenes
Source: Org Lett. 2024 Nov 25;26(48):10364–8. doi: 10.1021/acs.orglett.4c03978 (PMC11629382; doi:10.1021/acs.orglett.4c03978)
Supplement: Supplementary file 2 — ol4c03978_si_002.zip [file ol4c03978_si_002.zip › FID for Publication/20240601_RC-2-C-4-88A_01/dirinfo/plotlist]

2024-06-01 : T025458 : RC-2-C-4-88A_PROTON_20240601_01_plot01.pdf : Saved by : auto for MBaumann
2024-06-01 : T025744 : RC-2-C-4-88A_FLUORINE_20240601_01_plot01.pdf : Saved by : auto for MBaumann
2024-06-01 : T041100 : RC-2-C-4-88A_CARBON_20240601_01_plot01.pdf : Saved by : auto for MBaumann
2024-06-01 : T041133 : RC-2-C-4-88A_PROTON_20240601_02_plot01.pdf : Saved by : auto for MBaumann
2024-06-01 : T045326 : RC-2-C-4-88A_gHSQCAD_20240601_01_plot01.pdf : Saved by : auto for MBaumann
2024-06-01 : T061847 : RC-2-C-4-88A_gHMBCAD_20240601_01_plot01.pdf : Saved by : auto for MBaumann
