# Supplementary material for: Direct Photochemical Synthesis of Substituted Benzo[b]fluorenes
Source: Org Lett. 2024 Nov 25;26(48):10364–8. doi: 10.1021/acs.orglett.4c03978 (PMC11629382; doi:10.1021/acs.orglett.4c03978)
Supplement: Supplementary file 2 — ol4c03978_si_002.zip [file ol4c03978_si_002.zip › FID for Publication/20240601_RC-2-C-4-88A_01/dirinfo/shapelib/P8012_ad300.RF]

# Pbox    570.60  47 4095  0.0     0    1.0000 10.67884     6
# VJ4.2  pw (us)  pwr  pwrf  dres  dmf  dcyc   B1max (kHz)  Stype
# ---------------------------------------------------------------
# Pxsim 0.0005706 10211.8867 0.000 210303.3 0.0000000 0.0000000 0.00
# data: pw (s) B1max (Hz) status sw (Hz) T1 (s)   T2 (s) RDC (Hz)
# ---------------------------------------------------------------
# Pbox.inp data :
# ~~~~~~~~~~~~~~~~~~~~~~~~~~~Waves~~~~~~~~~~~~~~~~~~~~~~~~~~~~~~~~~~
#   shape   bw(/pw)   ofs  st  ph  fla  trev  d1  d2   d0   wrp  php
# ~~~~~~~~~~~~~~~~~~~~~~~~~~~~~~~~~~~~~~~~~~~~~~~~~~~~~~~~~~~~~~~~~~
# { wurst2i 35026/0.000571 }
#
# type      = r          mod       = n          dres      = n         
# steps     = n          stepsize  = n          attn      = i         
# refofs    = n          wrap      = n          sfrq      = n         
# sucyc     = d          reps      = 2          header    = y         
# bscor     = n          pad1      = n          pad2      = n         
# bsim      = n          T1        = n          T2        = n         
# rdc       = n          dcyc      = n          sw        = n         
#
# RF Calibration Data :  ref_pwr   = 55         ref_pw90  = 9.32
# ~~~~~~~~~~~~~~~~~~~~~
###
# ------------------- Shape data ------------------
# pwtot      = 0.0005706 (total pw, s)
# power      = 47 (power level, dB)
# pwrf       = 4095 (fine power)
# B1max      = 10.6788 (B1max, kHz)
# B1rms      = 6.2436 (B1[RMS], kHz)
# nptot      = 317 (total number of steps)
# stepsize   = 1.80 (length of a single step, us)
# maxamp     = 979.2 (max amplitude)
# ------------------------------------------------- 
#      phase      amplitude   length     gate 
# ------------------------------------------------- 
        0.00      1023.00      0.0        0
       0.000        0.000      1.0        0
      65.061        0.000      1.0        0
      76.454        0.000      1.0        0
      87.846        0.000      1.0        1
      99.238        0.548      1.0        1
     110.631        1.418      1.0        1
     122.023        2.480      1.0        1
     133.415        3.735      1.0        1
     144.808        5.181      1.0        1
     156.200        6.819      1.0        1
     167.592        8.647      1.0        1
     178.984       10.664      1.0        1
     190.377       12.871      1.0        1
     201.769       15.266      1.0        1
     213.161       17.848      1.0        1
     224.553       20.616      1.0        1
     235.945       23.569      1.0        1
     247.337       26.706      1.0        1
     258.729       30.025      1.0        1
     270.120       33.526      1.0        1
     281.511       37.206      1.0        1
     292.902       41.066      1.0        1
     304.293       45.102      1.0        1
     315.683       49.313      1.0        1
     327.073       53.698      1.0        1
     338.462       58.255      1.0        1
     349.850       62.982      1.0        1
       1.238       67.878      1.0        1
      12.625       72.940      1.0        1
      24.010       78.166      1.0        1
      35.394       83.554      1.0        1
      46.777       89.102      1.0        1
      58.158       94.809      1.0        1
      69.538      100.671      1.0        1
      80.915      106.687      1.0        1
      92.290      112.853      1.0        1
     103.662      119.168      1.0        1
     115.032      125.629      1.0        1
     126.398      132.234      1.0        1
     137.761      138.979      1.0        1
     149.119      145.863      1.0        1
     160.474      152.882      1.0        1
     171.823      160.034      1.0        1
     183.168      167.316      1.0        1
     194.507      174.725      1.0        1
     205.839      182.258      1.0        1
     217.165      189.912      1.0        1
     228.484      197.684      1.0        1
     239.794      205.571      1.0        1
     251.096      213.570      1.0        1
     262.389      221.678      1.0        1
     273.672      229.891      1.0        1
     284.944      238.207      1.0        1
     296.205      246.622      1.0        1
     307.453      255.132      1.0        1
     318.688      263.734      1.0        1
     329.910      272.426      1.0        1
     341.116      281.203      1.0        1
     352.306      290.062      1.0        1
       3.479      298.999      1.0        1
      14.634      308.012      1.0        1
      25.770      317.095      1.0        1
      36.886      326.247      1.0        1
      47.980      335.463      1.0        1
      59.052      344.739      1.0        1
      70.100      354.072      1.0        1
      81.122      363.459      1.0        1
      92.118      372.895      1.0        1
     103.085      382.376      1.0        1
     114.023      391.900      1.0        1
     124.931      401.462      1.0        1
     135.805      411.058      1.0        1
     146.646      420.685      1.0        1
     157.451      430.339      1.0        1
     168.219      440.016      1.0        1
     178.947      449.712      1.0        1
     189.635      459.424      1.0        1
     200.281      469.147      1.0        1
     210.882      478.877      1.0        1
     221.437      488.612      1.0        1
     231.943      498.346      1.0        1
     242.400      508.077      1.0        1
     252.805      517.800      1.0        1
     263.156      527.512      1.0        1
     273.451      537.208      1.0        1
     283.688      546.884      1.0        1
     293.864      556.538      1.0        1
     303.979      566.165      1.0        1
     314.029      575.762      1.0        1
     324.012      585.324      1.0        1
     333.926      594.847      1.0        1
     343.769      604.329      1.0        1
     353.538      613.765      1.0        1
       3.232      623.151      1.0        1
      12.847      632.484      1.0        1
      22.382      641.761      1.0        1
      31.835      650.976      1.0        1
      41.202      660.128      1.0        1
      50.481      669.212      1.0        1
      59.670      678.224      1.0        1
      68.767      687.162      1.0        1
      77.769      696.021      1.0        1
      86.673      704.798      1.0        1
      95.478      713.489      1.0        1
     104.180      722.092      1.0        1
     112.777      730.602      1.0        1
     121.267      739.017      1.0        1
     129.647      747.332      1.0        1
     137.915      755.546      1.0        1
     146.068      763.653      1.0        1
     154.104      771.652      1.0        1
     162.020      779.540      1.0        1
     169.814      787.312      1.0        1
     177.484      794.966      1.0        1
     185.026      802.499      1.0        1
     192.439      809.908      1.0        1
     199.720      817.189      1.0        1
     206.867      824.341      1.0        1
     213.877      831.361      1.0        1
     220.748      838.244      1.0        1
     227.478      844.990      1.0        1
     234.065      851.594      1.0        1
     240.505      858.055      1.0        1
     246.798      864.371      1.0        1
     252.941      870.537      1.0        1
     258.931      876.553      1.0        1
     264.767      882.415      1.0        1
     270.446      888.121      1.0        1
     275.967      893.670      1.0        1
     281.328      899.058      1.0        1
     286.526      904.284      1.0        1
     291.559      909.346      1.0        1
     296.427      914.241      1.0        1
     301.126      918.968      1.0        1
     305.656      923.525      1.0        1
     310.014      927.910      1.0        1
     314.200      932.122      1.0        1
     318.210      936.158      1.0        1
     322.045      940.017      1.0        1
     325.702      943.698      1.0        1
     329.180      947.199      1.0        1
     332.478      950.518      1.0        1
     335.595      953.655      1.0        1
     338.528      956.608      1.0        1
     341.278      959.376      1.0        1
     343.843      961.958      1.0        1
     346.222      964.353      1.0        1
     348.414      966.559      1.0        1
     350.418      968.577      1.0        1
     352.234      970.405      1.0        1
     353.860      972.042      1.0        1
     355.297      973.489      1.0        1
     356.543      974.743      1.0        1
     357.599      975.806      1.0        1
     358.463      976.676      1.0        1
     359.135      977.353      1.0        1
     359.615      977.836      1.0        1
     359.904      978.127      1.0        1
       0.000      978.224      1.0        1
     359.904      978.127      1.0        1
     359.615      977.836      1.0        1
     359.135      977.353      1.0        1
     358.463      976.676      1.0        1
     357.599      975.806      1.0        1
     356.543      974.743      1.0        1
     355.297      973.489      1.0        1
     353.860      972.042      1.0        1
     352.234      970.405      1.0        1
     350.418      968.577      1.0        1
     348.414      966.559      1.0        1
     346.222      964.353      1.0        1
     343.843      961.958      1.0        1
     341.278      959.376      1.0        1
     338.528      956.608      1.0        1
     335.595      953.655      1.0        1
     332.478      950.518      1.0        1
     329.180      947.199      1.0        1
     325.702      943.698      1.0        1
     322.045      940.017      1.0        1
     318.210      936.158      1.0        1
     314.200      932.122      1.0        1
     310.014      927.910      1.0        1
     305.656      923.525      1.0        1
     301.126      918.968      1.0        1
     296.427      914.241      1.0        1
     291.559      909.346      1.0        1
     286.526      904.284      1.0        1
     281.328      899.058      1.0        1
     275.967      893.670      1.0        1
     270.446      888.121      1.0        1
     264.767      882.415      1.0        1
     258.931      876.553      1.0        1
     252.941      870.537      1.0        1
     246.798      864.371      1.0        1
     240.505      858.055      1.0        1
     234.065      851.594      1.0        1
     227.478      844.990      1.0        1
     220.748      838.244      1.0        1
     213.877      831.361      1.0        1
     206.867      824.341      1.0        1
     199.720      817.189      1.0        1
     192.439      809.908      1.0        1
     185.026      802.499      1.0        1
     177.484      794.966      1.0        1
     169.814      787.312      1.0        1
     162.020      779.540      1.0        1
     154.104      771.652      1.0        1
     146.068      763.653      1.0        1
     137.915      755.546      1.0        1
     129.647      747.332      1.0        1
     121.267      739.017      1.0        1
     112.777      730.602      1.0        1
     104.180      722.092      1.0        1
      95.478      713.489      1.0        1
      86.673      704.798      1.0        1
      77.769      696.021      1.0        1
      68.767      687.162      1.0        1
      59.670      678.224      1.0        1
      50.481      669.212      1.0        1
      41.202      660.128      1.0        1
      31.835      650.976      1.0        1
      22.382      641.761      1.0        1
      12.847      632.484      1.0        1
       3.232      623.151      1.0        1
     353.538      613.765      1.0        1
     343.769      604.329      1.0        1
     333.926      594.847      1.0        1
     324.012      585.324      1.0        1
     314.029      575.762      1.0        1
     303.979      566.165      1.0        1
     293.864      556.538      1.0        1
     283.688      546.884      1.0        1
     273.451      537.208      1.0        1
     263.156      527.512      1.0        1
     252.805      517.800      1.0        1
     242.400      508.077      1.0        1
     231.943      498.346      1.0        1
     221.437      488.612      1.0        1
     210.882      478.877      1.0        1
     200.281      469.147      1.0        1
     189.635      459.424      1.0        1
     178.947      449.712      1.0        1
     168.219      440.016      1.0        1
     157.451      430.339      1.0        1
     146.646      420.685      1.0        1
     135.805      411.058      1.0        1
     124.931      401.462      1.0        1
     114.023      391.900      1.0        1
     103.085      382.376      1.0        1
      92.118      372.895      1.0        1
      81.122      363.459      1.0        1
      70.100      354.072      1.0        1
      59.052      344.739      1.0        1
      47.980      335.463      1.0        1
      36.886      326.247      1.0        1
      25.770      317.095      1.0        1
      14.634      308.012      1.0        1
       3.479      298.999      1.0        1
     352.306      290.062      1.0        1
     341.116      281.203      1.0        1
     329.910      272.426      1.0        1
     318.688      263.734      1.0        1
     307.453      255.132      1.0        1
     296.205      246.622      1.0        1
     284.944      238.207      1.0        1
     273.672      229.891      1.0        1
     262.389      221.678      1.0        1
     251.096      213.570      1.0        1
     239.794      205.571      1.0        1
     228.484      197.684      1.0        1
     217.165      189.912      1.0        1
     205.839      182.258      1.0        1
     194.507      174.725      1.0        1
     183.168      167.316      1.0        1
     171.823      160.034      1.0        1
     160.474      152.882      1.0        1
     149.119      145.863      1.0        1
     137.761      138.979      1.0        1
     126.398      132.234      1.0        1
     115.032      125.629      1.0        1
     103.662      119.168      1.0        1
      92.290      112.853      1.0        1
      80.915      106.687      1.0        1
      69.538      100.671      1.0        1
      58.158       94.809      1.0        1
      46.777       89.102      1.0        1
      35.394       83.554      1.0        1
      24.010       78.166      1.0        1
      12.625       72.940      1.0        1
       1.238       67.878      1.0        1
     349.850       62.982      1.0        1
     338.462       58.255      1.0        1
     327.073       53.698      1.0        1
     315.683       49.313      1.0        1
     304.293       45.102      1.0        1
     292.902       41.066      1.0        1
     281.511       37.206      1.0        1
     270.120       33.526      1.0        1
     258.729       30.025      1.0        1
     247.337       26.706      1.0        1
     235.945       23.569      1.0        1
     224.553       20.616      1.0        1
     213.161       17.848      1.0        1
     201.769       15.266      1.0        1
     190.377       12.871      1.0        1
     178.984       10.664      1.0        1
     167.592        8.647      1.0        1
     156.200        6.819      1.0        1
     144.808        5.181      1.0        1
     133.415        3.735      1.0        1
     122.023        2.480      1.0        1
     110.631        1.418      1.0        1
      99.238        0.548      1.0        1
      87.846        0.000      1.0        1
      76.454        0.000      1.0        0
      65.061        0.000      1.0        0
       0.000        0.000      1.0        0
