# Supplementary material for: Direct Photochemical Synthesis of Substituted Benzo[b]fluorenes
Source: Org Lett. 2024 Nov 25;26(48):10364–8. doi: 10.1021/acs.orglett.4c03978 (PMC11629382; doi:10.1021/acs.orglett.4c03978)
Supplement: Supplementary file 2 — ol4c03978_si_002.zip [file ol4c03978_si_002.zip › FID for Publication/20240601_RC-2-C-4-88A_01/dirinfo/shapelib/P8012_ad300R.RF]

# Pbox    570.60  47 4095  0.0     0    1.0000 10.67884     6
# VJ4.2  pw (us)  pwr  pwrf  dres  dmf  dcyc   B1max (kHz)  Stype
# ---------------------------------------------------------------
# Pxsim 0.0005706 10211.8867 0.000 210303.3 0.0000000 0.0000000 0.00
# data: pw (s) B1max (Hz) status sw (Hz) T1 (s)   T2 (s) RDC (Hz)
# ---------------------------------------------------------------
# Pbox.inp data :
# ~~~~~~~~~~~~~~~~~~~~~~~~~~~Waves~~~~~~~~~~~~~~~~~~~~~~~~~~~~~~~~~~
#   shape   bw(/pw)   ofs  st  ph  fla  trev  d1  d2   d0   wrp  php
# ~~~~~~~~~~~~~~~~~~~~~~~~~~~~~~~~~~~~~~~~~~~~~~~~~~~~~~~~~~~~~~~~~~
# { wurst2i -35026/0.000571 }
#
# type      = r          mod       = n          dres      = n         
# steps     = n          stepsize  = n          attn      = i         
# refofs    = n          wrap      = n          sfrq      = n         
# sucyc     = d          reps      = 2          header    = y         
# bscor     = n          pad1      = n          pad2      = n         
# bsim      = n          T1        = n          T2        = n         
# rdc       = n          dcyc      = n          sw        = n         
#
# RF Calibration Data :  ref_pwr   = 55         ref_pw90  = 9.32
# ~~~~~~~~~~~~~~~~~~~~~
###
# ------------------- Shape data ------------------
# pwtot      = 0.0005706 (total pw, s)
# power      = 47 (power level, dB)
# pwrf       = 4095 (fine power)
# B1max      = 10.6788 (B1max, kHz)
# B1rms      = 6.2436 (B1[RMS], kHz)
# nptot      = 317 (total number of steps)
# stepsize   = 1.80 (length of a single step, us)
# maxamp     = 979.2 (max amplitude)
# ------------------------------------------------- 
#      phase      amplitude   length     gate 
# ------------------------------------------------- 
        0.00      1023.00      0.0        0
       0.000        0.000      1.0        0
     294.939        0.000      1.0        0
     283.546        0.000      1.0        0
     272.154        0.000      1.0        1
     260.762        0.548      1.0        1
     249.369        1.418      1.0        1
     237.977        2.480      1.0        1
     226.585        3.735      1.0        1
     215.192        5.181      1.0        1
     203.800        6.819      1.0        1
     192.408        8.647      1.0        1
     181.016       10.664      1.0        1
     169.623       12.871      1.0        1
     158.231       15.266      1.0        1
     146.839       17.848      1.0        1
     135.447       20.616      1.0        1
     124.055       23.569      1.0        1
     112.663       26.706      1.0        1
     101.271       30.025      1.0        1
      89.880       33.526      1.0        1
      78.489       37.206      1.0        1
      67.098       41.066      1.0        1
      55.707       45.102      1.0        1
      44.317       49.313      1.0        1
      32.927       53.698      1.0        1
      21.538       58.255      1.0        1
      10.150       62.982      1.0        1
     358.762       67.878      1.0        1
     347.375       72.940      1.0        1
     335.990       78.166      1.0        1
     324.606       83.554      1.0        1
     313.223       89.102      1.0        1
     301.842       94.809      1.0        1
     290.462      100.671      1.0        1
     279.085      106.687      1.0        1
     267.710      112.853      1.0        1
     256.338      119.168      1.0        1
     244.968      125.629      1.0        1
     233.602      132.234      1.0        1
     222.239      138.979      1.0        1
     210.881      145.863      1.0        1
     199.526      152.882      1.0        1
     188.177      160.034      1.0        1
     176.832      167.316      1.0        1
     165.493      174.725      1.0        1
     154.161      182.258      1.0        1
     142.835      189.912      1.0        1
     131.516      197.684      1.0        1
     120.206      205.571      1.0        1
     108.904      213.570      1.0        1
      97.611      221.678      1.0        1
      86.328      229.891      1.0        1
      75.056      238.207      1.0        1
      63.795      246.622      1.0        1
      52.547      255.132      1.0        1
      41.312      263.734      1.0        1
      30.090      272.426      1.0        1
      18.884      281.203      1.0        1
       7.694      290.062      1.0        1
     356.521      298.999      1.0        1
     345.366      308.012      1.0        1
     334.230      317.095      1.0        1
     323.114      326.247      1.0        1
     312.020      335.463      1.0        1
     300.948      344.739      1.0        1
     289.900      354.072      1.0        1
     278.878      363.459      1.0        1
     267.882      372.895      1.0        1
     256.915      382.376      1.0        1
     245.977      391.900      1.0        1
     235.069      401.462      1.0        1
     224.195      411.058      1.0        1
     213.354      420.685      1.0        1
     202.549      430.339      1.0        1
     191.781      440.016      1.0        1
     181.053      449.712      1.0        1
     170.365      459.424      1.0        1
     159.719      469.147      1.0        1
     149.118      478.877      1.0        1
     138.563      488.612      1.0        1
     128.057      498.346      1.0        1
     117.600      508.077      1.0        1
     107.195      517.800      1.0        1
      96.844      527.512      1.0        1
      86.549      537.208      1.0        1
      76.312      546.884      1.0        1
      66.136      556.538      1.0        1
      56.021      566.165      1.0        1
      45.971      575.762      1.0        1
      35.988      585.324      1.0        1
      26.074      594.847      1.0        1
      16.231      604.329      1.0        1
       6.462      613.765      1.0        1
     356.768      623.151      1.0        1
     347.153      632.484      1.0        1
     337.618      641.761      1.0        1
     328.165      650.976      1.0        1
     318.798      660.128      1.0        1
     309.519      669.212      1.0        1
     300.330      678.224      1.0        1
     291.233      687.162      1.0        1
     282.231      696.021      1.0        1
     273.327      704.798      1.0        1
     264.522      713.489      1.0        1
     255.820      722.092      1.0        1
     247.223      730.602      1.0        1
     238.733      739.017      1.0        1
     230.353      747.332      1.0        1
     222.085      755.546      1.0        1
     213.932      763.653      1.0        1
     205.896      771.652      1.0        1
     197.980      779.540      1.0        1
     190.186      787.312      1.0        1
     182.516      794.966      1.0        1
     174.974      802.499      1.0        1
     167.561      809.908      1.0        1
     160.280      817.189      1.0        1
     153.133      824.341      1.0        1
     146.123      831.361      1.0        1
     139.252      838.244      1.0        1
     132.522      844.990      1.0        1
     125.935      851.594      1.0        1
     119.495      858.055      1.0        1
     113.202      864.371      1.0        1
     107.059      870.537      1.0        1
     101.069      876.553      1.0        1
      95.233      882.415      1.0        1
      89.554      888.121      1.0        1
      84.033      893.670      1.0        1
      78.672      899.058      1.0        1
      73.474      904.284      1.0        1
      68.441      909.346      1.0        1
      63.573      914.241      1.0        1
      58.874      918.968      1.0        1
      54.344      923.525      1.0        1
      49.986      927.910      1.0        1
      45.800      932.122      1.0        1
      41.790      936.158      1.0        1
      37.955      940.017      1.0        1
      34.298      943.698      1.0        1
      30.820      947.199      1.0        1
      27.522      950.518      1.0        1
      24.405      953.655      1.0        1
      21.472      956.608      1.0        1
      18.722      959.376      1.0        1
      16.157      961.958      1.0        1
      13.778      964.353      1.0        1
      11.586      966.559      1.0        1
       9.582      968.577      1.0        1
       7.766      970.405      1.0        1
       6.140      972.042      1.0        1
       4.703      973.489      1.0        1
       3.457      974.743      1.0        1
       2.401      975.806      1.0        1
       1.537      976.676      1.0        1
       0.865      977.353      1.0        1
       0.385      977.836      1.0        1
       0.096      978.127      1.0        1
       0.000      978.224      1.0        1
       0.096      978.127      1.0        1
       0.385      977.836      1.0        1
       0.865      977.353      1.0        1
       1.537      976.676      1.0        1
       2.401      975.806      1.0        1
       3.457      974.743      1.0        1
       4.703      973.489      1.0        1
       6.140      972.042      1.0        1
       7.766      970.405      1.0        1
       9.582      968.577      1.0        1
      11.586      966.559      1.0        1
      13.778      964.353      1.0        1
      16.157      961.958      1.0        1
      18.722      959.376      1.0        1
      21.472      956.608      1.0        1
      24.405      953.655      1.0        1
      27.522      950.518      1.0        1
      30.820      947.199      1.0        1
      34.298      943.698      1.0        1
      37.955      940.017      1.0        1
      41.790      936.158      1.0        1
      45.800      932.122      1.0        1
      49.986      927.910      1.0        1
      54.344      923.525      1.0        1
      58.874      918.968      1.0        1
      63.573      914.241      1.0        1
      68.441      909.346      1.0        1
      73.474      904.284      1.0        1
      78.672      899.058      1.0        1
      84.033      893.670      1.0        1
      89.554      888.121      1.0        1
      95.233      882.415      1.0        1
     101.069      876.553      1.0        1
     107.059      870.537      1.0        1
     113.202      864.371      1.0        1
     119.495      858.055      1.0        1
     125.935      851.594      1.0        1
     132.522      844.990      1.0        1
     139.252      838.244      1.0        1
     146.123      831.361      1.0        1
     153.133      824.341      1.0        1
     160.280      817.189      1.0        1
     167.561      809.908      1.0        1
     174.974      802.499      1.0        1
     182.516      794.966      1.0        1
     190.186      787.312      1.0        1
     197.980      779.540      1.0        1
     205.896      771.652      1.0        1
     213.932      763.653      1.0        1
     222.085      755.546      1.0        1
     230.353      747.332      1.0        1
     238.733      739.017      1.0        1
     247.223      730.602      1.0        1
     255.820      722.092      1.0        1
     264.522      713.489      1.0        1
     273.327      704.798      1.0        1
     282.231      696.021      1.0        1
     291.233      687.162      1.0        1
     300.330      678.224      1.0        1
     309.519      669.212      1.0        1
     318.798      660.128      1.0        1
     328.165      650.976      1.0        1
     337.618      641.761      1.0        1
     347.153      632.484      1.0        1
     356.768      623.151      1.0        1
       6.462      613.765      1.0        1
      16.231      604.329      1.0        1
      26.074      594.847      1.0        1
      35.988      585.324      1.0        1
      45.971      575.762      1.0        1
      56.021      566.165      1.0        1
      66.136      556.538      1.0        1
      76.312      546.884      1.0        1
      86.549      537.208      1.0        1
      96.844      527.512      1.0        1
     107.195      517.800      1.0        1
     117.600      508.077      1.0        1
     128.057      498.346      1.0        1
     138.563      488.612      1.0        1
     149.118      478.877      1.0        1
     159.719      469.147      1.0        1
     170.365      459.424      1.0        1
     181.053      449.712      1.0        1
     191.781      440.016      1.0        1
     202.549      430.339      1.0        1
     213.354      420.685      1.0        1
     224.195      411.058      1.0        1
     235.069      401.462      1.0        1
     245.977      391.900      1.0        1
     256.915      382.376      1.0        1
     267.882      372.895      1.0        1
     278.878      363.459      1.0        1
     289.900      354.072      1.0        1
     300.948      344.739      1.0        1
     312.020      335.463      1.0        1
     323.114      326.247      1.0        1
     334.230      317.095      1.0        1
     345.366      308.012      1.0        1
     356.521      298.999      1.0        1
       7.694      290.062      1.0        1
      18.884      281.203      1.0        1
      30.090      272.426      1.0        1
      41.312      263.734      1.0        1
      52.547      255.132      1.0        1
      63.795      246.622      1.0        1
      75.056      238.207      1.0        1
      86.328      229.891      1.0        1
      97.611      221.678      1.0        1
     108.904      213.570      1.0        1
     120.206      205.571      1.0        1
     131.516      197.684      1.0        1
     142.835      189.912      1.0        1
     154.161      182.258      1.0        1
     165.493      174.725      1.0        1
     176.832      167.316      1.0        1
     188.177      160.034      1.0        1
     199.526      152.882      1.0        1
     210.881      145.863      1.0        1
     222.239      138.979      1.0        1
     233.602      132.234      1.0        1
     244.968      125.629      1.0        1
     256.338      119.168      1.0        1
     267.710      112.853      1.0        1
     279.085      106.687      1.0        1
     290.462      100.671      1.0        1
     301.842       94.809      1.0        1
     313.223       89.102      1.0        1
     324.606       83.554      1.0        1
     335.990       78.166      1.0        1
     347.375       72.940      1.0        1
     358.762       67.878      1.0        1
      10.150       62.982      1.0        1
      21.538       58.255      1.0        1
      32.927       53.698      1.0        1
      44.317       49.313      1.0        1
      55.707       45.102      1.0        1
      67.098       41.066      1.0        1
      78.489       37.206      1.0        1
      89.880       33.526      1.0        1
     101.271       30.025      1.0        1
     112.663       26.706      1.0        1
     124.055       23.569      1.0        1
     135.447       20.616      1.0        1
     146.839       17.848      1.0        1
     158.231       15.266      1.0        1
     169.623       12.871      1.0        1
     181.016       10.664      1.0        1
     192.408        8.647      1.0        1
     203.800        6.819      1.0        1
     215.192        5.181      1.0        1
     226.585        3.735      1.0        1
     237.977        2.480      1.0        1
     249.369        1.418      1.0        1
     260.762        0.548      1.0        1
     272.154        0.000      1.0        1
     283.546        0.000      1.0        0
     294.939        0.000      1.0        0
       0.000        0.000      1.0        0
