# Supplementary material for: Direct Photochemical Synthesis of Substituted Benzo[b]fluorenes
Source: Org Lett. 2024 Nov 25;26(48):10364–8. doi: 10.1021/acs.orglett.4c03978 (PMC11629382; doi:10.1021/acs.orglett.4c03978)
Supplement: Supplementary file 2 — ol4c03978_si_002.zip [file ol4c03978_si_002.zip › FID for Publication/20240601_RC-2-C-4-88A_01/dirinfo/shapelib/P8012_ref200.RF]

# Pbox   1999.20  40 4095  0.0     0    1.0000 4.77006     6
# VJ4.2  pw (us)  pwr  pwrf  dres  dmf  dcyc   B1max (kHz)  Stype
# ---------------------------------------------------------------
# Pxsim 0.0019992 4429.8515 0.000 138655.5 0.0000000 0.0000000 0.00
# data: pw (s) B1max (Hz) status sw (Hz) T1 (s)   T2 (s) RDC (Hz)
# ---------------------------------------------------------------
# Pbox.inp data :
# ~~~~~~~~~~~~~~~~~~~~~~~~~~~Waves~~~~~~~~~~~~~~~~~~~~~~~~~~~~~~~~~~
#   shape   bw(/pw)   ofs  st  ph  fla  trev  d1  d2   d0   wrp  php
# ~~~~~~~~~~~~~~~~~~~~~~~~~~~~~~~~~~~~~~~~~~~~~~~~~~~~~~~~~~~~~~~~~~
# { wurst2i 23100/0.002 }
#
# type      = r          mod       = n          dres      = n         
# steps     = n          stepsize  = n          attn      = i         
# refofs    = n          wrap      = n          sfrq      = n         
# sucyc     = d          reps      = 2          header    = y         
# bscor     = n          pad1      = n          pad2      = n         
# bsim      = n          T1        = n          T2        = n         
# rdc       = n          dcyc      = n          sw        = n         
#
# RF Calibration Data :  ref_pwr   = 55         ref_pw90  = 9.32
# ~~~~~~~~~~~~~~~~~~~~~
###
# ------------------- Shape data ------------------
# pwtot      = 0.0019992 (total pw, s)
# power      = 40 (power level, dB)
# pwrf       = 4095 (fine power)
# B1max      = 4.7701 (B1max, kHz)
# B1rms      = 2.7099 (B1[RMS], kHz)
# nptot      = 476 (total number of steps)
# stepsize   = 4.20 (length of a single step, us)
# maxamp     = 951.0 (max amplitude)
# ------------------------------------------------- 
#      phase      amplitude   length     gate 
# ------------------------------------------------- 
        0.00      1023.00      0.0        0
       0.000        0.000      1.0        0
      55.058        0.000      1.0        0
      72.565        0.000      1.0        0
      90.073        0.000      1.0        0
     107.580        0.000      1.0        1
     125.088        0.040      1.0        1
     142.595        0.497      1.0        1
     160.102        1.037      1.0        1
     177.610        1.660      1.0        1
     195.117        2.366      1.0        1
     212.624        3.154      1.0        1
     230.132        4.025      1.0        1
     247.639        4.978      1.0        1
     265.146        6.013      1.0        1
     282.654        7.130      1.0        1
     300.161        8.329      1.0        1
     317.668        9.610      1.0        1
     335.176       10.972      1.0        1
     352.683       12.415      1.0        1
      10.190       13.938      1.0        1
      27.697       15.543      1.0        1
      45.204       17.227      1.0        1
      62.711       18.992      1.0        1
      80.218       20.837      1.0        1
      97.725       22.760      1.0        1
     115.232       24.763      1.0        1
     132.738       26.845      1.0        1
     150.245       29.005      1.0        1
     167.751       31.242      1.0        1
     185.257       33.558      1.0        1
     202.763       35.950      1.0        1
     220.268       38.420      1.0        1
     237.773       40.965      1.0        1
     255.278       43.586      1.0        1
     272.782       46.283      1.0        1
     290.286       49.055      1.0        1
     307.789       51.901      1.0        1
     325.292       54.821      1.0        1
     342.794       57.815      1.0        1
       0.295       60.881      1.0        1
      17.795       64.020      1.0        1
      35.295       67.231      1.0        1
      52.793       70.512      1.0        1
      70.291       73.865      1.0        1
      87.787       77.288      1.0        1
     105.281       80.780      1.0        1
     122.775       84.341      1.0        1
     140.266       87.970      1.0        1
     157.756       91.667      1.0        1
     175.245       95.431      1.0        1
     192.731       99.261      1.0        1
     210.215      103.157      1.0        1
     227.696      107.118      1.0        1
     245.175      111.143      1.0        1
     262.652      115.232      1.0        1
     280.125      119.383      1.0        1
     297.595      123.597      1.0        1
     315.062      127.872      1.0        1
     332.525      132.208      1.0        1
     349.985      136.604      1.0        1
       7.440      141.058      1.0        1
      24.891      145.572      1.0        1
      42.337      150.142      1.0        1
      59.778      154.770      1.0        1
      77.214      159.453      1.0        1
      94.644      164.191      1.0        1
     112.069      168.984      1.0        1
     129.487      173.830      1.0        1
     146.898      178.729      1.0        1
     164.303      183.680      1.0        1
     181.700      188.681      1.0        1
     199.089      193.733      1.0        1
     216.470      198.833      1.0        1
     233.842      203.982      1.0        1
     251.206      209.178      1.0        1
     268.559      214.421      1.0        1
     285.903      219.709      1.0        1
     303.236      225.042      1.0        1
     320.557      230.418      1.0        1
     337.867      235.837      1.0        1
     355.165      241.298      1.0        1
      12.451      246.799      1.0        1
      29.722      252.341      1.0        1
      46.980      257.921      1.0        1
      64.224      263.539      1.0        1
      81.452      269.194      1.0        1
      98.664      274.885      1.0        1
     115.860      280.611      1.0        1
     133.038      286.371      1.0        1
     150.199      292.164      1.0        1
     167.340      297.988      1.0        1
     184.463      303.844      1.0        1
     201.565      309.729      1.0        1
     218.646      315.643      1.0        1
     235.706      321.586      1.0        1
     252.742      327.554      1.0        1
     269.756      333.549      1.0        1
     286.745      339.568      1.0        1
     303.708      345.611      1.0        1
     320.646      351.676      1.0        1
     337.557      357.763      1.0        1
     354.439      363.870      1.0        1
      11.293      369.997      1.0        1
      28.117      376.141      1.0        1
      44.910      382.303      1.0        1
      61.670      388.482      1.0        1
      78.398      394.675      1.0        1
      95.092      400.882      1.0        1
     111.751      407.102      1.0        1
     128.374      413.334      1.0        1
     144.959      419.577      1.0        1
     161.506      425.829      1.0        1
     178.013      432.090      1.0        1
     194.480      438.358      1.0        1
     210.904      444.632      1.0        1
     227.285      450.912      1.0        1
     243.622      457.196      1.0        1
     259.914      463.482      1.0        1
     276.158      469.771      1.0        1
     292.354      476.061      1.0        1
     308.501      482.350      1.0        1
     324.597      488.638      1.0        1
     340.641      494.923      1.0        1
     356.631      501.205      1.0        1
      12.567      507.482      1.0        1
      28.446      513.754      1.0        1
      44.268      520.018      1.0        1
      60.031      526.275      1.0        1
      75.733      532.522      1.0        1
      91.374      538.760      1.0        1
     106.951      544.986      1.0        1
     122.463      551.200      1.0        1
     137.909      557.400      1.0        1
     153.287      563.586      1.0        1
     168.596      569.756      1.0        1
     183.835      575.910      1.0        1
     199.001      582.046      1.0        1
     214.092      588.163      1.0        1
     229.109      594.260      1.0        1
     244.048      600.336      1.0        1
     258.909      606.390      1.0        1
     273.690      612.421      1.0        1
     288.389      618.428      1.0        1
     303.004      624.410      1.0        1
     317.535      630.365      1.0        1
     331.979      636.294      1.0        1
     346.334      642.194      1.0        1
       0.600      648.064      1.0        1
      14.774      653.904      1.0        1
      28.855      659.713      1.0        1
      42.841      665.490      1.0        1
      56.730      671.233      1.0        1
      70.521      676.941      1.0        1
      84.213      682.614      1.0        1
      97.802      688.251      1.0        1
     111.289      693.851      1.0        1
     124.670      699.412      1.0        1
     137.945      704.933      1.0        1
     151.112      710.414      1.0        1
     164.168      715.854      1.0        1
     177.113      721.252      1.0        1
     189.944      726.607      1.0        1
     202.661      731.917      1.0        1
     215.260      737.183      1.0        1
     227.741      742.402      1.0        1
     240.102      747.575      1.0        1
     252.342      752.700      1.0        1
     264.457      757.776      1.0        1
     276.448      762.802      1.0        1
     288.312      767.778      1.0        1
     300.047      772.703      1.0        1
     311.652      777.576      1.0        1
     323.126      782.395      1.0        1
     334.466      787.161      1.0        1
     345.671      791.872      1.0        1
     356.739      796.528      1.0        1
       7.669      801.127      1.0        1
      18.459      805.669      1.0        1
      29.108      810.153      1.0        1
      39.614      814.578      1.0        1
      49.975      818.944      1.0        1
      60.190      823.249      1.0        1
      70.258      827.494      1.0        1
      80.176      831.677      1.0        1
      89.944      835.797      1.0        1
      99.559      839.854      1.0        1
     109.021      843.847      1.0        1
     118.327      847.776      1.0        1
     127.477      851.639      1.0        1
     136.469      855.436      1.0        1
     145.301      859.166      1.0        1
     153.973      862.830      1.0        1
     162.482      866.425      1.0        1
     170.828      869.951      1.0        1
     179.009      873.409      1.0        1
     187.024      876.797      1.0        1
     194.871      880.114      1.0        1
     202.550      883.360      1.0        1
     210.058      886.535      1.0        1
     217.396      889.638      1.0        1
     224.561      892.668      1.0        1
     231.552      895.625      1.0        1
     238.369      898.508      1.0        1
     245.009      901.317      1.0        1
     251.473      904.051      1.0        1
     257.759      906.710      1.0        1
     263.866      909.294      1.0        1
     269.792      911.801      1.0        1
     275.537      914.232      1.0        1
     281.101      916.586      1.0        1
     286.481      918.863      1.0        1
     291.678      921.062      1.0        1
     296.689      923.182      1.0        1
     301.515      925.225      1.0        1
     306.155      927.188      1.0        1
     310.607      929.072      1.0        1
     314.871      930.877      1.0        1
     318.946      932.601      1.0        1
     322.832      934.246      1.0        1
     326.528      935.810      1.0        1
     330.033      937.294      1.0        1
     333.347      938.696      1.0        1
     336.469      940.017      1.0        1
     339.398      941.257      1.0        1
     342.135      942.415      1.0        1
     344.678      943.491      1.0        1
     347.027      944.486      1.0        1
     349.181      945.398      1.0        1
     351.141      946.227      1.0        1
     352.906      946.974      1.0        1
     354.476      947.638      1.0        1
     355.850      948.220      1.0        1
     357.028      948.719      1.0        1
     358.010      949.134      1.0        1
     358.796      949.467      1.0        1
     359.386      949.717      1.0        1
     359.779      949.883      1.0        1
     359.975      949.966      2.0        1
     359.779      949.883      1.0        1
     359.386      949.717      1.0        1
     358.796      949.467      1.0        1
     358.010      949.134      1.0        1
     357.028      948.719      1.0        1
     355.850      948.220      1.0        1
     354.476      947.638      1.0        1
     352.906      946.974      1.0        1
     351.141      946.227      1.0        1
     349.181      945.398      1.0        1
     347.027      944.486      1.0        1
     344.678      943.491      1.0        1
     342.135      942.415      1.0        1
     339.398      941.257      1.0        1
     336.469      940.017      1.0        1
     333.347      938.696      1.0        1
     330.033      937.294      1.0        1
     326.528      935.810      1.0        1
     322.832      934.246      1.0        1
     318.946      932.601      1.0        1
     314.871      930.877      1.0        1
     310.607      929.072      1.0        1
     306.155      927.188      1.0        1
     301.515      925.225      1.0        1
     296.689      923.182      1.0        1
     291.678      921.062      1.0        1
     286.481      918.863      1.0        1
     281.101      916.586      1.0        1
     275.537      914.232      1.0        1
     269.792      911.801      1.0        1
     263.866      909.294      1.0        1
     257.759      906.710      1.0        1
     251.473      904.051      1.0        1
     245.009      901.317      1.0        1
     238.369      898.508      1.0        1
     231.552      895.625      1.0        1
     224.561      892.668      1.0        1
     217.396      889.638      1.0        1
     210.058      886.535      1.0        1
     202.550      883.360      1.0        1
     194.871      880.114      1.0        1
     187.024      876.797      1.0        1
     179.009      873.409      1.0        1
     170.828      869.951      1.0        1
     162.482      866.425      1.0        1
     153.973      862.830      1.0        1
     145.301      859.166      1.0        1
     136.469      855.436      1.0        1
     127.477      851.639      1.0        1
     118.327      847.776      1.0        1
     109.021      843.847      1.0        1
      99.559      839.854      1.0        1
      89.944      835.797      1.0        1
      80.176      831.677      1.0        1
      70.258      827.494      1.0        1
      60.190      823.249      1.0        1
      49.975      818.944      1.0        1
      39.614      814.578      1.0        1
      29.108      810.153      1.0        1
      18.459      805.669      1.0        1
       7.669      801.127      1.0        1
     356.739      796.528      1.0        1
     345.671      791.872      1.0        1
     334.466      787.161      1.0        1
     323.126      782.395      1.0        1
     311.652      777.576      1.0        1
     300.047      772.703      1.0        1
     288.312      767.778      1.0        1
     276.448      762.802      1.0        1
     264.457      757.776      1.0        1
     252.342      752.700      1.0        1
     240.102      747.575      1.0        1
     227.741      742.402      1.0        1
     215.260      737.183      1.0        1
     202.661      731.917      1.0        1
     189.944      726.607      1.0        1
     177.113      721.252      1.0        1
     164.168      715.854      1.0        1
     151.112      710.414      1.0        1
     137.945      704.933      1.0        1
     124.670      699.412      1.0        1
     111.289      693.851      1.0        1
      97.802      688.251      1.0        1
      84.213      682.614      1.0        1
      70.521      676.941      1.0        1
      56.730      671.233      1.0        1
      42.841      665.490      1.0        1
      28.855      659.713      1.0        1
      14.774      653.904      1.0        1
       0.600      648.064      1.0        1
     346.334      642.194      1.0        1
     331.979      636.294      1.0        1
     317.535      630.365      1.0        1
     303.004      624.410      1.0        1
     288.389      618.428      1.0        1
     273.690      612.421      1.0        1
     258.909      606.390      1.0        1
     244.048      600.336      1.0        1
     229.109      594.260      1.0        1
     214.092      588.163      1.0        1
     199.001      582.046      1.0        1
     183.835      575.910      1.0        1
     168.596      569.756      1.0        1
     153.287      563.586      1.0        1
     137.909      557.400      1.0        1
     122.463      551.200      1.0        1
     106.951      544.986      1.0        1
      91.374      538.760      1.0        1
      75.733      532.522      1.0        1
      60.031      526.275      1.0        1
      44.268      520.018      1.0        1
      28.446      513.754      1.0        1
      12.567      507.482      1.0        1
     356.631      501.205      1.0        1
     340.641      494.923      1.0        1
     324.597      488.638      1.0        1
     308.501      482.350      1.0        1
     292.354      476.061      1.0        1
     276.158      469.771      1.0        1
     259.914      463.482      1.0        1
     243.622      457.196      1.0        1
     227.285      450.912      1.0        1
     210.904      444.632      1.0        1
     194.480      438.358      1.0        1
     178.013      432.090      1.0        1
     161.506      425.829      1.0        1
     144.959      419.577      1.0        1
     128.374      413.334      1.0        1
     111.751      407.102      1.0        1
      95.092      400.882      1.0        1
      78.398      394.675      1.0        1
      61.670      388.482      1.0        1
      44.910      382.303      1.0        1
      28.117      376.141      1.0        1
      11.293      369.997      1.0        1
     354.439      363.870      1.0        1
     337.557      357.763      1.0        1
     320.646      351.676      1.0        1
     303.708      345.611      1.0        1
     286.745      339.568      1.0        1
     269.756      333.549      1.0        1
     252.742      327.554      1.0        1
     235.706      321.586      1.0        1
     218.646      315.643      1.0        1
     201.565      309.729      1.0        1
     184.463      303.844      1.0        1
     167.340      297.988      1.0        1
     150.199      292.164      1.0        1
     133.038      286.371      1.0        1
     115.860      280.611      1.0        1
      98.664      274.885      1.0        1
      81.452      269.194      1.0        1
      64.224      263.539      1.0        1
      46.980      257.921      1.0        1
      29.722      252.341      1.0        1
      12.451      246.799      1.0        1
     355.165      241.298      1.0        1
     337.867      235.837      1.0        1
     320.557      230.418      1.0        1
     303.236      225.042      1.0        1
     285.903      219.709      1.0        1
     268.559      214.421      1.0        1
     251.206      209.178      1.0        1
     233.842      203.982      1.0        1
     216.470      198.833      1.0        1
     199.089      193.733      1.0        1
     181.700      188.681      1.0        1
     164.303      183.680      1.0        1
     146.898      178.729      1.0        1
     129.487      173.830      1.0        1
     112.069      168.984      1.0        1
      94.644      164.191      1.0        1
      77.214      159.453      1.0        1
      59.778      154.770      1.0        1
      42.337      150.142      1.0        1
      24.891      145.572      1.0        1
       7.440      141.058      1.0        1
     349.985      136.604      1.0        1
     332.525      132.208      1.0        1
     315.062      127.872      1.0        1
     297.595      123.597      1.0        1
     280.125      119.383      1.0        1
     262.652      115.232      1.0        1
     245.175      111.143      1.0        1
     227.696      107.118      1.0        1
     210.215      103.157      1.0        1
     192.731       99.261      1.0        1
     175.245       95.431      1.0        1
     157.756       91.667      1.0        1
     140.266       87.970      1.0        1
     122.775       84.341      1.0        1
     105.281       80.780      1.0        1
      87.787       77.288      1.0        1
      70.291       73.865      1.0        1
      52.793       70.512      1.0        1
      35.295       67.231      1.0        1
      17.795       64.020      1.0        1
       0.295       60.881      1.0        1
     342.794       57.815      1.0        1
     325.292       54.821      1.0        1
     307.789       51.901      1.0        1
     290.286       49.055      1.0        1
     272.782       46.283      1.0        1
     255.278       43.586      1.0        1
     237.773       40.965      1.0        1
     220.268       38.420      1.0        1
     202.763       35.950      1.0        1
     185.257       33.558      1.0        1
     167.751       31.242      1.0        1
     150.245       29.005      1.0        1
     132.738       26.845      1.0        1
     115.232       24.763      1.0        1
      97.725       22.760      1.0        1
      80.218       20.837      1.0        1
      62.711       18.992      1.0        1
      45.204       17.227      1.0        1
      27.697       15.543      1.0        1
      10.190       13.938      1.0        1
     352.683       12.415      1.0        1
     335.176       10.972      1.0        1
     317.668        9.610      1.0        1
     300.161        8.329      1.0        1
     282.654        7.130      1.0        1
     265.146        6.013      1.0        1
     247.639        4.978      1.0        1
     230.132        4.025      1.0        1
     212.624        3.154      1.0        1
     195.117        2.366      1.0        1
     177.610        1.660      1.0        1
     160.102        1.037      1.0        1
     142.595        0.497      1.0        1
     125.088        0.040      1.0        1
     107.580        0.000      1.0        1
      90.073        0.000      1.0        0
      72.565        0.000      1.0        0
      55.058        0.000      1.0        0
       0.000        0.000      1.0        0
