# Supplementary material for: Direct Photochemical Synthesis of Substituted Benzo[b]fluorenes
Source: Org Lett. 2024 Nov 25;26(48):10364–8. doi: 10.1021/acs.orglett.4c03978 (PMC11629382; doi:10.1021/acs.orglett.4c03978)
Supplement: Supplementary file 2 — ol4c03978_si_002.zip [file ol4c03978_si_002.zip › FID for Publication/20240601_RC-2-C-4-88A_01/dirinfo/shapelib/W40_P8012.DEC]

# Pbox  28016.00  32 4095  9.0 29412    1.0000 1.89900     6
# VJ4.2  pw (us)  pwr  pwrf  dres  dmf  dcyc   B1max (kHz)  Stype
# ---------------------------------------------------------------
# Pxsim 0.0280160 1878.3141 0.000 120591.1 0.0000000 0.0000000 0.00
# data: pw (s) B1max (Hz) status sw (Hz) T1 (s)   T2 (s) RDC (Hz)
# ---------------------------------------------------------------
# Pbox.inp data :
# ~~~~~~~~~~~~~~~~~~~~~~~~~~~Waves~~~~~~~~~~~~~~~~~~~~~~~~~~~~~~~~~~
#   shape   bw(/pw)   ofs  st  ph  fla  trev  d1  d2   d0   wrp  php
# ~~~~~~~~~~~~~~~~~~~~~~~~~~~~~~~~~~~~~~~~~~~~~~~~~~~~~~~~~~~~~~~~~~
# { WURST40 0.0014/20110 }
#
# type      = d          mod       = n          dres      = n         
# steps     = n          stepsize  = n          attn      = i         
# refofs    = n          wrap      = n          sfrq      = n         
# sucyc     = d          reps      = 2          header    = y         
# bscor     = n          pad1      = n          pad2      = n         
# bsim      = n          T1        = n          T2        = n         
# rdc       = n          dcyc      = n          sw        = n         
#
# RF Calibration Data :  ref_pwr   = 55         ref_pw90  = 9.32
# ~~~~~~~~~~~~~~~~~~~~~
###
# ------------------- Shape data ------------------
# pwtot      = 0.0280160 (total pw, s)
# power      = 32 (power level, dB)
# pwrf       = 4095 (fine power)
# B1max      = 1.8990 (B1max, kHz)
# B1rms      = 1.7176 (B1[RMS], kHz)
# dres       = 9.0 deg
# dmf        = 29412
# nptot      = 8240 (total number of steps)
# stepsize   = 3.40 (length of a single step, us)
# maxamp     = 1012.8 (max amplitude)
# ------------------------------------------------- 
#      length       phase   amplitude   gate 
# ------------------------------------------------- 
         9.0        0.000    0.000        0
         9.0      184.664    0.183        1
         9.0      200.423    3.723        1
         9.0      216.105    9.597        1
         9.0      231.710   17.764        1
         9.0      247.238   28.168        1
         9.0      262.688   40.739        1
         9.0      278.061   55.391        1
         9.0      293.357   72.029        1
         9.0      308.575   90.540        1
         9.0      323.717  110.805        1
         9.0      338.781  132.694        1
         9.0      353.767  156.067        1
         9.0        8.677  180.780        1
         9.0       23.509  206.682        1
         9.0       38.264  233.619        1
         9.0       52.942  261.434        1
         9.0       67.542  289.969        1
         9.0       82.066  319.068        1
         9.0       96.512  348.576        1
         9.0      110.880  378.341        1
         9.0      125.172  408.216        1
         9.0      139.386  438.060        1
         9.0      153.523  467.739        1
         9.0      167.583  497.125        1
         9.0      181.565  526.099        1
         9.0      195.471  554.553        1
         9.0      209.299  582.385        1
         9.0      223.049  609.507        1
         9.0      236.723  635.837        1
         9.0      250.319  661.306        1
         9.0      263.838  685.854        1
         9.0      277.280  709.432        1
         9.0      290.644  732.000        1
         9.0      303.932  753.529        1
         9.0      317.142  773.997        1
         9.0      330.274  793.393        1
         9.0      343.330  811.713        1
         9.0      356.308  828.961        1
         9.0        9.209  845.148        1
         9.0       22.033  860.290        1
         9.0       34.779  874.410        1
         9.0       47.449  887.536        1
         9.0       60.040  899.700        1
         9.0       72.555  910.937        1
         9.0       84.993  921.286        1
         9.0       97.353  930.788        1
         9.0      109.636  939.485        1
         9.0      121.842  947.421        1
         9.0      133.970  954.640        1
         9.0      146.021  961.188        1
         9.0      157.995  967.107        1
         9.0      169.892  972.443        1
         9.0      181.711  977.237        1
         9.0      193.454  981.533        1
         9.0      205.119  985.369        1
         9.0      216.706  988.784        1
         9.0      228.217  991.815        1
         9.0      239.650  994.498        1
         9.0      251.006  996.864        1
         9.0      262.285  998.945        1
         9.0      273.486 1000.769        1
         9.0      284.610 1002.363        1
         9.0      295.657 1003.752        1
         9.0      306.627 1004.957        1
         9.0      317.519 1006.001        1
         9.0      328.334 1006.902        1
         9.0      339.072 1007.676        1
         9.0      349.733 1008.341        1
         9.0        0.317 1008.908        1
         9.0       10.823 1009.391        1
         9.0       21.252 1009.802        1
         9.0       31.603 1010.149        1
         9.0       41.878 1010.442        1
         9.0       52.075 1010.688        1
         9.0       62.195 1010.894        1
         9.0       72.238 1011.066        1
         9.0       82.203 1011.209        1
         9.0       92.091 1011.328        1
         9.0      101.902 1011.426        1
         9.0      111.636 1011.507        1
         9.0      121.292 1011.573        1
         9.0      130.871 1011.627        1
         9.0      140.373 1011.671        1
         9.0      149.798 1011.707        1
         9.0      159.145 1011.736        1
         9.0      168.416 1011.759        1
         9.0      177.608 1011.778        1
         9.0      186.724 1011.793        1
         9.0      195.763 1011.805        1
         9.0      204.724 1011.814        1
         9.0      213.608 1011.822        1
         9.0      222.414 1011.828        1
         9.0      231.144 1011.832        1
         9.0      239.796 1011.836        1
         9.0      248.371 1011.839        1
         9.0      256.868 1011.841        1
         9.0      265.289 1011.842        1
         9.0      273.632 1011.844        1
         9.0      281.898 1011.845        1
         9.0      290.086 1011.845        1
         9.0      298.198 1011.846        1
         9.0      306.232 1011.846        1
         9.0      314.189 1011.847        1
         9.0      322.069 1011.847        1
         9.0      329.871 1011.847        1
         9.0      337.596 1011.847        1
         9.0      345.244 1011.847        1
         9.0      352.815 1011.847        1
         9.0        0.308 1011.847        1
         9.0        7.724 1011.847        1
         9.0       15.063 1011.847        1
         9.0       22.325 1011.848        1
         9.0       29.509 1011.848        1
         9.0       36.616 1011.848        1
         9.0       43.646 1011.848        1
         9.0       50.599 1011.848        1
         9.0       57.474 1011.848        1
         9.0       64.272 1011.848        1
         9.0       70.993 1011.848        1
         9.0       77.637 1011.848        1
         9.0       84.203 1011.848        1
         9.0       90.692 1011.848        1
         9.0       97.104 1011.848        1
         9.0      103.439 1011.848        1
         9.0      109.696 1011.848        1
         9.0      115.876 1011.848        1
         9.0      121.979 1011.848        1
         9.0      128.004 1011.848        1
         9.0      133.953 1011.848        1
         9.0      139.824 1011.848        1
         9.0      145.618 1011.848        1
         9.0      151.334 1011.848        1
         9.0      156.974 1011.848        1
         9.0      162.536 1011.848        1
         9.0      168.021 1011.848        1
         9.0      173.428 1011.848        1
         9.0      178.759 1011.848        1
         9.0      184.012 1011.848        1
         9.0      189.188 1011.848        1
         9.0      194.286 1011.848        1
         9.0      199.307 1011.848        1
         9.0      204.252 1011.848        1
         9.0      209.118 1011.848        1
         9.0      213.908 1011.848        1
         9.0      218.620 1011.848        1
         9.0      223.255 1011.848        1
         9.0      227.813 1011.848        1
         9.0      232.294 1011.848        1
         9.0      236.697 1011.848        1
         9.0      241.023 1011.848        1
         9.0      245.272 1011.848        1
         9.0      249.444 1011.848        1
         9.0      253.538 1011.848        1
         9.0      257.555 1011.848        1
         9.0      261.495 1011.848        1
         9.0      265.357 1011.848        1
         9.0      269.143 1011.848        1
         9.0      272.851 1011.848        1
         9.0      276.482 1011.848        1
         9.0      280.035 1011.848        1
         9.0      283.511 1011.848        1
         9.0      286.911 1011.848        1
         9.0      290.232 1011.848        1
         9.0      293.477 1011.848        1
         9.0      296.644 1011.848        1
         9.0      299.734 1011.848        1
         9.0      302.747 1011.848        1
         9.0      305.683 1011.848        1
         9.0      308.541 1011.848        1
         9.0      311.322 1011.848        1
         9.0      314.026 1011.848        1
         9.0      316.652 1011.848        1
         9.0      319.202 1011.848        1
         9.0      321.674 1011.848        1
         9.0      324.068 1011.848        1
         9.0      326.386 1011.848        1
         9.0      328.626 1011.848        1
         9.0      330.789 1011.848        1
         9.0      332.875 1011.848        1
         9.0      334.884 1011.848        1
         9.0      336.815 1011.848        1
         9.0      338.669 1011.848        1
         9.0      340.446 1011.848        1
         9.0      342.145 1011.848        1
         9.0      343.768 1011.848        1
         9.0      345.313 1011.848        1
         9.0      346.780 1011.848        1
         9.0      348.171 1011.848        1
         9.0      349.484 1011.848        1
         9.0      350.720 1011.848        1
         9.0      351.879 1011.848        1
         9.0      352.960 1011.848        1
         9.0      353.965 1011.848        1
         9.0      354.892 1011.848        1
         9.0      355.742 1011.848        1
         9.0      356.514 1011.848        1
         9.0      357.209 1011.848        1
         9.0      357.827 1011.848        1
         9.0      358.368 1011.848        1
         9.0      358.832 1011.848        1
         9.0      359.218 1011.848        1
         9.0      359.527 1011.848        1
         9.0      359.759 1011.848        1
         9.0      359.913 1011.848        1
        18.0      359.990 1011.848        1
         9.0      359.913 1011.848        1
         9.0      359.759 1011.848        1
         9.0      359.527 1011.848        1
         9.0      359.218 1011.848        1
         9.0      358.832 1011.848        1
         9.0      358.368 1011.848        1
         9.0      357.827 1011.848        1
         9.0      357.209 1011.848        1
         9.0      356.514 1011.848        1
         9.0      355.742 1011.848        1
         9.0      354.892 1011.848        1
         9.0      353.965 1011.848        1
         9.0      352.960 1011.848        1
         9.0      351.879 1011.848        1
         9.0      350.720 1011.848        1
         9.0      349.484 1011.848        1
         9.0      348.171 1011.848        1
         9.0      346.780 1011.848        1
         9.0      345.313 1011.848        1
         9.0      343.768 1011.848        1
         9.0      342.145 1011.848        1
         9.0      340.446 1011.848        1
         9.0      338.669 1011.848        1
         9.0      336.815 1011.848        1
         9.0      334.884 1011.848        1
         9.0      332.875 1011.848        1
         9.0      330.789 1011.848        1
         9.0      328.626 1011.848        1
         9.0      326.386 1011.848        1
         9.0      324.068 1011.848        1
         9.0      321.674 1011.848        1
         9.0      319.202 1011.848        1
         9.0      316.652 1011.848        1
         9.0      314.026 1011.848        1
         9.0      311.322 1011.848        1
         9.0      308.541 1011.848        1
         9.0      305.683 1011.848        1
         9.0      302.747 1011.848        1
         9.0      299.734 1011.848        1
         9.0      296.644 1011.848        1
         9.0      293.477 1011.848        1
         9.0      290.232 1011.848        1
         9.0      286.911 1011.848        1
         9.0      283.511 1011.848        1
         9.0      280.035 1011.848        1
         9.0      276.482 1011.848        1
         9.0      272.851 1011.848        1
         9.0      269.143 1011.848        1
         9.0      265.357 1011.848        1
         9.0      261.495 1011.848        1
         9.0      257.555 1011.848        1
         9.0      253.538 1011.848        1
         9.0      249.444 1011.848        1
         9.0      245.272 1011.848        1
         9.0      241.023 1011.848        1
         9.0      236.697 1011.848        1
         9.0      232.294 1011.848        1
         9.0      227.813 1011.848        1
         9.0      223.255 1011.848        1
         9.0      218.620 1011.848        1
         9.0      213.908 1011.848        1
         9.0      209.118 1011.848        1
         9.0      204.252 1011.848        1
         9.0      199.307 1011.848        1
         9.0      194.286 1011.848        1
         9.0      189.188 1011.848        1
         9.0      184.012 1011.848        1
         9.0      178.759 1011.848        1
         9.0      173.428 1011.848        1
         9.0      168.021 1011.848        1
         9.0      162.536 1011.848        1
         9.0      156.974 1011.848        1
         9.0      151.334 1011.848        1
         9.0      145.618 1011.848        1
         9.0      139.824 1011.848        1
         9.0      133.953 1011.848        1
         9.0      128.004 1011.848        1
         9.0      121.979 1011.848        1
         9.0      115.876 1011.848        1
         9.0      109.696 1011.848        1
         9.0      103.439 1011.848        1
         9.0       97.104 1011.848        1
         9.0       90.692 1011.848        1
         9.0       84.203 1011.848        1
         9.0       77.637 1011.848        1
         9.0       70.993 1011.848        1
         9.0       64.272 1011.848        1
         9.0       57.474 1011.848        1
         9.0       50.599 1011.848        1
         9.0       43.646 1011.848        1
         9.0       36.616 1011.848        1
         9.0       29.509 1011.848        1
         9.0       22.325 1011.848        1
         9.0       15.063 1011.847        1
         9.0        7.724 1011.847        1
         9.0        0.308 1011.847        1
         9.0      352.815 1011.847        1
         9.0      345.244 1011.847        1
         9.0      337.596 1011.847        1
         9.0      329.871 1011.847        1
         9.0      322.069 1011.847        1
         9.0      314.189 1011.847        1
         9.0      306.232 1011.846        1
         9.0      298.198 1011.846        1
         9.0      290.086 1011.845        1
         9.0      281.898 1011.845        1
         9.0      273.632 1011.844        1
         9.0      265.289 1011.842        1
         9.0      256.868 1011.841        1
         9.0      248.371 1011.839        1
         9.0      239.796 1011.836        1
         9.0      231.144 1011.832        1
         9.0      222.414 1011.828        1
         9.0      213.608 1011.822        1
         9.0      204.724 1011.814        1
         9.0      195.763 1011.805        1
         9.0      186.724 1011.793        1
         9.0      177.608 1011.778        1
         9.0      168.416 1011.759        1
         9.0      159.145 1011.736        1
         9.0      149.798 1011.707        1
         9.0      140.373 1011.671        1
         9.0      130.871 1011.627        1
         9.0      121.292 1011.573        1
         9.0      111.636 1011.507        1
         9.0      101.902 1011.426        1
         9.0       92.091 1011.328        1
         9.0       82.203 1011.209        1
         9.0       72.238 1011.066        1
         9.0       62.195 1010.894        1
         9.0       52.075 1010.688        1
         9.0       41.878 1010.442        1
         9.0       31.603 1010.149        1
         9.0       21.252 1009.802        1
         9.0       10.823 1009.391        1
         9.0        0.317 1008.908        1
         9.0      349.733 1008.341        1
         9.0      339.072 1007.676        1
         9.0      328.334 1006.902        1
         9.0      317.519 1006.001        1
         9.0      306.627 1004.957        1
         9.0      295.657 1003.752        1
         9.0      284.610 1002.363        1
         9.0      273.486 1000.769        1
         9.0      262.285  998.945        1
         9.0      251.006  996.864        1
         9.0      239.650  994.498        1
         9.0      228.217  991.815        1
         9.0      216.706  988.784        1
         9.0      205.119  985.369        1
         9.0      193.454  981.533        1
         9.0      181.711  977.237        1
         9.0      169.892  972.443        1
         9.0      157.995  967.107        1
         9.0      146.021  961.188        1
         9.0      133.970  954.640        1
         9.0      121.842  947.421        1
         9.0      109.636  939.485        1
         9.0       97.353  930.788        1
         9.0       84.993  921.286        1
         9.0       72.555  910.937        1
         9.0       60.040  899.700        1
         9.0       47.449  887.536        1
         9.0       34.779  874.410        1
         9.0       22.033  860.290        1
         9.0        9.209  845.148        1
         9.0      356.308  828.961        1
         9.0      343.330  811.713        1
         9.0      330.274  793.393        1
         9.0      317.142  773.997        1
         9.0      303.932  753.529        1
         9.0      290.644  732.000        1
         9.0      277.280  709.432        1
         9.0      263.838  685.854        1
         9.0      250.319  661.306        1
         9.0      236.723  635.837        1
         9.0      223.049  609.507        1
         9.0      209.299  582.385        1
         9.0      195.471  554.553        1
         9.0      181.565  526.099        1
         9.0      167.583  497.125        1
         9.0      153.523  467.739        1
         9.0      139.386  438.060        1
         9.0      125.172  408.216        1
         9.0      110.880  378.341        1
         9.0       96.512  348.576        1
         9.0       82.066  319.068        1
         9.0       67.542  289.969        1
         9.0       52.942  261.434        1
         9.0       38.264  233.619        1
         9.0       23.509  206.682        1
         9.0        8.677  180.780        1
         9.0      353.767  156.067        1
         9.0      338.781  132.694        1
         9.0      323.717  110.805        1
         9.0      308.575   90.540        1
         9.0      293.357   72.029        1
         9.0      278.061   55.391        1
         9.0      262.688   40.739        1
         9.0      247.238   28.168        1
         9.0      231.710   17.764        1
         9.0      216.105    9.597        1
         9.0      200.423    3.723        1
         9.0      184.664    0.183        1
        18.0        0.000    0.000        0
         9.0      334.664    0.183        1
         9.0      350.423    3.723        1
         9.0        6.105    9.597        1
         9.0       21.710   17.764        1
         9.0       37.238   28.168        1
         9.0       52.688   40.739        1
         9.0       68.061   55.391        1
         9.0       83.357   72.029        1
         9.0       98.575   90.540        1
         9.0      113.717  110.805        1
         9.0      128.781  132.694        1
         9.0      143.767  156.067        1
         9.0      158.677  180.780        1
         9.0      173.509  206.682        1
         9.0      188.264  233.619        1
         9.0      202.942  261.434        1
         9.0      217.542  289.969        1
         9.0      232.066  319.068        1
         9.0      246.512  348.576        1
         9.0      260.880  378.341        1
         9.0      275.172  408.216        1
         9.0      289.386  438.060        1
         9.0      303.523  467.739        1
         9.0      317.583  497.125        1
         9.0      331.565  526.099        1
         9.0      345.471  554.553        1
         9.0      359.299  582.385        1
         9.0       13.049  609.507        1
         9.0       26.723  635.837        1
         9.0       40.319  661.306        1
         9.0       53.838  685.854        1
         9.0       67.280  709.432        1
         9.0       80.644  732.000        1
         9.0       93.932  753.529        1
         9.0      107.142  773.997        1
         9.0      120.274  793.393        1
         9.0      133.330  811.713        1
         9.0      146.308  828.961        1
         9.0      159.209  845.148        1
         9.0      172.033  860.290        1
         9.0      184.779  874.410        1
         9.0      197.449  887.536        1
         9.0      210.040  899.700        1
         9.0      222.555  910.937        1
         9.0      234.993  921.286        1
         9.0      247.353  930.788        1
         9.0      259.636  939.485        1
         9.0      271.842  947.421        1
         9.0      283.970  954.640        1
         9.0      296.021  961.188        1
         9.0      307.995  967.107        1
         9.0      319.892  972.443        1
         9.0      331.711  977.237        1
         9.0      343.454  981.533        1
         9.0      355.119  985.369        1
         9.0        6.706  988.784        1
         9.0       18.217  991.815        1
         9.0       29.650  994.498        1
         9.0       41.006  996.864        1
         9.0       52.285  998.945        1
         9.0       63.486 1000.769        1
         9.0       74.610 1002.363        1
         9.0       85.657 1003.752        1
         9.0       96.627 1004.957        1
         9.0      107.519 1006.001        1
         9.0      118.334 1006.902        1
         9.0      129.072 1007.676        1
         9.0      139.733 1008.341        1
         9.0      150.317 1008.908        1
         9.0      160.823 1009.391        1
         9.0      171.252 1009.802        1
         9.0      181.603 1010.149        1
         9.0      191.878 1010.442        1
         9.0      202.075 1010.688        1
         9.0      212.195 1010.894        1
         9.0      222.238 1011.066        1
         9.0      232.203 1011.209        1
         9.0      242.091 1011.328        1
         9.0      251.902 1011.426        1
         9.0      261.636 1011.507        1
         9.0      271.292 1011.573        1
         9.0      280.871 1011.627        1
         9.0      290.373 1011.671        1
         9.0      299.798 1011.707        1
         9.0      309.145 1011.736        1
         9.0      318.416 1011.759        1
         9.0      327.608 1011.778        1
         9.0      336.724 1011.793        1
         9.0      345.763 1011.805        1
         9.0      354.724 1011.814        1
         9.0        3.608 1011.822        1
         9.0       12.414 1011.828        1
         9.0       21.144 1011.832        1
         9.0       29.796 1011.836        1
         9.0       38.371 1011.839        1
         9.0       46.868 1011.841        1
         9.0       55.289 1011.842        1
         9.0       63.632 1011.844        1
         9.0       71.898 1011.845        1
         9.0       80.086 1011.845        1
         9.0       88.198 1011.846        1
         9.0       96.232 1011.846        1
         9.0      104.189 1011.847        1
         9.0      112.069 1011.847        1
         9.0      119.871 1011.847        1
         9.0      127.596 1011.847        1
         9.0      135.244 1011.847        1
         9.0      142.815 1011.847        1
         9.0      150.308 1011.847        1
         9.0      157.724 1011.847        1
         9.0      165.063 1011.847        1
         9.0      172.325 1011.848        1
         9.0      179.509 1011.848        1
         9.0      186.616 1011.848        1
         9.0      193.646 1011.848        1
         9.0      200.599 1011.848        1
         9.0      207.474 1011.848        1
         9.0      214.272 1011.848        1
         9.0      220.993 1011.848        1
         9.0      227.637 1011.848        1
         9.0      234.203 1011.848        1
         9.0      240.692 1011.848        1
         9.0      247.104 1011.848        1
         9.0      253.439 1011.848        1
         9.0      259.696 1011.848        1
         9.0      265.876 1011.848        1
         9.0      271.979 1011.848        1
         9.0      278.004 1011.848        1
         9.0      283.953 1011.848        1
         9.0      289.824 1011.848        1
         9.0      295.618 1011.848        1
         9.0      301.334 1011.848        1
         9.0      306.974 1011.848        1
         9.0      312.536 1011.848        1
         9.0      318.021 1011.848        1
         9.0      323.428 1011.848        1
         9.0      328.759 1011.848        1
         9.0      334.012 1011.848        1
         9.0      339.188 1011.848        1
         9.0      344.286 1011.848        1
         9.0      349.307 1011.848        1
         9.0      354.252 1011.848        1
         9.0      359.118 1011.848        1
         9.0        3.908 1011.848        1
         9.0        8.620 1011.848        1
         9.0       13.255 1011.848        1
         9.0       17.813 1011.848        1
         9.0       22.294 1011.848        1
         9.0       26.697 1011.848        1
         9.0       31.023 1011.848        1
         9.0       35.272 1011.848        1
         9.0       39.444 1011.848        1
         9.0       43.538 1011.848        1
         9.0       47.555 1011.848        1
         9.0       51.495 1011.848        1
         9.0       55.357 1011.848        1
         9.0       59.143 1011.848        1
         9.0       62.851 1011.848        1
         9.0       66.482 1011.848        1
         9.0       70.035 1011.848        1
         9.0       73.511 1011.848        1
         9.0       76.911 1011.848        1
         9.0       80.232 1011.848        1
         9.0       83.477 1011.848        1
         9.0       86.644 1011.848        1
         9.0       89.734 1011.848        1
         9.0       92.747 1011.848        1
         9.0       95.683 1011.848        1
         9.0       98.541 1011.848        1
         9.0      101.322 1011.848        1
         9.0      104.026 1011.848        1
         9.0      106.652 1011.848        1
         9.0      109.202 1011.848        1
         9.0      111.674 1011.848        1
         9.0      114.068 1011.848        1
         9.0      116.386 1011.848        1
         9.0      118.626 1011.848        1
         9.0      120.789 1011.848        1
         9.0      122.875 1011.848        1
         9.0      124.884 1011.848        1
         9.0      126.815 1011.848        1
         9.0      128.669 1011.848        1
         9.0      130.446 1011.848        1
         9.0      132.145 1011.848        1
         9.0      133.768 1011.848        1
         9.0      135.313 1011.848        1
         9.0      136.780 1011.848        1
         9.0      138.171 1011.848        1
         9.0      139.484 1011.848        1
         9.0      140.720 1011.848        1
         9.0      141.879 1011.848        1
         9.0      142.960 1011.848        1
         9.0      143.965 1011.848        1
         9.0      144.892 1011.848        1
         9.0      145.742 1011.848        1
         9.0      146.514 1011.848        1
         9.0      147.209 1011.848        1
         9.0      147.827 1011.848        1
         9.0      148.368 1011.848        1
         9.0      148.832 1011.848        1
         9.0      149.218 1011.848        1
         9.0      149.527 1011.848        1
         9.0      149.759 1011.848        1
         9.0      149.913 1011.848        1
        18.0      149.990 1011.848        1
         9.0      149.913 1011.848        1
         9.0      149.759 1011.848        1
         9.0      149.527 1011.848        1
         9.0      149.218 1011.848        1
         9.0      148.832 1011.848        1
         9.0      148.368 1011.848        1
         9.0      147.827 1011.848        1
         9.0      147.209 1011.848        1
         9.0      146.514 1011.848        1
         9.0      145.742 1011.848        1
         9.0      144.892 1011.848        1
         9.0      143.965 1011.848        1
         9.0      142.960 1011.848        1
         9.0      141.879 1011.848        1
         9.0      140.720 1011.848        1
         9.0      139.484 1011.848        1
         9.0      138.171 1011.848        1
         9.0      136.780 1011.848        1
         9.0      135.313 1011.848        1
         9.0      133.768 1011.848        1
         9.0      132.145 1011.848        1
         9.0      130.446 1011.848        1
         9.0      128.669 1011.848        1
         9.0      126.815 1011.848        1
         9.0      124.884 1011.848        1
         9.0      122.875 1011.848        1
         9.0      120.789 1011.848        1
         9.0      118.626 1011.848        1
         9.0      116.386 1011.848        1
         9.0      114.068 1011.848        1
         9.0      111.674 1011.848        1
         9.0      109.202 1011.848        1
         9.0      106.652 1011.848        1
         9.0      104.026 1011.848        1
         9.0      101.322 1011.848        1
         9.0       98.541 1011.848        1
         9.0       95.683 1011.848        1
         9.0       92.747 1011.848        1
         9.0       89.734 1011.848        1
         9.0       86.644 1011.848        1
         9.0       83.477 1011.848        1
         9.0       80.232 1011.848        1
         9.0       76.911 1011.848        1
         9.0       73.511 1011.848        1
         9.0       70.035 1011.848        1
         9.0       66.482 1011.848        1
         9.0       62.851 1011.848        1
         9.0       59.143 1011.848        1
         9.0       55.357 1011.848        1
         9.0       51.495 1011.848        1
         9.0       47.555 1011.848        1
         9.0       43.538 1011.848        1
         9.0       39.444 1011.848        1
         9.0       35.272 1011.848        1
         9.0       31.023 1011.848        1
         9.0       26.697 1011.848        1
         9.0       22.294 1011.848        1
         9.0       17.813 1011.848        1
         9.0       13.255 1011.848        1
         9.0        8.620 1011.848        1
         9.0        3.908 1011.848        1
         9.0      359.118 1011.848        1
         9.0      354.252 1011.848        1
         9.0      349.307 1011.848        1
         9.0      344.286 1011.848        1
         9.0      339.188 1011.848        1
         9.0      334.012 1011.848        1
         9.0      328.759 1011.848        1
         9.0      323.428 1011.848        1
         9.0      318.021 1011.848        1
         9.0      312.536 1011.848        1
         9.0      306.974 1011.848        1
         9.0      301.334 1011.848        1
         9.0      295.618 1011.848        1
         9.0      289.824 1011.848        1
         9.0      283.953 1011.848        1
         9.0      278.004 1011.848        1
         9.0      271.979 1011.848        1
         9.0      265.876 1011.848        1
         9.0      259.696 1011.848        1
         9.0      253.439 1011.848        1
         9.0      247.104 1011.848        1
         9.0      240.692 1011.848        1
         9.0      234.203 1011.848        1
         9.0      227.637 1011.848        1
         9.0      220.993 1011.848        1
         9.0      214.272 1011.848        1
         9.0      207.474 1011.848        1
         9.0      200.599 1011.848        1
         9.0      193.646 1011.848        1
         9.0      186.616 1011.848        1
         9.0      179.509 1011.848        1
         9.0      172.325 1011.848        1
         9.0      165.063 1011.847        1
         9.0      157.724 1011.847        1
         9.0      150.308 1011.847        1
         9.0      142.815 1011.847        1
         9.0      135.244 1011.847        1
         9.0      127.596 1011.847        1
         9.0      119.871 1011.847        1
         9.0      112.069 1011.847        1
         9.0      104.189 1011.847        1
         9.0       96.232 1011.846        1
         9.0       88.198 1011.846        1
         9.0       80.086 1011.845        1
         9.0       71.898 1011.845        1
         9.0       63.632 1011.844        1
         9.0       55.289 1011.842        1
         9.0       46.868 1011.841        1
         9.0       38.371 1011.839        1
         9.0       29.796 1011.836        1
         9.0       21.144 1011.832        1
         9.0       12.414 1011.828        1
         9.0        3.608 1011.822        1
         9.0      354.724 1011.814        1
         9.0      345.763 1011.805        1
         9.0      336.724 1011.793        1
         9.0      327.608 1011.778        1
         9.0      318.416 1011.759        1
         9.0      309.145 1011.736        1
         9.0      299.798 1011.707        1
         9.0      290.373 1011.671        1
         9.0      280.871 1011.627        1
         9.0      271.292 1011.573        1
         9.0      261.636 1011.507        1
         9.0      251.902 1011.426        1
         9.0      242.091 1011.328        1
         9.0      232.203 1011.209        1
         9.0      222.238 1011.066        1
         9.0      212.195 1010.894        1
         9.0      202.075 1010.688        1
         9.0      191.878 1010.442        1
         9.0      181.603 1010.149        1
         9.0      171.252 1009.802        1
         9.0      160.823 1009.391        1
         9.0      150.317 1008.908        1
         9.0      139.733 1008.341        1
         9.0      129.072 1007.676        1
         9.0      118.334 1006.902        1
         9.0      107.519 1006.001        1
         9.0       96.627 1004.957        1
         9.0       85.657 1003.752        1
         9.0       74.610 1002.363        1
         9.0       63.486 1000.769        1
         9.0       52.285  998.945        1
         9.0       41.006  996.864        1
         9.0       29.650  994.498        1
         9.0       18.217  991.815        1
         9.0        6.706  988.784        1
         9.0      355.119  985.369        1
         9.0      343.454  981.533        1
         9.0      331.711  977.237        1
         9.0      319.892  972.443        1
         9.0      307.995  967.107        1
         9.0      296.021  961.188        1
         9.0      283.970  954.640        1
         9.0      271.842  947.421        1
         9.0      259.636  939.485        1
         9.0      247.353  930.788        1
         9.0      234.993  921.286        1
         9.0      222.555  910.937        1
         9.0      210.040  899.700        1
         9.0      197.449  887.536        1
         9.0      184.779  874.410        1
         9.0      172.033  860.290        1
         9.0      159.209  845.148        1
         9.0      146.308  828.961        1
         9.0      133.330  811.713        1
         9.0      120.274  793.393        1
         9.0      107.142  773.997        1
         9.0       93.932  753.529        1
         9.0       80.644  732.000        1
         9.0       67.280  709.432        1
         9.0       53.838  685.854        1
         9.0       40.319  661.306        1
         9.0       26.723  635.837        1
         9.0       13.049  609.507        1
         9.0      359.299  582.385        1
         9.0      345.471  554.553        1
         9.0      331.565  526.099        1
         9.0      317.583  497.125        1
         9.0      303.523  467.739        1
         9.0      289.386  438.060        1
         9.0      275.172  408.216        1
         9.0      260.880  378.341        1
         9.0      246.512  348.576        1
         9.0      232.066  319.068        1
         9.0      217.542  289.969        1
         9.0      202.942  261.434        1
         9.0      188.264  233.619        1
         9.0      173.509  206.682        1
         9.0      158.677  180.780        1
         9.0      143.767  156.067        1
         9.0      128.781  132.694        1
         9.0      113.717  110.805        1
         9.0       98.575   90.540        1
         9.0       83.357   72.029        1
         9.0       68.061   55.391        1
         9.0       52.688   40.739        1
         9.0       37.238   28.168        1
         9.0       21.710   17.764        1
         9.0        6.105    9.597        1
         9.0      350.423    3.723        1
         9.0      334.664    0.183        1
        18.0        0.000    0.000        0
         9.0      244.664    0.183        1
         9.0      260.423    3.723        1
         9.0      276.105    9.597        1
         9.0      291.710   17.764        1
         9.0      307.238   28.168        1
         9.0      322.688   40.739        1
         9.0      338.061   55.391        1
         9.0      353.357   72.029        1
         9.0        8.575   90.540        1
         9.0       23.717  110.805        1
         9.0       38.781  132.694        1
         9.0       53.767  156.067        1
         9.0       68.677  180.780        1
         9.0       83.509  206.682        1
         9.0       98.264  233.619        1
         9.0      112.942  261.434        1
         9.0      127.542  289.969        1
         9.0      142.066  319.068        1
         9.0      156.512  348.576        1
         9.0      170.880  378.341        1
         9.0      185.172  408.216        1
         9.0      199.386  438.060        1
         9.0      213.523  467.739        1
         9.0      227.583  497.125        1
         9.0      241.565  526.099        1
         9.0      255.471  554.553        1
         9.0      269.299  582.385        1
         9.0      283.049  609.507        1
         9.0      296.723  635.837        1
         9.0      310.319  661.306        1
         9.0      323.838  685.854        1
         9.0      337.280  709.432        1
         9.0      350.644  732.000        1
         9.0        3.932  753.529        1
         9.0       17.142  773.997        1
         9.0       30.274  793.393        1
         9.0       43.330  811.713        1
         9.0       56.308  828.961        1
         9.0       69.209  845.148        1
         9.0       82.033  860.290        1
         9.0       94.779  874.410        1
         9.0      107.449  887.536        1
         9.0      120.040  899.700        1
         9.0      132.555  910.937        1
         9.0      144.993  921.286        1
         9.0      157.353  930.788        1
         9.0      169.636  939.485        1
         9.0      181.842  947.421        1
         9.0      193.970  954.640        1
         9.0      206.021  961.188        1
         9.0      217.995  967.107        1
         9.0      229.892  972.443        1
         9.0      241.711  977.237        1
         9.0      253.454  981.533        1
         9.0      265.119  985.369        1
         9.0      276.706  988.784        1
         9.0      288.217  991.815        1
         9.0      299.650  994.498        1
         9.0      311.006  996.864        1
         9.0      322.285  998.945        1
         9.0      333.486 1000.769        1
         9.0      344.610 1002.363        1
         9.0      355.657 1003.752        1
         9.0        6.627 1004.957        1
         9.0       17.519 1006.001        1
         9.0       28.334 1006.902        1
         9.0       39.072 1007.676        1
         9.0       49.733 1008.341        1
         9.0       60.317 1008.908        1
         9.0       70.823 1009.391        1
         9.0       81.252 1009.802        1
         9.0       91.603 1010.149        1
         9.0      101.878 1010.442        1
         9.0      112.075 1010.688        1
         9.0      122.195 1010.894        1
         9.0      132.238 1011.066        1
         9.0      142.203 1011.209        1
         9.0      152.091 1011.328        1
         9.0      161.902 1011.426        1
         9.0      171.636 1011.507        1
         9.0      181.292 1011.573        1
         9.0      190.871 1011.627        1
         9.0      200.373 1011.671        1
         9.0      209.798 1011.707        1
         9.0      219.145 1011.736        1
         9.0      228.416 1011.759        1
         9.0      237.608 1011.778        1
         9.0      246.724 1011.793        1
         9.0      255.763 1011.805        1
         9.0      264.724 1011.814        1
         9.0      273.608 1011.822        1
         9.0      282.414 1011.828        1
         9.0      291.144 1011.832        1
         9.0      299.796 1011.836        1
         9.0      308.371 1011.839        1
         9.0      316.868 1011.841        1
         9.0      325.289 1011.842        1
         9.0      333.632 1011.844        1
         9.0      341.898 1011.845        1
         9.0      350.086 1011.845        1
         9.0      358.198 1011.846        1
         9.0        6.232 1011.846        1
         9.0       14.189 1011.847        1
         9.0       22.069 1011.847        1
         9.0       29.871 1011.847        1
         9.0       37.596 1011.847        1
         9.0       45.244 1011.847        1
         9.0       52.815 1011.847        1
         9.0       60.308 1011.847        1
         9.0       67.724 1011.847        1
         9.0       75.063 1011.847        1
         9.0       82.325 1011.848        1
         9.0       89.509 1011.848        1
         9.0       96.616 1011.848        1
         9.0      103.646 1011.848        1
         9.0      110.599 1011.848        1
         9.0      117.474 1011.848        1
         9.0      124.272 1011.848        1
         9.0      130.993 1011.848        1
         9.0      137.637 1011.848        1
         9.0      144.203 1011.848        1
         9.0      150.692 1011.848        1
         9.0      157.104 1011.848        1
         9.0      163.439 1011.848        1
         9.0      169.696 1011.848        1
         9.0      175.876 1011.848        1
         9.0      181.979 1011.848        1
         9.0      188.004 1011.848        1
         9.0      193.953 1011.848        1
         9.0      199.824 1011.848        1
         9.0      205.618 1011.848        1
         9.0      211.334 1011.848        1
         9.0      216.974 1011.848        1
         9.0      222.536 1011.848        1
         9.0      228.021 1011.848        1
         9.0      233.428 1011.848        1
         9.0      238.759 1011.848        1
         9.0      244.012 1011.848        1
         9.0      249.188 1011.848        1
         9.0      254.286 1011.848        1
         9.0      259.307 1011.848        1
         9.0      264.252 1011.848        1
         9.0      269.118 1011.848        1
         9.0      273.908 1011.848        1
         9.0      278.620 1011.848        1
         9.0      283.255 1011.848        1
         9.0      287.813 1011.848        1
         9.0      292.294 1011.848        1
         9.0      296.697 1011.848        1
         9.0      301.023 1011.848        1
         9.0      305.272 1011.848        1
         9.0      309.444 1011.848        1
         9.0      313.538 1011.848        1
         9.0      317.555 1011.848        1
         9.0      321.495 1011.848        1
         9.0      325.357 1011.848        1
         9.0      329.143 1011.848        1
         9.0      332.851 1011.848        1
         9.0      336.482 1011.848        1
         9.0      340.035 1011.848        1
         9.0      343.511 1011.848        1
         9.0      346.911 1011.848        1
         9.0      350.232 1011.848        1
         9.0      353.477 1011.848        1
         9.0      356.644 1011.848        1
         9.0      359.734 1011.848        1
         9.0        2.747 1011.848        1
         9.0        5.683 1011.848        1
         9.0        8.541 1011.848        1
         9.0       11.322 1011.848        1
         9.0       14.026 1011.848        1
         9.0       16.652 1011.848        1
         9.0       19.202 1011.848        1
         9.0       21.674 1011.848        1
         9.0       24.068 1011.848        1
         9.0       26.386 1011.848        1
         9.0       28.626 1011.848        1
         9.0       30.789 1011.848        1
         9.0       32.875 1011.848        1
         9.0       34.884 1011.848        1
         9.0       36.815 1011.848        1
         9.0       38.669 1011.848        1
         9.0       40.446 1011.848        1
         9.0       42.145 1011.848        1
         9.0       43.768 1011.848        1
         9.0       45.313 1011.848        1
         9.0       46.780 1011.848        1
         9.0       48.171 1011.848        1
         9.0       49.484 1011.848        1
         9.0       50.720 1011.848        1
         9.0       51.879 1011.848        1
         9.0       52.960 1011.848        1
         9.0       53.965 1011.848        1
         9.0       54.892 1011.848        1
         9.0       55.742 1011.848        1
         9.0       56.514 1011.848        1
         9.0       57.209 1011.848        1
         9.0       57.827 1011.848        1
         9.0       58.368 1011.848        1
         9.0       58.832 1011.848        1
         9.0       59.218 1011.848        1
         9.0       59.527 1011.848        1
         9.0       59.759 1011.848        1
         9.0       59.913 1011.848        1
        18.0       59.990 1011.848        1
         9.0       59.913 1011.848        1
         9.0       59.759 1011.848        1
         9.0       59.527 1011.848        1
         9.0       59.218 1011.848        1
         9.0       58.832 1011.848        1
         9.0       58.368 1011.848        1
         9.0       57.827 1011.848        1
         9.0       57.209 1011.848        1
         9.0       56.514 1011.848        1
         9.0       55.742 1011.848        1
         9.0       54.892 1011.848        1
         9.0       53.965 1011.848        1
         9.0       52.960 1011.848        1
         9.0       51.879 1011.848        1
         9.0       50.720 1011.848        1
         9.0       49.484 1011.848        1
         9.0       48.171 1011.848        1
         9.0       46.780 1011.848        1
         9.0       45.313 1011.848        1
         9.0       43.768 1011.848        1
         9.0       42.145 1011.848        1
         9.0       40.446 1011.848        1
         9.0       38.669 1011.848        1
         9.0       36.815 1011.848        1
         9.0       34.884 1011.848        1
         9.0       32.875 1011.848        1
         9.0       30.789 1011.848        1
         9.0       28.626 1011.848        1
         9.0       26.386 1011.848        1
         9.0       24.068 1011.848        1
         9.0       21.674 1011.848        1
         9.0       19.202 1011.848        1
         9.0       16.652 1011.848        1
         9.0       14.026 1011.848        1
         9.0       11.322 1011.848        1
         9.0        8.541 1011.848        1
         9.0        5.683 1011.848        1
         9.0        2.747 1011.848        1
         9.0      359.734 1011.848        1
         9.0      356.644 1011.848        1
         9.0      353.477 1011.848        1
         9.0      350.232 1011.848        1
         9.0      346.911 1011.848        1
         9.0      343.511 1011.848        1
         9.0      340.035 1011.848        1
         9.0      336.482 1011.848        1
         9.0      332.851 1011.848        1
         9.0      329.143 1011.848        1
         9.0      325.357 1011.848        1
         9.0      321.495 1011.848        1
         9.0      317.555 1011.848        1
         9.0      313.538 1011.848        1
         9.0      309.444 1011.848        1
         9.0      305.272 1011.848        1
         9.0      301.023 1011.848        1
         9.0      296.697 1011.848        1
         9.0      292.294 1011.848        1
         9.0      287.813 1011.848        1
         9.0      283.255 1011.848        1
         9.0      278.620 1011.848        1
         9.0      273.908 1011.848        1
         9.0      269.118 1011.848        1
         9.0      264.252 1011.848        1
         9.0      259.307 1011.848        1
         9.0      254.286 1011.848        1
         9.0      249.188 1011.848        1
         9.0      244.012 1011.848        1
         9.0      238.759 1011.848        1
         9.0      233.428 1011.848        1
         9.0      228.021 1011.848        1
         9.0      222.536 1011.848        1
         9.0      216.974 1011.848        1
         9.0      211.334 1011.848        1
         9.0      205.618 1011.848        1
         9.0      199.824 1011.848        1
         9.0      193.953 1011.848        1
         9.0      188.004 1011.848        1
         9.0      181.979 1011.848        1
         9.0      175.876 1011.848        1
         9.0      169.696 1011.848        1
         9.0      163.439 1011.848        1
         9.0      157.104 1011.848        1
         9.0      150.692 1011.848        1
         9.0      144.203 1011.848        1
         9.0      137.637 1011.848        1
         9.0      130.993 1011.848        1
         9.0      124.272 1011.848        1
         9.0      117.474 1011.848        1
         9.0      110.599 1011.848        1
         9.0      103.646 1011.848        1
         9.0       96.616 1011.848        1
         9.0       89.509 1011.848        1
         9.0       82.325 1011.848        1
         9.0       75.063 1011.847        1
         9.0       67.724 1011.847        1
         9.0       60.308 1011.847        1
         9.0       52.815 1011.847        1
         9.0       45.244 1011.847        1
         9.0       37.596 1011.847        1
         9.0       29.871 1011.847        1
         9.0       22.069 1011.847        1
         9.0       14.189 1011.847        1
         9.0        6.232 1011.846        1
         9.0      358.198 1011.846        1
         9.0      350.086 1011.845        1
         9.0      341.898 1011.845        1
         9.0      333.632 1011.844        1
         9.0      325.289 1011.842        1
         9.0      316.868 1011.841        1
         9.0      308.371 1011.839        1
         9.0      299.796 1011.836        1
         9.0      291.144 1011.832        1
         9.0      282.414 1011.828        1
         9.0      273.608 1011.822        1
         9.0      264.724 1011.814        1
         9.0      255.763 1011.805        1
         9.0      246.724 1011.793        1
         9.0      237.608 1011.778        1
         9.0      228.416 1011.759        1
         9.0      219.145 1011.736        1
         9.0      209.798 1011.707        1
         9.0      200.373 1011.671        1
         9.0      190.871 1011.627        1
         9.0      181.292 1011.573        1
         9.0      171.636 1011.507        1
         9.0      161.902 1011.426        1
         9.0      152.091 1011.328        1
         9.0      142.203 1011.209        1
         9.0      132.238 1011.066        1
         9.0      122.195 1010.894        1
         9.0      112.075 1010.688        1
         9.0      101.878 1010.442        1
         9.0       91.603 1010.149        1
         9.0       81.252 1009.802        1
         9.0       70.823 1009.391        1
         9.0       60.317 1008.908        1
         9.0       49.733 1008.341        1
         9.0       39.072 1007.676        1
         9.0       28.334 1006.902        1
         9.0       17.519 1006.001        1
         9.0        6.627 1004.957        1
         9.0      355.657 1003.752        1
         9.0      344.610 1002.363        1
         9.0      333.486 1000.769        1
         9.0      322.285  998.945        1
         9.0      311.006  996.864        1
         9.0      299.650  994.498        1
         9.0      288.217  991.815        1
         9.0      276.706  988.784        1
         9.0      265.119  985.369        1
         9.0      253.454  981.533        1
         9.0      241.711  977.237        1
         9.0      229.892  972.443        1
         9.0      217.995  967.107        1
         9.0      206.021  961.188        1
         9.0      193.970  954.640        1
         9.0      181.842  947.421        1
         9.0      169.636  939.485        1
         9.0      157.353  930.788        1
         9.0      144.993  921.286        1
         9.0      132.555  910.937        1
         9.0      120.040  899.700        1
         9.0      107.449  887.536        1
         9.0       94.779  874.410        1
         9.0       82.033  860.290        1
         9.0       69.209  845.148        1
         9.0       56.308  828.961        1
         9.0       43.330  811.713        1
         9.0       30.274  793.393        1
         9.0       17.142  773.997        1
         9.0        3.932  753.529        1
         9.0      350.644  732.000        1
         9.0      337.280  709.432        1
         9.0      323.838  685.854        1
         9.0      310.319  661.306        1
         9.0      296.723  635.837        1
         9.0      283.049  609.507        1
         9.0      269.299  582.385        1
         9.0      255.471  554.553        1
         9.0      241.565  526.099        1
         9.0      227.583  497.125        1
         9.0      213.523  467.739        1
         9.0      199.386  438.060        1
         9.0      185.172  408.216        1
         9.0      170.880  378.341        1
         9.0      156.512  348.576        1
         9.0      142.066  319.068        1
         9.0      127.542  289.969        1
         9.0      112.942  261.434        1
         9.0       98.264  233.619        1
         9.0       83.509  206.682        1
         9.0       68.677  180.780        1
         9.0       53.767  156.067        1
         9.0       38.781  132.694        1
         9.0       23.717  110.805        1
         9.0        8.575   90.540        1
         9.0      353.357   72.029        1
         9.0      338.061   55.391        1
         9.0      322.688   40.739        1
         9.0      307.238   28.168        1
         9.0      291.710   17.764        1
         9.0      276.105    9.597        1
         9.0      260.423    3.723        1
         9.0      244.664    0.183        1
        18.0        0.000    0.000        0
         9.0      334.664    0.183        1
         9.0      350.423    3.723        1
         9.0        6.105    9.597        1
         9.0       21.710   17.764        1
         9.0       37.238   28.168        1
         9.0       52.688   40.739        1
         9.0       68.061   55.391        1
         9.0       83.357   72.029        1
         9.0       98.575   90.540        1
         9.0      113.717  110.805        1
         9.0      128.781  132.694        1
         9.0      143.767  156.067        1
         9.0      158.677  180.780        1
         9.0      173.509  206.682        1
         9.0      188.264  233.619        1
         9.0      202.942  261.434        1
         9.0      217.542  289.969        1
         9.0      232.066  319.068        1
         9.0      246.512  348.576        1
         9.0      260.880  378.341        1
         9.0      275.172  408.216        1
         9.0      289.386  438.060        1
         9.0      303.523  467.739        1
         9.0      317.583  497.125        1
         9.0      331.565  526.099        1
         9.0      345.471  554.553        1
         9.0      359.299  582.385        1
         9.0       13.049  609.507        1
         9.0       26.723  635.837        1
         9.0       40.319  661.306        1
         9.0       53.838  685.854        1
         9.0       67.280  709.432        1
         9.0       80.644  732.000        1
         9.0       93.932  753.529        1
         9.0      107.142  773.997        1
         9.0      120.274  793.393        1
         9.0      133.330  811.713        1
         9.0      146.308  828.961        1
         9.0      159.209  845.148        1
         9.0      172.033  860.290        1
         9.0      184.779  874.410        1
         9.0      197.449  887.536        1
         9.0      210.040  899.700        1
         9.0      222.555  910.937        1
         9.0      234.993  921.286        1
         9.0      247.353  930.788        1
         9.0      259.636  939.485        1
         9.0      271.842  947.421        1
         9.0      283.970  954.640        1
         9.0      296.021  961.188        1
         9.0      307.995  967.107        1
         9.0      319.892  972.443        1
         9.0      331.711  977.237        1
         9.0      343.454  981.533        1
         9.0      355.119  985.369        1
         9.0        6.706  988.784        1
         9.0       18.217  991.815        1
         9.0       29.650  994.498        1
         9.0       41.006  996.864        1
         9.0       52.285  998.945        1
         9.0       63.486 1000.769        1
         9.0       74.610 1002.363        1
         9.0       85.657 1003.752        1
         9.0       96.627 1004.957        1
         9.0      107.519 1006.001        1
         9.0      118.334 1006.902        1
         9.0      129.072 1007.676        1
         9.0      139.733 1008.341        1
         9.0      150.317 1008.908        1
         9.0      160.823 1009.391        1
         9.0      171.252 1009.802        1
         9.0      181.603 1010.149        1
         9.0      191.878 1010.442        1
         9.0      202.075 1010.688        1
         9.0      212.195 1010.894        1
         9.0      222.238 1011.066        1
         9.0      232.203 1011.209        1
         9.0      242.091 1011.328        1
         9.0      251.902 1011.426        1
         9.0      261.636 1011.507        1
         9.0      271.292 1011.573        1
         9.0      280.871 1011.627        1
         9.0      290.373 1011.671        1
         9.0      299.798 1011.707        1
         9.0      309.145 1011.736        1
         9.0      318.416 1011.759        1
         9.0      327.608 1011.778        1
         9.0      336.724 1011.793        1
         9.0      345.763 1011.805        1
         9.0      354.724 1011.814        1
         9.0        3.608 1011.822        1
         9.0       12.414 1011.828        1
         9.0       21.144 1011.832        1
         9.0       29.796 1011.836        1
         9.0       38.371 1011.839        1
         9.0       46.868 1011.841        1
         9.0       55.289 1011.842        1
         9.0       63.632 1011.844        1
         9.0       71.898 1011.845        1
         9.0       80.086 1011.845        1
         9.0       88.198 1011.846        1
         9.0       96.232 1011.846        1
         9.0      104.189 1011.847        1
         9.0      112.069 1011.847        1
         9.0      119.871 1011.847        1
         9.0      127.596 1011.847        1
         9.0      135.244 1011.847        1
         9.0      142.815 1011.847        1
         9.0      150.308 1011.847        1
         9.0      157.724 1011.847        1
         9.0      165.063 1011.847        1
         9.0      172.325 1011.848        1
         9.0      179.509 1011.848        1
         9.0      186.616 1011.848        1
         9.0      193.646 1011.848        1
         9.0      200.599 1011.848        1
         9.0      207.474 1011.848        1
         9.0      214.272 1011.848        1
         9.0      220.993 1011.848        1
         9.0      227.637 1011.848        1
         9.0      234.203 1011.848        1
         9.0      240.692 1011.848        1
         9.0      247.104 1011.848        1
         9.0      253.439 1011.848        1
         9.0      259.696 1011.848        1
         9.0      265.876 1011.848        1
         9.0      271.979 1011.848        1
         9.0      278.004 1011.848        1
         9.0      283.953 1011.848        1
         9.0      289.824 1011.848        1
         9.0      295.618 1011.848        1
         9.0      301.334 1011.848        1
         9.0      306.974 1011.848        1
         9.0      312.536 1011.848        1
         9.0      318.021 1011.848        1
         9.0      323.428 1011.848        1
         9.0      328.759 1011.848        1
         9.0      334.012 1011.848        1
         9.0      339.188 1011.848        1
         9.0      344.286 1011.848        1
         9.0      349.307 1011.848        1
         9.0      354.252 1011.848        1
         9.0      359.118 1011.848        1
         9.0        3.908 1011.848        1
         9.0        8.620 1011.848        1
         9.0       13.255 1011.848        1
         9.0       17.813 1011.848        1
         9.0       22.294 1011.848        1
         9.0       26.697 1011.848        1
         9.0       31.023 1011.848        1
         9.0       35.272 1011.848        1
         9.0       39.444 1011.848        1
         9.0       43.538 1011.848        1
         9.0       47.555 1011.848        1
         9.0       51.495 1011.848        1
         9.0       55.357 1011.848        1
         9.0       59.143 1011.848        1
         9.0       62.851 1011.848        1
         9.0       66.482 1011.848        1
         9.0       70.035 1011.848        1
         9.0       73.511 1011.848        1
         9.0       76.911 1011.848        1
         9.0       80.232 1011.848        1
         9.0       83.477 1011.848        1
         9.0       86.644 1011.848        1
         9.0       89.734 1011.848        1
         9.0       92.747 1011.848        1
         9.0       95.683 1011.848        1
         9.0       98.541 1011.848        1
         9.0      101.322 1011.848        1
         9.0      104.026 1011.848        1
         9.0      106.652 1011.848        1
         9.0      109.202 1011.848        1
         9.0      111.674 1011.848        1
         9.0      114.068 1011.848        1
         9.0      116.386 1011.848        1
         9.0      118.626 1011.848        1
         9.0      120.789 1011.848        1
         9.0      122.875 1011.848        1
         9.0      124.884 1011.848        1
         9.0      126.815 1011.848        1
         9.0      128.669 1011.848        1
         9.0      130.446 1011.848        1
         9.0      132.145 1011.848        1
         9.0      133.768 1011.848        1
         9.0      135.313 1011.848        1
         9.0      136.780 1011.848        1
         9.0      138.171 1011.848        1
         9.0      139.484 1011.848        1
         9.0      140.720 1011.848        1
         9.0      141.879 1011.848        1
         9.0      142.960 1011.848        1
         9.0      143.965 1011.848        1
         9.0      144.892 1011.848        1
         9.0      145.742 1011.848        1
         9.0      146.514 1011.848        1
         9.0      147.209 1011.848        1
         9.0      147.827 1011.848        1
         9.0      148.368 1011.848        1
         9.0      148.832 1011.848        1
         9.0      149.218 1011.848        1
         9.0      149.527 1011.848        1
         9.0      149.759 1011.848        1
         9.0      149.913 1011.848        1
        18.0      149.990 1011.848        1
         9.0      149.913 1011.848        1
         9.0      149.759 1011.848        1
         9.0      149.527 1011.848        1
         9.0      149.218 1011.848        1
         9.0      148.832 1011.848        1
         9.0      148.368 1011.848        1
         9.0      147.827 1011.848        1
         9.0      147.209 1011.848        1
         9.0      146.514 1011.848        1
         9.0      145.742 1011.848        1
         9.0      144.892 1011.848        1
         9.0      143.965 1011.848        1
         9.0      142.960 1011.848        1
         9.0      141.879 1011.848        1
         9.0      140.720 1011.848        1
         9.0      139.484 1011.848        1
         9.0      138.171 1011.848        1
         9.0      136.780 1011.848        1
         9.0      135.313 1011.848        1
         9.0      133.768 1011.848        1
         9.0      132.145 1011.848        1
         9.0      130.446 1011.848        1
         9.0      128.669 1011.848        1
         9.0      126.815 1011.848        1
         9.0      124.884 1011.848        1
         9.0      122.875 1011.848        1
         9.0      120.789 1011.848        1
         9.0      118.626 1011.848        1
         9.0      116.386 1011.848        1
         9.0      114.068 1011.848        1
         9.0      111.674 1011.848        1
         9.0      109.202 1011.848        1
         9.0      106.652 1011.848        1
         9.0      104.026 1011.848        1
         9.0      101.322 1011.848        1
         9.0       98.541 1011.848        1
         9.0       95.683 1011.848        1
         9.0       92.747 1011.848        1
         9.0       89.734 1011.848        1
         9.0       86.644 1011.848        1
         9.0       83.477 1011.848        1
         9.0       80.232 1011.848        1
         9.0       76.911 1011.848        1
         9.0       73.511 1011.848        1
         9.0       70.035 1011.848        1
         9.0       66.482 1011.848        1
         9.0       62.851 1011.848        1
         9.0       59.143 1011.848        1
         9.0       55.357 1011.848        1
         9.0       51.495 1011.848        1
         9.0       47.555 1011.848        1
         9.0       43.538 1011.848        1
         9.0       39.444 1011.848        1
         9.0       35.272 1011.848        1
         9.0       31.023 1011.848        1
         9.0       26.697 1011.848        1
         9.0       22.294 1011.848        1
         9.0       17.813 1011.848        1
         9.0       13.255 1011.848        1
         9.0        8.620 1011.848        1
         9.0        3.908 1011.848        1
         9.0      359.118 1011.848        1
         9.0      354.252 1011.848        1
         9.0      349.307 1011.848        1
         9.0      344.286 1011.848        1
         9.0      339.188 1011.848        1
         9.0      334.012 1011.848        1
         9.0      328.759 1011.848        1
         9.0      323.428 1011.848        1
         9.0      318.021 1011.848        1
         9.0      312.536 1011.848        1
         9.0      306.974 1011.848        1
         9.0      301.334 1011.848        1
         9.0      295.618 1011.848        1
         9.0      289.824 1011.848        1
         9.0      283.953 1011.848        1
         9.0      278.004 1011.848        1
         9.0      271.979 1011.848        1
         9.0      265.876 1011.848        1
         9.0      259.696 1011.848        1
         9.0      253.439 1011.848        1
         9.0      247.104 1011.848        1
         9.0      240.692 1011.848        1
         9.0      234.203 1011.848        1
         9.0      227.637 1011.848        1
         9.0      220.993 1011.848        1
         9.0      214.272 1011.848        1
         9.0      207.474 1011.848        1
         9.0      200.599 1011.848        1
         9.0      193.646 1011.848        1
         9.0      186.616 1011.848        1
         9.0      179.509 1011.848        1
         9.0      172.325 1011.848        1
         9.0      165.063 1011.847        1
         9.0      157.724 1011.847        1
         9.0      150.308 1011.847        1
         9.0      142.815 1011.847        1
         9.0      135.244 1011.847        1
         9.0      127.596 1011.847        1
         9.0      119.871 1011.847        1
         9.0      112.069 1011.847        1
         9.0      104.189 1011.847        1
         9.0       96.232 1011.846        1
         9.0       88.198 1011.846        1
         9.0       80.086 1011.845        1
         9.0       71.898 1011.845        1
         9.0       63.632 1011.844        1
         9.0       55.289 1011.842        1
         9.0       46.868 1011.841        1
         9.0       38.371 1011.839        1
         9.0       29.796 1011.836        1
         9.0       21.144 1011.832        1
         9.0       12.414 1011.828        1
         9.0        3.608 1011.822        1
         9.0      354.724 1011.814        1
         9.0      345.763 1011.805        1
         9.0      336.724 1011.793        1
         9.0      327.608 1011.778        1
         9.0      318.416 1011.759        1
         9.0      309.145 1011.736        1
         9.0      299.798 1011.707        1
         9.0      290.373 1011.671        1
         9.0      280.871 1011.627        1
         9.0      271.292 1011.573        1
         9.0      261.636 1011.507        1
         9.0      251.902 1011.426        1
         9.0      242.091 1011.328        1
         9.0      232.203 1011.209        1
         9.0      222.238 1011.066        1
         9.0      212.195 1010.894        1
         9.0      202.075 1010.688        1
         9.0      191.878 1010.442        1
         9.0      181.603 1010.149        1
         9.0      171.252 1009.802        1
         9.0      160.823 1009.391        1
         9.0      150.317 1008.908        1
         9.0      139.733 1008.341        1
         9.0      129.072 1007.676        1
         9.0      118.334 1006.902        1
         9.0      107.519 1006.001        1
         9.0       96.627 1004.957        1
         9.0       85.657 1003.752        1
         9.0       74.610 1002.363        1
         9.0       63.486 1000.769        1
         9.0       52.285  998.945        1
         9.0       41.006  996.864        1
         9.0       29.650  994.498        1
         9.0       18.217  991.815        1
         9.0        6.706  988.784        1
         9.0      355.119  985.369        1
         9.0      343.454  981.533        1
         9.0      331.711  977.237        1
         9.0      319.892  972.443        1
         9.0      307.995  967.107        1
         9.0      296.021  961.188        1
         9.0      283.970  954.640        1
         9.0      271.842  947.421        1
         9.0      259.636  939.485        1
         9.0      247.353  930.788        1
         9.0      234.993  921.286        1
         9.0      222.555  910.937        1
         9.0      210.040  899.700        1
         9.0      197.449  887.536        1
         9.0      184.779  874.410        1
         9.0      172.033  860.290        1
         9.0      159.209  845.148        1
         9.0      146.308  828.961        1
         9.0      133.330  811.713        1
         9.0      120.274  793.393        1
         9.0      107.142  773.997        1
         9.0       93.932  753.529        1
         9.0       80.644  732.000        1
         9.0       67.280  709.432        1
         9.0       53.838  685.854        1
         9.0       40.319  661.306        1
         9.0       26.723  635.837        1
         9.0       13.049  609.507        1
         9.0      359.299  582.385        1
         9.0      345.471  554.553        1
         9.0      331.565  526.099        1
         9.0      317.583  497.125        1
         9.0      303.523  467.739        1
         9.0      289.386  438.060        1
         9.0      275.172  408.216        1
         9.0      260.880  378.341        1
         9.0      246.512  348.576        1
         9.0      232.066  319.068        1
         9.0      217.542  289.969        1
         9.0      202.942  261.434        1
         9.0      188.264  233.619        1
         9.0      173.509  206.682        1
         9.0      158.677  180.780        1
         9.0      143.767  156.067        1
         9.0      128.781  132.694        1
         9.0      113.717  110.805        1
         9.0       98.575   90.540        1
         9.0       83.357   72.029        1
         9.0       68.061   55.391        1
         9.0       52.688   40.739        1
         9.0       37.238   28.168        1
         9.0       21.710   17.764        1
         9.0        6.105    9.597        1
         9.0      350.423    3.723        1
         9.0      334.664    0.183        1
        18.0        0.000    0.000        0
         9.0      184.664    0.183        1
         9.0      200.423    3.723        1
         9.0      216.105    9.597        1
         9.0      231.710   17.764        1
         9.0      247.238   28.168        1
         9.0      262.688   40.739        1
         9.0      278.061   55.391        1
         9.0      293.357   72.029        1
         9.0      308.575   90.540        1
         9.0      323.717  110.805        1
         9.0      338.781  132.694        1
         9.0      353.767  156.067        1
         9.0        8.677  180.780        1
         9.0       23.509  206.682        1
         9.0       38.264  233.619        1
         9.0       52.942  261.434        1
         9.0       67.542  289.969        1
         9.0       82.066  319.068        1
         9.0       96.512  348.576        1
         9.0      110.880  378.341        1
         9.0      125.172  408.216        1
         9.0      139.386  438.060        1
         9.0      153.523  467.739        1
         9.0      167.583  497.125        1
         9.0      181.565  526.099        1
         9.0      195.471  554.553        1
         9.0      209.299  582.385        1
         9.0      223.049  609.507        1
         9.0      236.723  635.837        1
         9.0      250.319  661.306        1
         9.0      263.838  685.854        1
         9.0      277.280  709.432        1
         9.0      290.644  732.000        1
         9.0      303.932  753.529        1
         9.0      317.142  773.997        1
         9.0      330.274  793.393        1
         9.0      343.330  811.713        1
         9.0      356.308  828.961        1
         9.0        9.209  845.148        1
         9.0       22.033  860.290        1
         9.0       34.779  874.410        1
         9.0       47.449  887.536        1
         9.0       60.040  899.700        1
         9.0       72.555  910.937        1
         9.0       84.993  921.286        1
         9.0       97.353  930.788        1
         9.0      109.636  939.485        1
         9.0      121.842  947.421        1
         9.0      133.970  954.640        1
         9.0      146.021  961.188        1
         9.0      157.995  967.107        1
         9.0      169.892  972.443        1
         9.0      181.711  977.237        1
         9.0      193.454  981.533        1
         9.0      205.119  985.369        1
         9.0      216.706  988.784        1
         9.0      228.217  991.815        1
         9.0      239.650  994.498        1
         9.0      251.006  996.864        1
         9.0      262.285  998.945        1
         9.0      273.486 1000.769        1
         9.0      284.610 1002.363        1
         9.0      295.657 1003.752        1
         9.0      306.627 1004.957        1
         9.0      317.519 1006.001        1
         9.0      328.334 1006.902        1
         9.0      339.072 1007.676        1
         9.0      349.733 1008.341        1
         9.0        0.317 1008.908        1
         9.0       10.823 1009.391        1
         9.0       21.252 1009.802        1
         9.0       31.603 1010.149        1
         9.0       41.878 1010.442        1
         9.0       52.075 1010.688        1
         9.0       62.195 1010.894        1
         9.0       72.238 1011.066        1
         9.0       82.203 1011.209        1
         9.0       92.091 1011.328        1
         9.0      101.902 1011.426        1
         9.0      111.636 1011.507        1
         9.0      121.292 1011.573        1
         9.0      130.871 1011.627        1
         9.0      140.373 1011.671        1
         9.0      149.798 1011.707        1
         9.0      159.145 1011.736        1
         9.0      168.416 1011.759        1
         9.0      177.608 1011.778        1
         9.0      186.724 1011.793        1
         9.0      195.763 1011.805        1
         9.0      204.724 1011.814        1
         9.0      213.608 1011.822        1
         9.0      222.414 1011.828        1
         9.0      231.144 1011.832        1
         9.0      239.796 1011.836        1
         9.0      248.371 1011.839        1
         9.0      256.868 1011.841        1
         9.0      265.289 1011.842        1
         9.0      273.632 1011.844        1
         9.0      281.898 1011.845        1
         9.0      290.086 1011.845        1
         9.0      298.198 1011.846        1
         9.0      306.232 1011.846        1
         9.0      314.189 1011.847        1
         9.0      322.069 1011.847        1
         9.0      329.871 1011.847        1
         9.0      337.596 1011.847        1
         9.0      345.244 1011.847        1
         9.0      352.815 1011.847        1
         9.0        0.308 1011.847        1
         9.0        7.724 1011.847        1
         9.0       15.063 1011.847        1
         9.0       22.325 1011.848        1
         9.0       29.509 1011.848        1
         9.0       36.616 1011.848        1
         9.0       43.646 1011.848        1
         9.0       50.599 1011.848        1
         9.0       57.474 1011.848        1
         9.0       64.272 1011.848        1
         9.0       70.993 1011.848        1
         9.0       77.637 1011.848        1
         9.0       84.203 1011.848        1
         9.0       90.692 1011.848        1
         9.0       97.104 1011.848        1
         9.0      103.439 1011.848        1
         9.0      109.696 1011.848        1
         9.0      115.876 1011.848        1
         9.0      121.979 1011.848        1
         9.0      128.004 1011.848        1
         9.0      133.953 1011.848        1
         9.0      139.824 1011.848        1
         9.0      145.618 1011.848        1
         9.0      151.334 1011.848        1
         9.0      156.974 1011.848        1
         9.0      162.536 1011.848        1
         9.0      168.021 1011.848        1
         9.0      173.428 1011.848        1
         9.0      178.759 1011.848        1
         9.0      184.012 1011.848        1
         9.0      189.188 1011.848        1
         9.0      194.286 1011.848        1
         9.0      199.307 1011.848        1
         9.0      204.252 1011.848        1
         9.0      209.118 1011.848        1
         9.0      213.908 1011.848        1
         9.0      218.620 1011.848        1
         9.0      223.255 1011.848        1
         9.0      227.813 1011.848        1
         9.0      232.294 1011.848        1
         9.0      236.697 1011.848        1
         9.0      241.023 1011.848        1
         9.0      245.272 1011.848        1
         9.0      249.444 1011.848        1
         9.0      253.538 1011.848        1
         9.0      257.555 1011.848        1
         9.0      261.495 1011.848        1
         9.0      265.357 1011.848        1
         9.0      269.143 1011.848        1
         9.0      272.851 1011.848        1
         9.0      276.482 1011.848        1
         9.0      280.035 1011.848        1
         9.0      283.511 1011.848        1
         9.0      286.911 1011.848        1
         9.0      290.232 1011.848        1
         9.0      293.477 1011.848        1
         9.0      296.644 1011.848        1
         9.0      299.734 1011.848        1
         9.0      302.747 1011.848        1
         9.0      305.683 1011.848        1
         9.0      308.541 1011.848        1
         9.0      311.322 1011.848        1
         9.0      314.026 1011.848        1
         9.0      316.652 1011.848        1
         9.0      319.202 1011.848        1
         9.0      321.674 1011.848        1
         9.0      324.068 1011.848        1
         9.0      326.386 1011.848        1
         9.0      328.626 1011.848        1
         9.0      330.789 1011.848        1
         9.0      332.875 1011.848        1
         9.0      334.884 1011.848        1
         9.0      336.815 1011.848        1
         9.0      338.669 1011.848        1
         9.0      340.446 1011.848        1
         9.0      342.145 1011.848        1
         9.0      343.768 1011.848        1
         9.0      345.313 1011.848        1
         9.0      346.780 1011.848        1
         9.0      348.171 1011.848        1
         9.0      349.484 1011.848        1
         9.0      350.720 1011.848        1
         9.0      351.879 1011.848        1
         9.0      352.960 1011.848        1
         9.0      353.965 1011.848        1
         9.0      354.892 1011.848        1
         9.0      355.742 1011.848        1
         9.0      356.514 1011.848        1
         9.0      357.209 1011.848        1
         9.0      357.827 1011.848        1
         9.0      358.368 1011.848        1
         9.0      358.832 1011.848        1
         9.0      359.218 1011.848        1
         9.0      359.527 1011.848        1
         9.0      359.759 1011.848        1
         9.0      359.913 1011.848        1
        18.0      359.990 1011.848        1
         9.0      359.913 1011.848        1
         9.0      359.759 1011.848        1
         9.0      359.527 1011.848        1
         9.0      359.218 1011.848        1
         9.0      358.832 1011.848        1
         9.0      358.368 1011.848        1
         9.0      357.827 1011.848        1
         9.0      357.209 1011.848        1
         9.0      356.514 1011.848        1
         9.0      355.742 1011.848        1
         9.0      354.892 1011.848        1
         9.0      353.965 1011.848        1
         9.0      352.960 1011.848        1
         9.0      351.879 1011.848        1
         9.0      350.720 1011.848        1
         9.0      349.484 1011.848        1
         9.0      348.171 1011.848        1
         9.0      346.780 1011.848        1
         9.0      345.313 1011.848        1
         9.0      343.768 1011.848        1
         9.0      342.145 1011.848        1
         9.0      340.446 1011.848        1
         9.0      338.669 1011.848        1
         9.0      336.815 1011.848        1
         9.0      334.884 1011.848        1
         9.0      332.875 1011.848        1
         9.0      330.789 1011.848        1
         9.0      328.626 1011.848        1
         9.0      326.386 1011.848        1
         9.0      324.068 1011.848        1
         9.0      321.674 1011.848        1
         9.0      319.202 1011.848        1
         9.0      316.652 1011.848        1
         9.0      314.026 1011.848        1
         9.0      311.322 1011.848        1
         9.0      308.541 1011.848        1
         9.0      305.683 1011.848        1
         9.0      302.747 1011.848        1
         9.0      299.734 1011.848        1
         9.0      296.644 1011.848        1
         9.0      293.477 1011.848        1
         9.0      290.232 1011.848        1
         9.0      286.911 1011.848        1
         9.0      283.511 1011.848        1
         9.0      280.035 1011.848        1
         9.0      276.482 1011.848        1
         9.0      272.851 1011.848        1
         9.0      269.143 1011.848        1
         9.0      265.357 1011.848        1
         9.0      261.495 1011.848        1
         9.0      257.555 1011.848        1
         9.0      253.538 1011.848        1
         9.0      249.444 1011.848        1
         9.0      245.272 1011.848        1
         9.0      241.023 1011.848        1
         9.0      236.697 1011.848        1
         9.0      232.294 1011.848        1
         9.0      227.813 1011.848        1
         9.0      223.255 1011.848        1
         9.0      218.620 1011.848        1
         9.0      213.908 1011.848        1
         9.0      209.118 1011.848        1
         9.0      204.252 1011.848        1
         9.0      199.307 1011.848        1
         9.0      194.286 1011.848        1
         9.0      189.188 1011.848        1
         9.0      184.012 1011.848        1
         9.0      178.759 1011.848        1
         9.0      173.428 1011.848        1
         9.0      168.021 1011.848        1
         9.0      162.536 1011.848        1
         9.0      156.974 1011.848        1
         9.0      151.334 1011.848        1
         9.0      145.618 1011.848        1
         9.0      139.824 1011.848        1
         9.0      133.953 1011.848        1
         9.0      128.004 1011.848        1
         9.0      121.979 1011.848        1
         9.0      115.876 1011.848        1
         9.0      109.696 1011.848        1
         9.0      103.439 1011.848        1
         9.0       97.104 1011.848        1
         9.0       90.692 1011.848        1
         9.0       84.203 1011.848        1
         9.0       77.637 1011.848        1
         9.0       70.993 1011.848        1
         9.0       64.272 1011.848        1
         9.0       57.474 1011.848        1
         9.0       50.599 1011.848        1
         9.0       43.646 1011.848        1
         9.0       36.616 1011.848        1
         9.0       29.509 1011.848        1
         9.0       22.325 1011.848        1
         9.0       15.063 1011.847        1
         9.0        7.724 1011.847        1
         9.0        0.308 1011.847        1
         9.0      352.815 1011.847        1
         9.0      345.244 1011.847        1
         9.0      337.596 1011.847        1
         9.0      329.871 1011.847        1
         9.0      322.069 1011.847        1
         9.0      314.189 1011.847        1
         9.0      306.232 1011.846        1
         9.0      298.198 1011.846        1
         9.0      290.086 1011.845        1
         9.0      281.898 1011.845        1
         9.0      273.632 1011.844        1
         9.0      265.289 1011.842        1
         9.0      256.868 1011.841        1
         9.0      248.371 1011.839        1
         9.0      239.796 1011.836        1
         9.0      231.144 1011.832        1
         9.0      222.414 1011.828        1
         9.0      213.608 1011.822        1
         9.0      204.724 1011.814        1
         9.0      195.763 1011.805        1
         9.0      186.724 1011.793        1
         9.0      177.608 1011.778        1
         9.0      168.416 1011.759        1
         9.0      159.145 1011.736        1
         9.0      149.798 1011.707        1
         9.0      140.373 1011.671        1
         9.0      130.871 1011.627        1
         9.0      121.292 1011.573        1
         9.0      111.636 1011.507        1
         9.0      101.902 1011.426        1
         9.0       92.091 1011.328        1
         9.0       82.203 1011.209        1
         9.0       72.238 1011.066        1
         9.0       62.195 1010.894        1
         9.0       52.075 1010.688        1
         9.0       41.878 1010.442        1
         9.0       31.603 1010.149        1
         9.0       21.252 1009.802        1
         9.0       10.823 1009.391        1
         9.0        0.317 1008.908        1
         9.0      349.733 1008.341        1
         9.0      339.072 1007.676        1
         9.0      328.334 1006.902        1
         9.0      317.519 1006.001        1
         9.0      306.627 1004.957        1
         9.0      295.657 1003.752        1
         9.0      284.610 1002.363        1
         9.0      273.486 1000.769        1
         9.0      262.285  998.945        1
         9.0      251.006  996.864        1
         9.0      239.650  994.498        1
         9.0      228.217  991.815        1
         9.0      216.706  988.784        1
         9.0      205.119  985.369        1
         9.0      193.454  981.533        1
         9.0      181.711  977.237        1
         9.0      169.892  972.443        1
         9.0      157.995  967.107        1
         9.0      146.021  961.188        1
         9.0      133.970  954.640        1
         9.0      121.842  947.421        1
         9.0      109.636  939.485        1
         9.0       97.353  930.788        1
         9.0       84.993  921.286        1
         9.0       72.555  910.937        1
         9.0       60.040  899.700        1
         9.0       47.449  887.536        1
         9.0       34.779  874.410        1
         9.0       22.033  860.290        1
         9.0        9.209  845.148        1
         9.0      356.308  828.961        1
         9.0      343.330  811.713        1
         9.0      330.274  793.393        1
         9.0      317.142  773.997        1
         9.0      303.932  753.529        1
         9.0      290.644  732.000        1
         9.0      277.280  709.432        1
         9.0      263.838  685.854        1
         9.0      250.319  661.306        1
         9.0      236.723  635.837        1
         9.0      223.049  609.507        1
         9.0      209.299  582.385        1
         9.0      195.471  554.553        1
         9.0      181.565  526.099        1
         9.0      167.583  497.125        1
         9.0      153.523  467.739        1
         9.0      139.386  438.060        1
         9.0      125.172  408.216        1
         9.0      110.880  378.341        1
         9.0       96.512  348.576        1
         9.0       82.066  319.068        1
         9.0       67.542  289.969        1
         9.0       52.942  261.434        1
         9.0       38.264  233.619        1
         9.0       23.509  206.682        1
         9.0        8.677  180.780        1
         9.0      353.767  156.067        1
         9.0      338.781  132.694        1
         9.0      323.717  110.805        1
         9.0      308.575   90.540        1
         9.0      293.357   72.029        1
         9.0      278.061   55.391        1
         9.0      262.688   40.739        1
         9.0      247.238   28.168        1
         9.0      231.710   17.764        1
         9.0      216.105    9.597        1
         9.0      200.423    3.723        1
         9.0      184.664    0.183        1
        18.0        0.000    0.000        0
         9.0      184.664    0.183        1
         9.0      200.423    3.723        1
         9.0      216.105    9.597        1
         9.0      231.710   17.764        1
         9.0      247.238   28.168        1
         9.0      262.688   40.739        1
         9.0      278.061   55.391        1
         9.0      293.357   72.029        1
         9.0      308.575   90.540        1
         9.0      323.717  110.805        1
         9.0      338.781  132.694        1
         9.0      353.767  156.067        1
         9.0        8.677  180.780        1
         9.0       23.509  206.682        1
         9.0       38.264  233.619        1
         9.0       52.942  261.434        1
         9.0       67.542  289.969        1
         9.0       82.066  319.068        1
         9.0       96.512  348.576        1
         9.0      110.880  378.341        1
         9.0      125.172  408.216        1
         9.0      139.386  438.060        1
         9.0      153.523  467.739        1
         9.0      167.583  497.125        1
         9.0      181.565  526.099        1
         9.0      195.471  554.553        1
         9.0      209.299  582.385        1
         9.0      223.049  609.507        1
         9.0      236.723  635.837        1
         9.0      250.319  661.306        1
         9.0      263.838  685.854        1
         9.0      277.280  709.432        1
         9.0      290.644  732.000        1
         9.0      303.932  753.529        1
         9.0      317.142  773.997        1
         9.0      330.274  793.393        1
         9.0      343.330  811.713        1
         9.0      356.308  828.961        1
         9.0        9.209  845.148        1
         9.0       22.033  860.290        1
         9.0       34.779  874.410        1
         9.0       47.449  887.536        1
         9.0       60.040  899.700        1
         9.0       72.555  910.937        1
         9.0       84.993  921.286        1
         9.0       97.353  930.788        1
         9.0      109.636  939.485        1
         9.0      121.842  947.421        1
         9.0      133.970  954.640        1
         9.0      146.021  961.188        1
         9.0      157.995  967.107        1
         9.0      169.892  972.443        1
         9.0      181.711  977.237        1
         9.0      193.454  981.533        1
         9.0      205.119  985.369        1
         9.0      216.706  988.784        1
         9.0      228.217  991.815        1
         9.0      239.650  994.498        1
         9.0      251.006  996.864        1
         9.0      262.285  998.945        1
         9.0      273.486 1000.769        1
         9.0      284.610 1002.363        1
         9.0      295.657 1003.752        1
         9.0      306.627 1004.957        1
         9.0      317.519 1006.001        1
         9.0      328.334 1006.902        1
         9.0      339.072 1007.676        1
         9.0      349.733 1008.341        1
         9.0        0.317 1008.908        1
         9.0       10.823 1009.391        1
         9.0       21.252 1009.802        1
         9.0       31.603 1010.149        1
         9.0       41.878 1010.442        1
         9.0       52.075 1010.688        1
         9.0       62.195 1010.894        1
         9.0       72.238 1011.066        1
         9.0       82.203 1011.209        1
         9.0       92.091 1011.328        1
         9.0      101.902 1011.426        1
         9.0      111.636 1011.507        1
         9.0      121.292 1011.573        1
         9.0      130.871 1011.627        1
         9.0      140.373 1011.671        1
         9.0      149.798 1011.707        1
         9.0      159.145 1011.736        1
         9.0      168.416 1011.759        1
         9.0      177.608 1011.778        1
         9.0      186.724 1011.793        1
         9.0      195.763 1011.805        1
         9.0      204.724 1011.814        1
         9.0      213.608 1011.822        1
         9.0      222.414 1011.828        1
         9.0      231.144 1011.832        1
         9.0      239.796 1011.836        1
         9.0      248.371 1011.839        1
         9.0      256.868 1011.841        1
         9.0      265.289 1011.842        1
         9.0      273.632 1011.844        1
         9.0      281.898 1011.845        1
         9.0      290.086 1011.845        1
         9.0      298.198 1011.846        1
         9.0      306.232 1011.846        1
         9.0      314.189 1011.847        1
         9.0      322.069 1011.847        1
         9.0      329.871 1011.847        1
         9.0      337.596 1011.847        1
         9.0      345.244 1011.847        1
         9.0      352.815 1011.847        1
         9.0        0.308 1011.847        1
         9.0        7.724 1011.847        1
         9.0       15.063 1011.847        1
         9.0       22.325 1011.848        1
         9.0       29.509 1011.848        1
         9.0       36.616 1011.848        1
         9.0       43.646 1011.848        1
         9.0       50.599 1011.848        1
         9.0       57.474 1011.848        1
         9.0       64.272 1011.848        1
         9.0       70.993 1011.848        1
         9.0       77.637 1011.848        1
         9.0       84.203 1011.848        1
         9.0       90.692 1011.848        1
         9.0       97.104 1011.848        1
         9.0      103.439 1011.848        1
         9.0      109.696 1011.848        1
         9.0      115.876 1011.848        1
         9.0      121.979 1011.848        1
         9.0      128.004 1011.848        1
         9.0      133.953 1011.848        1
         9.0      139.824 1011.848        1
         9.0      145.618 1011.848        1
         9.0      151.334 1011.848        1
         9.0      156.974 1011.848        1
         9.0      162.536 1011.848        1
         9.0      168.021 1011.848        1
         9.0      173.428 1011.848        1
         9.0      178.759 1011.848        1
         9.0      184.012 1011.848        1
         9.0      189.188 1011.848        1
         9.0      194.286 1011.848        1
         9.0      199.307 1011.848        1
         9.0      204.252 1011.848        1
         9.0      209.118 1011.848        1
         9.0      213.908 1011.848        1
         9.0      218.620 1011.848        1
         9.0      223.255 1011.848        1
         9.0      227.813 1011.848        1
         9.0      232.294 1011.848        1
         9.0      236.697 1011.848        1
         9.0      241.023 1011.848        1
         9.0      245.272 1011.848        1
         9.0      249.444 1011.848        1
         9.0      253.538 1011.848        1
         9.0      257.555 1011.848        1
         9.0      261.495 1011.848        1
         9.0      265.357 1011.848        1
         9.0      269.143 1011.848        1
         9.0      272.851 1011.848        1
         9.0      276.482 1011.848        1
         9.0      280.035 1011.848        1
         9.0      283.511 1011.848        1
         9.0      286.911 1011.848        1
         9.0      290.232 1011.848        1
         9.0      293.477 1011.848        1
         9.0      296.644 1011.848        1
         9.0      299.734 1011.848        1
         9.0      302.747 1011.848        1
         9.0      305.683 1011.848        1
         9.0      308.541 1011.848        1
         9.0      311.322 1011.848        1
         9.0      314.026 1011.848        1
         9.0      316.652 1011.848        1
         9.0      319.202 1011.848        1
         9.0      321.674 1011.848        1
         9.0      324.068 1011.848        1
         9.0      326.386 1011.848        1
         9.0      328.626 1011.848        1
         9.0      330.789 1011.848        1
         9.0      332.875 1011.848        1
         9.0      334.884 1011.848        1
         9.0      336.815 1011.848        1
         9.0      338.669 1011.848        1
         9.0      340.446 1011.848        1
         9.0      342.145 1011.848        1
         9.0      343.768 1011.848        1
         9.0      345.313 1011.848        1
         9.0      346.780 1011.848        1
         9.0      348.171 1011.848        1
         9.0      349.484 1011.848        1
         9.0      350.720 1011.848        1
         9.0      351.879 1011.848        1
         9.0      352.960 1011.848        1
         9.0      353.965 1011.848        1
         9.0      354.892 1011.848        1
         9.0      355.742 1011.848        1
         9.0      356.514 1011.848        1
         9.0      357.209 1011.848        1
         9.0      357.827 1011.848        1
         9.0      358.368 1011.848        1
         9.0      358.832 1011.848        1
         9.0      359.218 1011.848        1
         9.0      359.527 1011.848        1
         9.0      359.759 1011.848        1
         9.0      359.913 1011.848        1
        18.0      359.990 1011.848        1
         9.0      359.913 1011.848        1
         9.0      359.759 1011.848        1
         9.0      359.527 1011.848        1
         9.0      359.218 1011.848        1
         9.0      358.832 1011.848        1
         9.0      358.368 1011.848        1
         9.0      357.827 1011.848        1
         9.0      357.209 1011.848        1
         9.0      356.514 1011.848        1
         9.0      355.742 1011.848        1
         9.0      354.892 1011.848        1
         9.0      353.965 1011.848        1
         9.0      352.960 1011.848        1
         9.0      351.879 1011.848        1
         9.0      350.720 1011.848        1
         9.0      349.484 1011.848        1
         9.0      348.171 1011.848        1
         9.0      346.780 1011.848        1
         9.0      345.313 1011.848        1
         9.0      343.768 1011.848        1
         9.0      342.145 1011.848        1
         9.0      340.446 1011.848        1
         9.0      338.669 1011.848        1
         9.0      336.815 1011.848        1
         9.0      334.884 1011.848        1
         9.0      332.875 1011.848        1
         9.0      330.789 1011.848        1
         9.0      328.626 1011.848        1
         9.0      326.386 1011.848        1
         9.0      324.068 1011.848        1
         9.0      321.674 1011.848        1
         9.0      319.202 1011.848        1
         9.0      316.652 1011.848        1
         9.0      314.026 1011.848        1
         9.0      311.322 1011.848        1
         9.0      308.541 1011.848        1
         9.0      305.683 1011.848        1
         9.0      302.747 1011.848        1
         9.0      299.734 1011.848        1
         9.0      296.644 1011.848        1
         9.0      293.477 1011.848        1
         9.0      290.232 1011.848        1
         9.0      286.911 1011.848        1
         9.0      283.511 1011.848        1
         9.0      280.035 1011.848        1
         9.0      276.482 1011.848        1
         9.0      272.851 1011.848        1
         9.0      269.143 1011.848        1
         9.0      265.357 1011.848        1
         9.0      261.495 1011.848        1
         9.0      257.555 1011.848        1
         9.0      253.538 1011.848        1
         9.0      249.444 1011.848        1
         9.0      245.272 1011.848        1
         9.0      241.023 1011.848        1
         9.0      236.697 1011.848        1
         9.0      232.294 1011.848        1
         9.0      227.813 1011.848        1
         9.0      223.255 1011.848        1
         9.0      218.620 1011.848        1
         9.0      213.908 1011.848        1
         9.0      209.118 1011.848        1
         9.0      204.252 1011.848        1
         9.0      199.307 1011.848        1
         9.0      194.286 1011.848        1
         9.0      189.188 1011.848        1
         9.0      184.012 1011.848        1
         9.0      178.759 1011.848        1
         9.0      173.428 1011.848        1
         9.0      168.021 1011.848        1
         9.0      162.536 1011.848        1
         9.0      156.974 1011.848        1
         9.0      151.334 1011.848        1
         9.0      145.618 1011.848        1
         9.0      139.824 1011.848        1
         9.0      133.953 1011.848        1
         9.0      128.004 1011.848        1
         9.0      121.979 1011.848        1
         9.0      115.876 1011.848        1
         9.0      109.696 1011.848        1
         9.0      103.439 1011.848        1
         9.0       97.104 1011.848        1
         9.0       90.692 1011.848        1
         9.0       84.203 1011.848        1
         9.0       77.637 1011.848        1
         9.0       70.993 1011.848        1
         9.0       64.272 1011.848        1
         9.0       57.474 1011.848        1
         9.0       50.599 1011.848        1
         9.0       43.646 1011.848        1
         9.0       36.616 1011.848        1
         9.0       29.509 1011.848        1
         9.0       22.325 1011.848        1
         9.0       15.063 1011.847        1
         9.0        7.724 1011.847        1
         9.0        0.308 1011.847        1
         9.0      352.815 1011.847        1
         9.0      345.244 1011.847        1
         9.0      337.596 1011.847        1
         9.0      329.871 1011.847        1
         9.0      322.069 1011.847        1
         9.0      314.189 1011.847        1
         9.0      306.232 1011.846        1
         9.0      298.198 1011.846        1
         9.0      290.086 1011.845        1
         9.0      281.898 1011.845        1
         9.0      273.632 1011.844        1
         9.0      265.289 1011.842        1
         9.0      256.868 1011.841        1
         9.0      248.371 1011.839        1
         9.0      239.796 1011.836        1
         9.0      231.144 1011.832        1
         9.0      222.414 1011.828        1
         9.0      213.608 1011.822        1
         9.0      204.724 1011.814        1
         9.0      195.763 1011.805        1
         9.0      186.724 1011.793        1
         9.0      177.608 1011.778        1
         9.0      168.416 1011.759        1
         9.0      159.145 1011.736        1
         9.0      149.798 1011.707        1
         9.0      140.373 1011.671        1
         9.0      130.871 1011.627        1
         9.0      121.292 1011.573        1
         9.0      111.636 1011.507        1
         9.0      101.902 1011.426        1
         9.0       92.091 1011.328        1
         9.0       82.203 1011.209        1
         9.0       72.238 1011.066        1
         9.0       62.195 1010.894        1
         9.0       52.075 1010.688        1
         9.0       41.878 1010.442        1
         9.0       31.603 1010.149        1
         9.0       21.252 1009.802        1
         9.0       10.823 1009.391        1
         9.0        0.317 1008.908        1
         9.0      349.733 1008.341        1
         9.0      339.072 1007.676        1
         9.0      328.334 1006.902        1
         9.0      317.519 1006.001        1
         9.0      306.627 1004.957        1
         9.0      295.657 1003.752        1
         9.0      284.610 1002.363        1
         9.0      273.486 1000.769        1
         9.0      262.285  998.945        1
         9.0      251.006  996.864        1
         9.0      239.650  994.498        1
         9.0      228.217  991.815        1
         9.0      216.706  988.784        1
         9.0      205.119  985.369        1
         9.0      193.454  981.533        1
         9.0      181.711  977.237        1
         9.0      169.892  972.443        1
         9.0      157.995  967.107        1
         9.0      146.021  961.188        1
         9.0      133.970  954.640        1
         9.0      121.842  947.421        1
         9.0      109.636  939.485        1
         9.0       97.353  930.788        1
         9.0       84.993  921.286        1
         9.0       72.555  910.937        1
         9.0       60.040  899.700        1
         9.0       47.449  887.536        1
         9.0       34.779  874.410        1
         9.0       22.033  860.290        1
         9.0        9.209  845.148        1
         9.0      356.308  828.961        1
         9.0      343.330  811.713        1
         9.0      330.274  793.393        1
         9.0      317.142  773.997        1
         9.0      303.932  753.529        1
         9.0      290.644  732.000        1
         9.0      277.280  709.432        1
         9.0      263.838  685.854        1
         9.0      250.319  661.306        1
         9.0      236.723  635.837        1
         9.0      223.049  609.507        1
         9.0      209.299  582.385        1
         9.0      195.471  554.553        1
         9.0      181.565  526.099        1
         9.0      167.583  497.125        1
         9.0      153.523  467.739        1
         9.0      139.386  438.060        1
         9.0      125.172  408.216        1
         9.0      110.880  378.341        1
         9.0       96.512  348.576        1
         9.0       82.066  319.068        1
         9.0       67.542  289.969        1
         9.0       52.942  261.434        1
         9.0       38.264  233.619        1
         9.0       23.509  206.682        1
         9.0        8.677  180.780        1
         9.0      353.767  156.067        1
         9.0      338.781  132.694        1
         9.0      323.717  110.805        1
         9.0      308.575   90.540        1
         9.0      293.357   72.029        1
         9.0      278.061   55.391        1
         9.0      262.688   40.739        1
         9.0      247.238   28.168        1
         9.0      231.710   17.764        1
         9.0      216.105    9.597        1
         9.0      200.423    3.723        1
         9.0      184.664    0.183        1
        18.0        0.000    0.000        0
         9.0      334.664    0.183        1
         9.0      350.423    3.723        1
         9.0        6.105    9.597        1
         9.0       21.710   17.764        1
         9.0       37.238   28.168        1
         9.0       52.688   40.739        1
         9.0       68.061   55.391        1
         9.0       83.357   72.029        1
         9.0       98.575   90.540        1
         9.0      113.717  110.805        1
         9.0      128.781  132.694        1
         9.0      143.767  156.067        1
         9.0      158.677  180.780        1
         9.0      173.509  206.682        1
         9.0      188.264  233.619        1
         9.0      202.942  261.434        1
         9.0      217.542  289.969        1
         9.0      232.066  319.068        1
         9.0      246.512  348.576        1
         9.0      260.880  378.341        1
         9.0      275.172  408.216        1
         9.0      289.386  438.060        1
         9.0      303.523  467.739        1
         9.0      317.583  497.125        1
         9.0      331.565  526.099        1
         9.0      345.471  554.553        1
         9.0      359.299  582.385        1
         9.0       13.049  609.507        1
         9.0       26.723  635.837        1
         9.0       40.319  661.306        1
         9.0       53.838  685.854        1
         9.0       67.280  709.432        1
         9.0       80.644  732.000        1
         9.0       93.932  753.529        1
         9.0      107.142  773.997        1
         9.0      120.274  793.393        1
         9.0      133.330  811.713        1
         9.0      146.308  828.961        1
         9.0      159.209  845.148        1
         9.0      172.033  860.290        1
         9.0      184.779  874.410        1
         9.0      197.449  887.536        1
         9.0      210.040  899.700        1
         9.0      222.555  910.937        1
         9.0      234.993  921.286        1
         9.0      247.353  930.788        1
         9.0      259.636  939.485        1
         9.0      271.842  947.421        1
         9.0      283.970  954.640        1
         9.0      296.021  961.188        1
         9.0      307.995  967.107        1
         9.0      319.892  972.443        1
         9.0      331.711  977.237        1
         9.0      343.454  981.533        1
         9.0      355.119  985.369        1
         9.0        6.706  988.784        1
         9.0       18.217  991.815        1
         9.0       29.650  994.498        1
         9.0       41.006  996.864        1
         9.0       52.285  998.945        1
         9.0       63.486 1000.769        1
         9.0       74.610 1002.363        1
         9.0       85.657 1003.752        1
         9.0       96.627 1004.957        1
         9.0      107.519 1006.001        1
         9.0      118.334 1006.902        1
         9.0      129.072 1007.676        1
         9.0      139.733 1008.341        1
         9.0      150.317 1008.908        1
         9.0      160.823 1009.391        1
         9.0      171.252 1009.802        1
         9.0      181.603 1010.149        1
         9.0      191.878 1010.442        1
         9.0      202.075 1010.688        1
         9.0      212.195 1010.894        1
         9.0      222.238 1011.066        1
         9.0      232.203 1011.209        1
         9.0      242.091 1011.328        1
         9.0      251.902 1011.426        1
         9.0      261.636 1011.507        1
         9.0      271.292 1011.573        1
         9.0      280.871 1011.627        1
         9.0      290.373 1011.671        1
         9.0      299.798 1011.707        1
         9.0      309.145 1011.736        1
         9.0      318.416 1011.759        1
         9.0      327.608 1011.778        1
         9.0      336.724 1011.793        1
         9.0      345.763 1011.805        1
         9.0      354.724 1011.814        1
         9.0        3.608 1011.822        1
         9.0       12.414 1011.828        1
         9.0       21.144 1011.832        1
         9.0       29.796 1011.836        1
         9.0       38.371 1011.839        1
         9.0       46.868 1011.841        1
         9.0       55.289 1011.842        1
         9.0       63.632 1011.844        1
         9.0       71.898 1011.845        1
         9.0       80.086 1011.845        1
         9.0       88.198 1011.846        1
         9.0       96.232 1011.846        1
         9.0      104.189 1011.847        1
         9.0      112.069 1011.847        1
         9.0      119.871 1011.847        1
         9.0      127.596 1011.847        1
         9.0      135.244 1011.847        1
         9.0      142.815 1011.847        1
         9.0      150.308 1011.847        1
         9.0      157.724 1011.847        1
         9.0      165.063 1011.847        1
         9.0      172.325 1011.848        1
         9.0      179.509 1011.848        1
         9.0      186.616 1011.848        1
         9.0      193.646 1011.848        1
         9.0      200.599 1011.848        1
         9.0      207.474 1011.848        1
         9.0      214.272 1011.848        1
         9.0      220.993 1011.848        1
         9.0      227.637 1011.848        1
         9.0      234.203 1011.848        1
         9.0      240.692 1011.848        1
         9.0      247.104 1011.848        1
         9.0      253.439 1011.848        1
         9.0      259.696 1011.848        1
         9.0      265.876 1011.848        1
         9.0      271.979 1011.848        1
         9.0      278.004 1011.848        1
         9.0      283.953 1011.848        1
         9.0      289.824 1011.848        1
         9.0      295.618 1011.848        1
         9.0      301.334 1011.848        1
         9.0      306.974 1011.848        1
         9.0      312.536 1011.848        1
         9.0      318.021 1011.848        1
         9.0      323.428 1011.848        1
         9.0      328.759 1011.848        1
         9.0      334.012 1011.848        1
         9.0      339.188 1011.848        1
         9.0      344.286 1011.848        1
         9.0      349.307 1011.848        1
         9.0      354.252 1011.848        1
         9.0      359.118 1011.848        1
         9.0        3.908 1011.848        1
         9.0        8.620 1011.848        1
         9.0       13.255 1011.848        1
         9.0       17.813 1011.848        1
         9.0       22.294 1011.848        1
         9.0       26.697 1011.848        1
         9.0       31.023 1011.848        1
         9.0       35.272 1011.848        1
         9.0       39.444 1011.848        1
         9.0       43.538 1011.848        1
         9.0       47.555 1011.848        1
         9.0       51.495 1011.848        1
         9.0       55.357 1011.848        1
         9.0       59.143 1011.848        1
         9.0       62.851 1011.848        1
         9.0       66.482 1011.848        1
         9.0       70.035 1011.848        1
         9.0       73.511 1011.848        1
         9.0       76.911 1011.848        1
         9.0       80.232 1011.848        1
         9.0       83.477 1011.848        1
         9.0       86.644 1011.848        1
         9.0       89.734 1011.848        1
         9.0       92.747 1011.848        1
         9.0       95.683 1011.848        1
         9.0       98.541 1011.848        1
         9.0      101.322 1011.848        1
         9.0      104.026 1011.848        1
         9.0      106.652 1011.848        1
         9.0      109.202 1011.848        1
         9.0      111.674 1011.848        1
         9.0      114.068 1011.848        1
         9.0      116.386 1011.848        1
         9.0      118.626 1011.848        1
         9.0      120.789 1011.848        1
         9.0      122.875 1011.848        1
         9.0      124.884 1011.848        1
         9.0      126.815 1011.848        1
         9.0      128.669 1011.848        1
         9.0      130.446 1011.848        1
         9.0      132.145 1011.848        1
         9.0      133.768 1011.848        1
         9.0      135.313 1011.848        1
         9.0      136.780 1011.848        1
         9.0      138.171 1011.848        1
         9.0      139.484 1011.848        1
         9.0      140.720 1011.848        1
         9.0      141.879 1011.848        1
         9.0      142.960 1011.848        1
         9.0      143.965 1011.848        1
         9.0      144.892 1011.848        1
         9.0      145.742 1011.848        1
         9.0      146.514 1011.848        1
         9.0      147.209 1011.848        1
         9.0      147.827 1011.848        1
         9.0      148.368 1011.848        1
         9.0      148.832 1011.848        1
         9.0      149.218 1011.848        1
         9.0      149.527 1011.848        1
         9.0      149.759 1011.848        1
         9.0      149.913 1011.848        1
        18.0      149.990 1011.848        1
         9.0      149.913 1011.848        1
         9.0      149.759 1011.848        1
         9.0      149.527 1011.848        1
         9.0      149.218 1011.848        1
         9.0      148.832 1011.848        1
         9.0      148.368 1011.848        1
         9.0      147.827 1011.848        1
         9.0      147.209 1011.848        1
         9.0      146.514 1011.848        1
         9.0      145.742 1011.848        1
         9.0      144.892 1011.848        1
         9.0      143.965 1011.848        1
         9.0      142.960 1011.848        1
         9.0      141.879 1011.848        1
         9.0      140.720 1011.848        1
         9.0      139.484 1011.848        1
         9.0      138.171 1011.848        1
         9.0      136.780 1011.848        1
         9.0      135.313 1011.848        1
         9.0      133.768 1011.848        1
         9.0      132.145 1011.848        1
         9.0      130.446 1011.848        1
         9.0      128.669 1011.848        1
         9.0      126.815 1011.848        1
         9.0      124.884 1011.848        1
         9.0      122.875 1011.848        1
         9.0      120.789 1011.848        1
         9.0      118.626 1011.848        1
         9.0      116.386 1011.848        1
         9.0      114.068 1011.848        1
         9.0      111.674 1011.848        1
         9.0      109.202 1011.848        1
         9.0      106.652 1011.848        1
         9.0      104.026 1011.848        1
         9.0      101.322 1011.848        1
         9.0       98.541 1011.848        1
         9.0       95.683 1011.848        1
         9.0       92.747 1011.848        1
         9.0       89.734 1011.848        1
         9.0       86.644 1011.848        1
         9.0       83.477 1011.848        1
         9.0       80.232 1011.848        1
         9.0       76.911 1011.848        1
         9.0       73.511 1011.848        1
         9.0       70.035 1011.848        1
         9.0       66.482 1011.848        1
         9.0       62.851 1011.848        1
         9.0       59.143 1011.848        1
         9.0       55.357 1011.848        1
         9.0       51.495 1011.848        1
         9.0       47.555 1011.848        1
         9.0       43.538 1011.848        1
         9.0       39.444 1011.848        1
         9.0       35.272 1011.848        1
         9.0       31.023 1011.848        1
         9.0       26.697 1011.848        1
         9.0       22.294 1011.848        1
         9.0       17.813 1011.848        1
         9.0       13.255 1011.848        1
         9.0        8.620 1011.848        1
         9.0        3.908 1011.848        1
         9.0      359.118 1011.848        1
         9.0      354.252 1011.848        1
         9.0      349.307 1011.848        1
         9.0      344.286 1011.848        1
         9.0      339.188 1011.848        1
         9.0      334.012 1011.848        1
         9.0      328.759 1011.848        1
         9.0      323.428 1011.848        1
         9.0      318.021 1011.848        1
         9.0      312.536 1011.848        1
         9.0      306.974 1011.848        1
         9.0      301.334 1011.848        1
         9.0      295.618 1011.848        1
         9.0      289.824 1011.848        1
         9.0      283.953 1011.848        1
         9.0      278.004 1011.848        1
         9.0      271.979 1011.848        1
         9.0      265.876 1011.848        1
         9.0      259.696 1011.848        1
         9.0      253.439 1011.848        1
         9.0      247.104 1011.848        1
         9.0      240.692 1011.848        1
         9.0      234.203 1011.848        1
         9.0      227.637 1011.848        1
         9.0      220.993 1011.848        1
         9.0      214.272 1011.848        1
         9.0      207.474 1011.848        1
         9.0      200.599 1011.848        1
         9.0      193.646 1011.848        1
         9.0      186.616 1011.848        1
         9.0      179.509 1011.848        1
         9.0      172.325 1011.848        1
         9.0      165.063 1011.847        1
         9.0      157.724 1011.847        1
         9.0      150.308 1011.847        1
         9.0      142.815 1011.847        1
         9.0      135.244 1011.847        1
         9.0      127.596 1011.847        1
         9.0      119.871 1011.847        1
         9.0      112.069 1011.847        1
         9.0      104.189 1011.847        1
         9.0       96.232 1011.846        1
         9.0       88.198 1011.846        1
         9.0       80.086 1011.845        1
         9.0       71.898 1011.845        1
         9.0       63.632 1011.844        1
         9.0       55.289 1011.842        1
         9.0       46.868 1011.841        1
         9.0       38.371 1011.839        1
         9.0       29.796 1011.836        1
         9.0       21.144 1011.832        1
         9.0       12.414 1011.828        1
         9.0        3.608 1011.822        1
         9.0      354.724 1011.814        1
         9.0      345.763 1011.805        1
         9.0      336.724 1011.793        1
         9.0      327.608 1011.778        1
         9.0      318.416 1011.759        1
         9.0      309.145 1011.736        1
         9.0      299.798 1011.707        1
         9.0      290.373 1011.671        1
         9.0      280.871 1011.627        1
         9.0      271.292 1011.573        1
         9.0      261.636 1011.507        1
         9.0      251.902 1011.426        1
         9.0      242.091 1011.328        1
         9.0      232.203 1011.209        1
         9.0      222.238 1011.066        1
         9.0      212.195 1010.894        1
         9.0      202.075 1010.688        1
         9.0      191.878 1010.442        1
         9.0      181.603 1010.149        1
         9.0      171.252 1009.802        1
         9.0      160.823 1009.391        1
         9.0      150.317 1008.908        1
         9.0      139.733 1008.341        1
         9.0      129.072 1007.676        1
         9.0      118.334 1006.902        1
         9.0      107.519 1006.001        1
         9.0       96.627 1004.957        1
         9.0       85.657 1003.752        1
         9.0       74.610 1002.363        1
         9.0       63.486 1000.769        1
         9.0       52.285  998.945        1
         9.0       41.006  996.864        1
         9.0       29.650  994.498        1
         9.0       18.217  991.815        1
         9.0        6.706  988.784        1
         9.0      355.119  985.369        1
         9.0      343.454  981.533        1
         9.0      331.711  977.237        1
         9.0      319.892  972.443        1
         9.0      307.995  967.107        1
         9.0      296.021  961.188        1
         9.0      283.970  954.640        1
         9.0      271.842  947.421        1
         9.0      259.636  939.485        1
         9.0      247.353  930.788        1
         9.0      234.993  921.286        1
         9.0      222.555  910.937        1
         9.0      210.040  899.700        1
         9.0      197.449  887.536        1
         9.0      184.779  874.410        1
         9.0      172.033  860.290        1
         9.0      159.209  845.148        1
         9.0      146.308  828.961        1
         9.0      133.330  811.713        1
         9.0      120.274  793.393        1
         9.0      107.142  773.997        1
         9.0       93.932  753.529        1
         9.0       80.644  732.000        1
         9.0       67.280  709.432        1
         9.0       53.838  685.854        1
         9.0       40.319  661.306        1
         9.0       26.723  635.837        1
         9.0       13.049  609.507        1
         9.0      359.299  582.385        1
         9.0      345.471  554.553        1
         9.0      331.565  526.099        1
         9.0      317.583  497.125        1
         9.0      303.523  467.739        1
         9.0      289.386  438.060        1
         9.0      275.172  408.216        1
         9.0      260.880  378.341        1
         9.0      246.512  348.576        1
         9.0      232.066  319.068        1
         9.0      217.542  289.969        1
         9.0      202.942  261.434        1
         9.0      188.264  233.619        1
         9.0      173.509  206.682        1
         9.0      158.677  180.780        1
         9.0      143.767  156.067        1
         9.0      128.781  132.694        1
         9.0      113.717  110.805        1
         9.0       98.575   90.540        1
         9.0       83.357   72.029        1
         9.0       68.061   55.391        1
         9.0       52.688   40.739        1
         9.0       37.238   28.168        1
         9.0       21.710   17.764        1
         9.0        6.105    9.597        1
         9.0      350.423    3.723        1
         9.0      334.664    0.183        1
        18.0        0.000    0.000        0
         9.0      244.664    0.183        1
         9.0      260.423    3.723        1
         9.0      276.105    9.597        1
         9.0      291.710   17.764        1
         9.0      307.238   28.168        1
         9.0      322.688   40.739        1
         9.0      338.061   55.391        1
         9.0      353.357   72.029        1
         9.0        8.575   90.540        1
         9.0       23.717  110.805        1
         9.0       38.781  132.694        1
         9.0       53.767  156.067        1
         9.0       68.677  180.780        1
         9.0       83.509  206.682        1
         9.0       98.264  233.619        1
         9.0      112.942  261.434        1
         9.0      127.542  289.969        1
         9.0      142.066  319.068        1
         9.0      156.512  348.576        1
         9.0      170.880  378.341        1
         9.0      185.172  408.216        1
         9.0      199.386  438.060        1
         9.0      213.523  467.739        1
         9.0      227.583  497.125        1
         9.0      241.565  526.099        1
         9.0      255.471  554.553        1
         9.0      269.299  582.385        1
         9.0      283.049  609.507        1
         9.0      296.723  635.837        1
         9.0      310.319  661.306        1
         9.0      323.838  685.854        1
         9.0      337.280  709.432        1
         9.0      350.644  732.000        1
         9.0        3.932  753.529        1
         9.0       17.142  773.997        1
         9.0       30.274  793.393        1
         9.0       43.330  811.713        1
         9.0       56.308  828.961        1
         9.0       69.209  845.148        1
         9.0       82.033  860.290        1
         9.0       94.779  874.410        1
         9.0      107.449  887.536        1
         9.0      120.040  899.700        1
         9.0      132.555  910.937        1
         9.0      144.993  921.286        1
         9.0      157.353  930.788        1
         9.0      169.636  939.485        1
         9.0      181.842  947.421        1
         9.0      193.970  954.640        1
         9.0      206.021  961.188        1
         9.0      217.995  967.107        1
         9.0      229.892  972.443        1
         9.0      241.711  977.237        1
         9.0      253.454  981.533        1
         9.0      265.119  985.369        1
         9.0      276.706  988.784        1
         9.0      288.217  991.815        1
         9.0      299.650  994.498        1
         9.0      311.006  996.864        1
         9.0      322.285  998.945        1
         9.0      333.486 1000.769        1
         9.0      344.610 1002.363        1
         9.0      355.657 1003.752        1
         9.0        6.627 1004.957        1
         9.0       17.519 1006.001        1
         9.0       28.334 1006.902        1
         9.0       39.072 1007.676        1
         9.0       49.733 1008.341        1
         9.0       60.317 1008.908        1
         9.0       70.823 1009.391        1
         9.0       81.252 1009.802        1
         9.0       91.603 1010.149        1
         9.0      101.878 1010.442        1
         9.0      112.075 1010.688        1
         9.0      122.195 1010.894        1
         9.0      132.238 1011.066        1
         9.0      142.203 1011.209        1
         9.0      152.091 1011.328        1
         9.0      161.902 1011.426        1
         9.0      171.636 1011.507        1
         9.0      181.292 1011.573        1
         9.0      190.871 1011.627        1
         9.0      200.373 1011.671        1
         9.0      209.798 1011.707        1
         9.0      219.145 1011.736        1
         9.0      228.416 1011.759        1
         9.0      237.608 1011.778        1
         9.0      246.724 1011.793        1
         9.0      255.763 1011.805        1
         9.0      264.724 1011.814        1
         9.0      273.608 1011.822        1
         9.0      282.414 1011.828        1
         9.0      291.144 1011.832        1
         9.0      299.796 1011.836        1
         9.0      308.371 1011.839        1
         9.0      316.868 1011.841        1
         9.0      325.289 1011.842        1
         9.0      333.632 1011.844        1
         9.0      341.898 1011.845        1
         9.0      350.086 1011.845        1
         9.0      358.198 1011.846        1
         9.0        6.232 1011.846        1
         9.0       14.189 1011.847        1
         9.0       22.069 1011.847        1
         9.0       29.871 1011.847        1
         9.0       37.596 1011.847        1
         9.0       45.244 1011.847        1
         9.0       52.815 1011.847        1
         9.0       60.308 1011.847        1
         9.0       67.724 1011.847        1
         9.0       75.063 1011.847        1
         9.0       82.325 1011.848        1
         9.0       89.509 1011.848        1
         9.0       96.616 1011.848        1
         9.0      103.646 1011.848        1
         9.0      110.599 1011.848        1
         9.0      117.474 1011.848        1
         9.0      124.272 1011.848        1
         9.0      130.993 1011.848        1
         9.0      137.637 1011.848        1
         9.0      144.203 1011.848        1
         9.0      150.692 1011.848        1
         9.0      157.104 1011.848        1
         9.0      163.439 1011.848        1
         9.0      169.696 1011.848        1
         9.0      175.876 1011.848        1
         9.0      181.979 1011.848        1
         9.0      188.004 1011.848        1
         9.0      193.953 1011.848        1
         9.0      199.824 1011.848        1
         9.0      205.618 1011.848        1
         9.0      211.334 1011.848        1
         9.0      216.974 1011.848        1
         9.0      222.536 1011.848        1
         9.0      228.021 1011.848        1
         9.0      233.428 1011.848        1
         9.0      238.759 1011.848        1
         9.0      244.012 1011.848        1
         9.0      249.188 1011.848        1
         9.0      254.286 1011.848        1
         9.0      259.307 1011.848        1
         9.0      264.252 1011.848        1
         9.0      269.118 1011.848        1
         9.0      273.908 1011.848        1
         9.0      278.620 1011.848        1
         9.0      283.255 1011.848        1
         9.0      287.813 1011.848        1
         9.0      292.294 1011.848        1
         9.0      296.697 1011.848        1
         9.0      301.023 1011.848        1
         9.0      305.272 1011.848        1
         9.0      309.444 1011.848        1
         9.0      313.538 1011.848        1
         9.0      317.555 1011.848        1
         9.0      321.495 1011.848        1
         9.0      325.357 1011.848        1
         9.0      329.143 1011.848        1
         9.0      332.851 1011.848        1
         9.0      336.482 1011.848        1
         9.0      340.035 1011.848        1
         9.0      343.511 1011.848        1
         9.0      346.911 1011.848        1
         9.0      350.232 1011.848        1
         9.0      353.477 1011.848        1
         9.0      356.644 1011.848        1
         9.0      359.734 1011.848        1
         9.0        2.747 1011.848        1
         9.0        5.683 1011.848        1
         9.0        8.541 1011.848        1
         9.0       11.322 1011.848        1
         9.0       14.026 1011.848        1
         9.0       16.652 1011.848        1
         9.0       19.202 1011.848        1
         9.0       21.674 1011.848        1
         9.0       24.068 1011.848        1
         9.0       26.386 1011.848        1
         9.0       28.626 1011.848        1
         9.0       30.789 1011.848        1
         9.0       32.875 1011.848        1
         9.0       34.884 1011.848        1
         9.0       36.815 1011.848        1
         9.0       38.669 1011.848        1
         9.0       40.446 1011.848        1
         9.0       42.145 1011.848        1
         9.0       43.768 1011.848        1
         9.0       45.313 1011.848        1
         9.0       46.780 1011.848        1
         9.0       48.171 1011.848        1
         9.0       49.484 1011.848        1
         9.0       50.720 1011.848        1
         9.0       51.879 1011.848        1
         9.0       52.960 1011.848        1
         9.0       53.965 1011.848        1
         9.0       54.892 1011.848        1
         9.0       55.742 1011.848        1
         9.0       56.514 1011.848        1
         9.0       57.209 1011.848        1
         9.0       57.827 1011.848        1
         9.0       58.368 1011.848        1
         9.0       58.832 1011.848        1
         9.0       59.218 1011.848        1
         9.0       59.527 1011.848        1
         9.0       59.759 1011.848        1
         9.0       59.913 1011.848        1
        18.0       59.990 1011.848        1
         9.0       59.913 1011.848        1
         9.0       59.759 1011.848        1
         9.0       59.527 1011.848        1
         9.0       59.218 1011.848        1
         9.0       58.832 1011.848        1
         9.0       58.368 1011.848        1
         9.0       57.827 1011.848        1
         9.0       57.209 1011.848        1
         9.0       56.514 1011.848        1
         9.0       55.742 1011.848        1
         9.0       54.892 1011.848        1
         9.0       53.965 1011.848        1
         9.0       52.960 1011.848        1
         9.0       51.879 1011.848        1
         9.0       50.720 1011.848        1
         9.0       49.484 1011.848        1
         9.0       48.171 1011.848        1
         9.0       46.780 1011.848        1
         9.0       45.313 1011.848        1
         9.0       43.768 1011.848        1
         9.0       42.145 1011.848        1
         9.0       40.446 1011.848        1
         9.0       38.669 1011.848        1
         9.0       36.815 1011.848        1
         9.0       34.884 1011.848        1
         9.0       32.875 1011.848        1
         9.0       30.789 1011.848        1
         9.0       28.626 1011.848        1
         9.0       26.386 1011.848        1
         9.0       24.068 1011.848        1
         9.0       21.674 1011.848        1
         9.0       19.202 1011.848        1
         9.0       16.652 1011.848        1
         9.0       14.026 1011.848        1
         9.0       11.322 1011.848        1
         9.0        8.541 1011.848        1
         9.0        5.683 1011.848        1
         9.0        2.747 1011.848        1
         9.0      359.734 1011.848        1
         9.0      356.644 1011.848        1
         9.0      353.477 1011.848        1
         9.0      350.232 1011.848        1
         9.0      346.911 1011.848        1
         9.0      343.511 1011.848        1
         9.0      340.035 1011.848        1
         9.0      336.482 1011.848        1
         9.0      332.851 1011.848        1
         9.0      329.143 1011.848        1
         9.0      325.357 1011.848        1
         9.0      321.495 1011.848        1
         9.0      317.555 1011.848        1
         9.0      313.538 1011.848        1
         9.0      309.444 1011.848        1
         9.0      305.272 1011.848        1
         9.0      301.023 1011.848        1
         9.0      296.697 1011.848        1
         9.0      292.294 1011.848        1
         9.0      287.813 1011.848        1
         9.0      283.255 1011.848        1
         9.0      278.620 1011.848        1
         9.0      273.908 1011.848        1
         9.0      269.118 1011.848        1
         9.0      264.252 1011.848        1
         9.0      259.307 1011.848        1
         9.0      254.286 1011.848        1
         9.0      249.188 1011.848        1
         9.0      244.012 1011.848        1
         9.0      238.759 1011.848        1
         9.0      233.428 1011.848        1
         9.0      228.021 1011.848        1
         9.0      222.536 1011.848        1
         9.0      216.974 1011.848        1
         9.0      211.334 1011.848        1
         9.0      205.618 1011.848        1
         9.0      199.824 1011.848        1
         9.0      193.953 1011.848        1
         9.0      188.004 1011.848        1
         9.0      181.979 1011.848        1
         9.0      175.876 1011.848        1
         9.0      169.696 1011.848        1
         9.0      163.439 1011.848        1
         9.0      157.104 1011.848        1
         9.0      150.692 1011.848        1
         9.0      144.203 1011.848        1
         9.0      137.637 1011.848        1
         9.0      130.993 1011.848        1
         9.0      124.272 1011.848        1
         9.0      117.474 1011.848        1
         9.0      110.599 1011.848        1
         9.0      103.646 1011.848        1
         9.0       96.616 1011.848        1
         9.0       89.509 1011.848        1
         9.0       82.325 1011.848        1
         9.0       75.063 1011.847        1
         9.0       67.724 1011.847        1
         9.0       60.308 1011.847        1
         9.0       52.815 1011.847        1
         9.0       45.244 1011.847        1
         9.0       37.596 1011.847        1
         9.0       29.871 1011.847        1
         9.0       22.069 1011.847        1
         9.0       14.189 1011.847        1
         9.0        6.232 1011.846        1
         9.0      358.198 1011.846        1
         9.0      350.086 1011.845        1
         9.0      341.898 1011.845        1
         9.0      333.632 1011.844        1
         9.0      325.289 1011.842        1
         9.0      316.868 1011.841        1
         9.0      308.371 1011.839        1
         9.0      299.796 1011.836        1
         9.0      291.144 1011.832        1
         9.0      282.414 1011.828        1
         9.0      273.608 1011.822        1
         9.0      264.724 1011.814        1
         9.0      255.763 1011.805        1
         9.0      246.724 1011.793        1
         9.0      237.608 1011.778        1
         9.0      228.416 1011.759        1
         9.0      219.145 1011.736        1
         9.0      209.798 1011.707        1
         9.0      200.373 1011.671        1
         9.0      190.871 1011.627        1
         9.0      181.292 1011.573        1
         9.0      171.636 1011.507        1
         9.0      161.902 1011.426        1
         9.0      152.091 1011.328        1
         9.0      142.203 1011.209        1
         9.0      132.238 1011.066        1
         9.0      122.195 1010.894        1
         9.0      112.075 1010.688        1
         9.0      101.878 1010.442        1
         9.0       91.603 1010.149        1
         9.0       81.252 1009.802        1
         9.0       70.823 1009.391        1
         9.0       60.317 1008.908        1
         9.0       49.733 1008.341        1
         9.0       39.072 1007.676        1
         9.0       28.334 1006.902        1
         9.0       17.519 1006.001        1
         9.0        6.627 1004.957        1
         9.0      355.657 1003.752        1
         9.0      344.610 1002.363        1
         9.0      333.486 1000.769        1
         9.0      322.285  998.945        1
         9.0      311.006  996.864        1
         9.0      299.650  994.498        1
         9.0      288.217  991.815        1
         9.0      276.706  988.784        1
         9.0      265.119  985.369        1
         9.0      253.454  981.533        1
         9.0      241.711  977.237        1
         9.0      229.892  972.443        1
         9.0      217.995  967.107        1
         9.0      206.021  961.188        1
         9.0      193.970  954.640        1
         9.0      181.842  947.421        1
         9.0      169.636  939.485        1
         9.0      157.353  930.788        1
         9.0      144.993  921.286        1
         9.0      132.555  910.937        1
         9.0      120.040  899.700        1
         9.0      107.449  887.536        1
         9.0       94.779  874.410        1
         9.0       82.033  860.290        1
         9.0       69.209  845.148        1
         9.0       56.308  828.961        1
         9.0       43.330  811.713        1
         9.0       30.274  793.393        1
         9.0       17.142  773.997        1
         9.0        3.932  753.529        1
         9.0      350.644  732.000        1
         9.0      337.280  709.432        1
         9.0      323.838  685.854        1
         9.0      310.319  661.306        1
         9.0      296.723  635.837        1
         9.0      283.049  609.507        1
         9.0      269.299  582.385        1
         9.0      255.471  554.553        1
         9.0      241.565  526.099        1
         9.0      227.583  497.125        1
         9.0      213.523  467.739        1
         9.0      199.386  438.060        1
         9.0      185.172  408.216        1
         9.0      170.880  378.341        1
         9.0      156.512  348.576        1
         9.0      142.066  319.068        1
         9.0      127.542  289.969        1
         9.0      112.942  261.434        1
         9.0       98.264  233.619        1
         9.0       83.509  206.682        1
         9.0       68.677  180.780        1
         9.0       53.767  156.067        1
         9.0       38.781  132.694        1
         9.0       23.717  110.805        1
         9.0        8.575   90.540        1
         9.0      353.357   72.029        1
         9.0      338.061   55.391        1
         9.0      322.688   40.739        1
         9.0      307.238   28.168        1
         9.0      291.710   17.764        1
         9.0      276.105    9.597        1
         9.0      260.423    3.723        1
         9.0      244.664    0.183        1
        18.0        0.000    0.000        0
         9.0      334.664    0.183        1
         9.0      350.423    3.723        1
         9.0        6.105    9.597        1
         9.0       21.710   17.764        1
         9.0       37.238   28.168        1
         9.0       52.688   40.739        1
         9.0       68.061   55.391        1
         9.0       83.357   72.029        1
         9.0       98.575   90.540        1
         9.0      113.717  110.805        1
         9.0      128.781  132.694        1
         9.0      143.767  156.067        1
         9.0      158.677  180.780        1
         9.0      173.509  206.682        1
         9.0      188.264  233.619        1
         9.0      202.942  261.434        1
         9.0      217.542  289.969        1
         9.0      232.066  319.068        1
         9.0      246.512  348.576        1
         9.0      260.880  378.341        1
         9.0      275.172  408.216        1
         9.0      289.386  438.060        1
         9.0      303.523  467.739        1
         9.0      317.583  497.125        1
         9.0      331.565  526.099        1
         9.0      345.471  554.553        1
         9.0      359.299  582.385        1
         9.0       13.049  609.507        1
         9.0       26.723  635.837        1
         9.0       40.319  661.306        1
         9.0       53.838  685.854        1
         9.0       67.280  709.432        1
         9.0       80.644  732.000        1
         9.0       93.932  753.529        1
         9.0      107.142  773.997        1
         9.0      120.274  793.393        1
         9.0      133.330  811.713        1
         9.0      146.308  828.961        1
         9.0      159.209  845.148        1
         9.0      172.033  860.290        1
         9.0      184.779  874.410        1
         9.0      197.449  887.536        1
         9.0      210.040  899.700        1
         9.0      222.555  910.937        1
         9.0      234.993  921.286        1
         9.0      247.353  930.788        1
         9.0      259.636  939.485        1
         9.0      271.842  947.421        1
         9.0      283.970  954.640        1
         9.0      296.021  961.188        1
         9.0      307.995  967.107        1
         9.0      319.892  972.443        1
         9.0      331.711  977.237        1
         9.0      343.454  981.533        1
         9.0      355.119  985.369        1
         9.0        6.706  988.784        1
         9.0       18.217  991.815        1
         9.0       29.650  994.498        1
         9.0       41.006  996.864        1
         9.0       52.285  998.945        1
         9.0       63.486 1000.769        1
         9.0       74.610 1002.363        1
         9.0       85.657 1003.752        1
         9.0       96.627 1004.957        1
         9.0      107.519 1006.001        1
         9.0      118.334 1006.902        1
         9.0      129.072 1007.676        1
         9.0      139.733 1008.341        1
         9.0      150.317 1008.908        1
         9.0      160.823 1009.391        1
         9.0      171.252 1009.802        1
         9.0      181.603 1010.149        1
         9.0      191.878 1010.442        1
         9.0      202.075 1010.688        1
         9.0      212.195 1010.894        1
         9.0      222.238 1011.066        1
         9.0      232.203 1011.209        1
         9.0      242.091 1011.328        1
         9.0      251.902 1011.426        1
         9.0      261.636 1011.507        1
         9.0      271.292 1011.573        1
         9.0      280.871 1011.627        1
         9.0      290.373 1011.671        1
         9.0      299.798 1011.707        1
         9.0      309.145 1011.736        1
         9.0      318.416 1011.759        1
         9.0      327.608 1011.778        1
         9.0      336.724 1011.793        1
         9.0      345.763 1011.805        1
         9.0      354.724 1011.814        1
         9.0        3.608 1011.822        1
         9.0       12.414 1011.828        1
         9.0       21.144 1011.832        1
         9.0       29.796 1011.836        1
         9.0       38.371 1011.839        1
         9.0       46.868 1011.841        1
         9.0       55.289 1011.842        1
         9.0       63.632 1011.844        1
         9.0       71.898 1011.845        1
         9.0       80.086 1011.845        1
         9.0       88.198 1011.846        1
         9.0       96.232 1011.846        1
         9.0      104.189 1011.847        1
         9.0      112.069 1011.847        1
         9.0      119.871 1011.847        1
         9.0      127.596 1011.847        1
         9.0      135.244 1011.847        1
         9.0      142.815 1011.847        1
         9.0      150.308 1011.847        1
         9.0      157.724 1011.847        1
         9.0      165.063 1011.847        1
         9.0      172.325 1011.848        1
         9.0      179.509 1011.848        1
         9.0      186.616 1011.848        1
         9.0      193.646 1011.848        1
         9.0      200.599 1011.848        1
         9.0      207.474 1011.848        1
         9.0      214.272 1011.848        1
         9.0      220.993 1011.848        1
         9.0      227.637 1011.848        1
         9.0      234.203 1011.848        1
         9.0      240.692 1011.848        1
         9.0      247.104 1011.848        1
         9.0      253.439 1011.848        1
         9.0      259.696 1011.848        1
         9.0      265.876 1011.848        1
         9.0      271.979 1011.848        1
         9.0      278.004 1011.848        1
         9.0      283.953 1011.848        1
         9.0      289.824 1011.848        1
         9.0      295.618 1011.848        1
         9.0      301.334 1011.848        1
         9.0      306.974 1011.848        1
         9.0      312.536 1011.848        1
         9.0      318.021 1011.848        1
         9.0      323.428 1011.848        1
         9.0      328.759 1011.848        1
         9.0      334.012 1011.848        1
         9.0      339.188 1011.848        1
         9.0      344.286 1011.848        1
         9.0      349.307 1011.848        1
         9.0      354.252 1011.848        1
         9.0      359.118 1011.848        1
         9.0        3.908 1011.848        1
         9.0        8.620 1011.848        1
         9.0       13.255 1011.848        1
         9.0       17.813 1011.848        1
         9.0       22.294 1011.848        1
         9.0       26.697 1011.848        1
         9.0       31.023 1011.848        1
         9.0       35.272 1011.848        1
         9.0       39.444 1011.848        1
         9.0       43.538 1011.848        1
         9.0       47.555 1011.848        1
         9.0       51.495 1011.848        1
         9.0       55.357 1011.848        1
         9.0       59.143 1011.848        1
         9.0       62.851 1011.848        1
         9.0       66.482 1011.848        1
         9.0       70.035 1011.848        1
         9.0       73.511 1011.848        1
         9.0       76.911 1011.848        1
         9.0       80.232 1011.848        1
         9.0       83.477 1011.848        1
         9.0       86.644 1011.848        1
         9.0       89.734 1011.848        1
         9.0       92.747 1011.848        1
         9.0       95.683 1011.848        1
         9.0       98.541 1011.848        1
         9.0      101.322 1011.848        1
         9.0      104.026 1011.848        1
         9.0      106.652 1011.848        1
         9.0      109.202 1011.848        1
         9.0      111.674 1011.848        1
         9.0      114.068 1011.848        1
         9.0      116.386 1011.848        1
         9.0      118.626 1011.848        1
         9.0      120.789 1011.848        1
         9.0      122.875 1011.848        1
         9.0      124.884 1011.848        1
         9.0      126.815 1011.848        1
         9.0      128.669 1011.848        1
         9.0      130.446 1011.848        1
         9.0      132.145 1011.848        1
         9.0      133.768 1011.848        1
         9.0      135.313 1011.848        1
         9.0      136.780 1011.848        1
         9.0      138.171 1011.848        1
         9.0      139.484 1011.848        1
         9.0      140.720 1011.848        1
         9.0      141.879 1011.848        1
         9.0      142.960 1011.848        1
         9.0      143.965 1011.848        1
         9.0      144.892 1011.848        1
         9.0      145.742 1011.848        1
         9.0      146.514 1011.848        1
         9.0      147.209 1011.848        1
         9.0      147.827 1011.848        1
         9.0      148.368 1011.848        1
         9.0      148.832 1011.848        1
         9.0      149.218 1011.848        1
         9.0      149.527 1011.848        1
         9.0      149.759 1011.848        1
         9.0      149.913 1011.848        1
        18.0      149.990 1011.848        1
         9.0      149.913 1011.848        1
         9.0      149.759 1011.848        1
         9.0      149.527 1011.848        1
         9.0      149.218 1011.848        1
         9.0      148.832 1011.848        1
         9.0      148.368 1011.848        1
         9.0      147.827 1011.848        1
         9.0      147.209 1011.848        1
         9.0      146.514 1011.848        1
         9.0      145.742 1011.848        1
         9.0      144.892 1011.848        1
         9.0      143.965 1011.848        1
         9.0      142.960 1011.848        1
         9.0      141.879 1011.848        1
         9.0      140.720 1011.848        1
         9.0      139.484 1011.848        1
         9.0      138.171 1011.848        1
         9.0      136.780 1011.848        1
         9.0      135.313 1011.848        1
         9.0      133.768 1011.848        1
         9.0      132.145 1011.848        1
         9.0      130.446 1011.848        1
         9.0      128.669 1011.848        1
         9.0      126.815 1011.848        1
         9.0      124.884 1011.848        1
         9.0      122.875 1011.848        1
         9.0      120.789 1011.848        1
         9.0      118.626 1011.848        1
         9.0      116.386 1011.848        1
         9.0      114.068 1011.848        1
         9.0      111.674 1011.848        1
         9.0      109.202 1011.848        1
         9.0      106.652 1011.848        1
         9.0      104.026 1011.848        1
         9.0      101.322 1011.848        1
         9.0       98.541 1011.848        1
         9.0       95.683 1011.848        1
         9.0       92.747 1011.848        1
         9.0       89.734 1011.848        1
         9.0       86.644 1011.848        1
         9.0       83.477 1011.848        1
         9.0       80.232 1011.848        1
         9.0       76.911 1011.848        1
         9.0       73.511 1011.848        1
         9.0       70.035 1011.848        1
         9.0       66.482 1011.848        1
         9.0       62.851 1011.848        1
         9.0       59.143 1011.848        1
         9.0       55.357 1011.848        1
         9.0       51.495 1011.848        1
         9.0       47.555 1011.848        1
         9.0       43.538 1011.848        1
         9.0       39.444 1011.848        1
         9.0       35.272 1011.848        1
         9.0       31.023 1011.848        1
         9.0       26.697 1011.848        1
         9.0       22.294 1011.848        1
         9.0       17.813 1011.848        1
         9.0       13.255 1011.848        1
         9.0        8.620 1011.848        1
         9.0        3.908 1011.848        1
         9.0      359.118 1011.848        1
         9.0      354.252 1011.848        1
         9.0      349.307 1011.848        1
         9.0      344.286 1011.848        1
         9.0      339.188 1011.848        1
         9.0      334.012 1011.848        1
         9.0      328.759 1011.848        1
         9.0      323.428 1011.848        1
         9.0      318.021 1011.848        1
         9.0      312.536 1011.848        1
         9.0      306.974 1011.848        1
         9.0      301.334 1011.848        1
         9.0      295.618 1011.848        1
         9.0      289.824 1011.848        1
         9.0      283.953 1011.848        1
         9.0      278.004 1011.848        1
         9.0      271.979 1011.848        1
         9.0      265.876 1011.848        1
         9.0      259.696 1011.848        1
         9.0      253.439 1011.848        1
         9.0      247.104 1011.848        1
         9.0      240.692 1011.848        1
         9.0      234.203 1011.848        1
         9.0      227.637 1011.848        1
         9.0      220.993 1011.848        1
         9.0      214.272 1011.848        1
         9.0      207.474 1011.848        1
         9.0      200.599 1011.848        1
         9.0      193.646 1011.848        1
         9.0      186.616 1011.848        1
         9.0      179.509 1011.848        1
         9.0      172.325 1011.848        1
         9.0      165.063 1011.847        1
         9.0      157.724 1011.847        1
         9.0      150.308 1011.847        1
         9.0      142.815 1011.847        1
         9.0      135.244 1011.847        1
         9.0      127.596 1011.847        1
         9.0      119.871 1011.847        1
         9.0      112.069 1011.847        1
         9.0      104.189 1011.847        1
         9.0       96.232 1011.846        1
         9.0       88.198 1011.846        1
         9.0       80.086 1011.845        1
         9.0       71.898 1011.845        1
         9.0       63.632 1011.844        1
         9.0       55.289 1011.842        1
         9.0       46.868 1011.841        1
         9.0       38.371 1011.839        1
         9.0       29.796 1011.836        1
         9.0       21.144 1011.832        1
         9.0       12.414 1011.828        1
         9.0        3.608 1011.822        1
         9.0      354.724 1011.814        1
         9.0      345.763 1011.805        1
         9.0      336.724 1011.793        1
         9.0      327.608 1011.778        1
         9.0      318.416 1011.759        1
         9.0      309.145 1011.736        1
         9.0      299.798 1011.707        1
         9.0      290.373 1011.671        1
         9.0      280.871 1011.627        1
         9.0      271.292 1011.573        1
         9.0      261.636 1011.507        1
         9.0      251.902 1011.426        1
         9.0      242.091 1011.328        1
         9.0      232.203 1011.209        1
         9.0      222.238 1011.066        1
         9.0      212.195 1010.894        1
         9.0      202.075 1010.688        1
         9.0      191.878 1010.442        1
         9.0      181.603 1010.149        1
         9.0      171.252 1009.802        1
         9.0      160.823 1009.391        1
         9.0      150.317 1008.908        1
         9.0      139.733 1008.341        1
         9.0      129.072 1007.676        1
         9.0      118.334 1006.902        1
         9.0      107.519 1006.001        1
         9.0       96.627 1004.957        1
         9.0       85.657 1003.752        1
         9.0       74.610 1002.363        1
         9.0       63.486 1000.769        1
         9.0       52.285  998.945        1
         9.0       41.006  996.864        1
         9.0       29.650  994.498        1
         9.0       18.217  991.815        1
         9.0        6.706  988.784        1
         9.0      355.119  985.369        1
         9.0      343.454  981.533        1
         9.0      331.711  977.237        1
         9.0      319.892  972.443        1
         9.0      307.995  967.107        1
         9.0      296.021  961.188        1
         9.0      283.970  954.640        1
         9.0      271.842  947.421        1
         9.0      259.636  939.485        1
         9.0      247.353  930.788        1
         9.0      234.993  921.286        1
         9.0      222.555  910.937        1
         9.0      210.040  899.700        1
         9.0      197.449  887.536        1
         9.0      184.779  874.410        1
         9.0      172.033  860.290        1
         9.0      159.209  845.148        1
         9.0      146.308  828.961        1
         9.0      133.330  811.713        1
         9.0      120.274  793.393        1
         9.0      107.142  773.997        1
         9.0       93.932  753.529        1
         9.0       80.644  732.000        1
         9.0       67.280  709.432        1
         9.0       53.838  685.854        1
         9.0       40.319  661.306        1
         9.0       26.723  635.837        1
         9.0       13.049  609.507        1
         9.0      359.299  582.385        1
         9.0      345.471  554.553        1
         9.0      331.565  526.099        1
         9.0      317.583  497.125        1
         9.0      303.523  467.739        1
         9.0      289.386  438.060        1
         9.0      275.172  408.216        1
         9.0      260.880  378.341        1
         9.0      246.512  348.576        1
         9.0      232.066  319.068        1
         9.0      217.542  289.969        1
         9.0      202.942  261.434        1
         9.0      188.264  233.619        1
         9.0      173.509  206.682        1
         9.0      158.677  180.780        1
         9.0      143.767  156.067        1
         9.0      128.781  132.694        1
         9.0      113.717  110.805        1
         9.0       98.575   90.540        1
         9.0       83.357   72.029        1
         9.0       68.061   55.391        1
         9.0       52.688   40.739        1
         9.0       37.238   28.168        1
         9.0       21.710   17.764        1
         9.0        6.105    9.597        1
         9.0      350.423    3.723        1
         9.0      334.664    0.183        1
        18.0        0.000    0.000        0
         9.0      184.664    0.183        1
         9.0      200.423    3.723        1
         9.0      216.105    9.597        1
         9.0      231.710   17.764        1
         9.0      247.238   28.168        1
         9.0      262.688   40.739        1
         9.0      278.061   55.391        1
         9.0      293.357   72.029        1
         9.0      308.575   90.540        1
         9.0      323.717  110.805        1
         9.0      338.781  132.694        1
         9.0      353.767  156.067        1
         9.0        8.677  180.780        1
         9.0       23.509  206.682        1
         9.0       38.264  233.619        1
         9.0       52.942  261.434        1
         9.0       67.542  289.969        1
         9.0       82.066  319.068        1
         9.0       96.512  348.576        1
         9.0      110.880  378.341        1
         9.0      125.172  408.216        1
         9.0      139.386  438.060        1
         9.0      153.523  467.739        1
         9.0      167.583  497.125        1
         9.0      181.565  526.099        1
         9.0      195.471  554.553        1
         9.0      209.299  582.385        1
         9.0      223.049  609.507        1
         9.0      236.723  635.837        1
         9.0      250.319  661.306        1
         9.0      263.838  685.854        1
         9.0      277.280  709.432        1
         9.0      290.644  732.000        1
         9.0      303.932  753.529        1
         9.0      317.142  773.997        1
         9.0      330.274  793.393        1
         9.0      343.330  811.713        1
         9.0      356.308  828.961        1
         9.0        9.209  845.148        1
         9.0       22.033  860.290        1
         9.0       34.779  874.410        1
         9.0       47.449  887.536        1
         9.0       60.040  899.700        1
         9.0       72.555  910.937        1
         9.0       84.993  921.286        1
         9.0       97.353  930.788        1
         9.0      109.636  939.485        1
         9.0      121.842  947.421        1
         9.0      133.970  954.640        1
         9.0      146.021  961.188        1
         9.0      157.995  967.107        1
         9.0      169.892  972.443        1
         9.0      181.711  977.237        1
         9.0      193.454  981.533        1
         9.0      205.119  985.369        1
         9.0      216.706  988.784        1
         9.0      228.217  991.815        1
         9.0      239.650  994.498        1
         9.0      251.006  996.864        1
         9.0      262.285  998.945        1
         9.0      273.486 1000.769        1
         9.0      284.610 1002.363        1
         9.0      295.657 1003.752        1
         9.0      306.627 1004.957        1
         9.0      317.519 1006.001        1
         9.0      328.334 1006.902        1
         9.0      339.072 1007.676        1
         9.0      349.733 1008.341        1
         9.0        0.317 1008.908        1
         9.0       10.823 1009.391        1
         9.0       21.252 1009.802        1
         9.0       31.603 1010.149        1
         9.0       41.878 1010.442        1
         9.0       52.075 1010.688        1
         9.0       62.195 1010.894        1
         9.0       72.238 1011.066        1
         9.0       82.203 1011.209        1
         9.0       92.091 1011.328        1
         9.0      101.902 1011.426        1
         9.0      111.636 1011.507        1
         9.0      121.292 1011.573        1
         9.0      130.871 1011.627        1
         9.0      140.373 1011.671        1
         9.0      149.798 1011.707        1
         9.0      159.145 1011.736        1
         9.0      168.416 1011.759        1
         9.0      177.608 1011.778        1
         9.0      186.724 1011.793        1
         9.0      195.763 1011.805        1
         9.0      204.724 1011.814        1
         9.0      213.608 1011.822        1
         9.0      222.414 1011.828        1
         9.0      231.144 1011.832        1
         9.0      239.796 1011.836        1
         9.0      248.371 1011.839        1
         9.0      256.868 1011.841        1
         9.0      265.289 1011.842        1
         9.0      273.632 1011.844        1
         9.0      281.898 1011.845        1
         9.0      290.086 1011.845        1
         9.0      298.198 1011.846        1
         9.0      306.232 1011.846        1
         9.0      314.189 1011.847        1
         9.0      322.069 1011.847        1
         9.0      329.871 1011.847        1
         9.0      337.596 1011.847        1
         9.0      345.244 1011.847        1
         9.0      352.815 1011.847        1
         9.0        0.308 1011.847        1
         9.0        7.724 1011.847        1
         9.0       15.063 1011.847        1
         9.0       22.325 1011.848        1
         9.0       29.509 1011.848        1
         9.0       36.616 1011.848        1
         9.0       43.646 1011.848        1
         9.0       50.599 1011.848        1
         9.0       57.474 1011.848        1
         9.0       64.272 1011.848        1
         9.0       70.993 1011.848        1
         9.0       77.637 1011.848        1
         9.0       84.203 1011.848        1
         9.0       90.692 1011.848        1
         9.0       97.104 1011.848        1
         9.0      103.439 1011.848        1
         9.0      109.696 1011.848        1
         9.0      115.876 1011.848        1
         9.0      121.979 1011.848        1
         9.0      128.004 1011.848        1
         9.0      133.953 1011.848        1
         9.0      139.824 1011.848        1
         9.0      145.618 1011.848        1
         9.0      151.334 1011.848        1
         9.0      156.974 1011.848        1
         9.0      162.536 1011.848        1
         9.0      168.021 1011.848        1
         9.0      173.428 1011.848        1
         9.0      178.759 1011.848        1
         9.0      184.012 1011.848        1
         9.0      189.188 1011.848        1
         9.0      194.286 1011.848        1
         9.0      199.307 1011.848        1
         9.0      204.252 1011.848        1
         9.0      209.118 1011.848        1
         9.0      213.908 1011.848        1
         9.0      218.620 1011.848        1
         9.0      223.255 1011.848        1
         9.0      227.813 1011.848        1
         9.0      232.294 1011.848        1
         9.0      236.697 1011.848        1
         9.0      241.023 1011.848        1
         9.0      245.272 1011.848        1
         9.0      249.444 1011.848        1
         9.0      253.538 1011.848        1
         9.0      257.555 1011.848        1
         9.0      261.495 1011.848        1
         9.0      265.357 1011.848        1
         9.0      269.143 1011.848        1
         9.0      272.851 1011.848        1
         9.0      276.482 1011.848        1
         9.0      280.035 1011.848        1
         9.0      283.511 1011.848        1
         9.0      286.911 1011.848        1
         9.0      290.232 1011.848        1
         9.0      293.477 1011.848        1
         9.0      296.644 1011.848        1
         9.0      299.734 1011.848        1
         9.0      302.747 1011.848        1
         9.0      305.683 1011.848        1
         9.0      308.541 1011.848        1
         9.0      311.322 1011.848        1
         9.0      314.026 1011.848        1
         9.0      316.652 1011.848        1
         9.0      319.202 1011.848        1
         9.0      321.674 1011.848        1
         9.0      324.068 1011.848        1
         9.0      326.386 1011.848        1
         9.0      328.626 1011.848        1
         9.0      330.789 1011.848        1
         9.0      332.875 1011.848        1
         9.0      334.884 1011.848        1
         9.0      336.815 1011.848        1
         9.0      338.669 1011.848        1
         9.0      340.446 1011.848        1
         9.0      342.145 1011.848        1
         9.0      343.768 1011.848        1
         9.0      345.313 1011.848        1
         9.0      346.780 1011.848        1
         9.0      348.171 1011.848        1
         9.0      349.484 1011.848        1
         9.0      350.720 1011.848        1
         9.0      351.879 1011.848        1
         9.0      352.960 1011.848        1
         9.0      353.965 1011.848        1
         9.0      354.892 1011.848        1
         9.0      355.742 1011.848        1
         9.0      356.514 1011.848        1
         9.0      357.209 1011.848        1
         9.0      357.827 1011.848        1
         9.0      358.368 1011.848        1
         9.0      358.832 1011.848        1
         9.0      359.218 1011.848        1
         9.0      359.527 1011.848        1
         9.0      359.759 1011.848        1
         9.0      359.913 1011.848        1
        18.0      359.990 1011.848        1
         9.0      359.913 1011.848        1
         9.0      359.759 1011.848        1
         9.0      359.527 1011.848        1
         9.0      359.218 1011.848        1
         9.0      358.832 1011.848        1
         9.0      358.368 1011.848        1
         9.0      357.827 1011.848        1
         9.0      357.209 1011.848        1
         9.0      356.514 1011.848        1
         9.0      355.742 1011.848        1
         9.0      354.892 1011.848        1
         9.0      353.965 1011.848        1
         9.0      352.960 1011.848        1
         9.0      351.879 1011.848        1
         9.0      350.720 1011.848        1
         9.0      349.484 1011.848        1
         9.0      348.171 1011.848        1
         9.0      346.780 1011.848        1
         9.0      345.313 1011.848        1
         9.0      343.768 1011.848        1
         9.0      342.145 1011.848        1
         9.0      340.446 1011.848        1
         9.0      338.669 1011.848        1
         9.0      336.815 1011.848        1
         9.0      334.884 1011.848        1
         9.0      332.875 1011.848        1
         9.0      330.789 1011.848        1
         9.0      328.626 1011.848        1
         9.0      326.386 1011.848        1
         9.0      324.068 1011.848        1
         9.0      321.674 1011.848        1
         9.0      319.202 1011.848        1
         9.0      316.652 1011.848        1
         9.0      314.026 1011.848        1
         9.0      311.322 1011.848        1
         9.0      308.541 1011.848        1
         9.0      305.683 1011.848        1
         9.0      302.747 1011.848        1
         9.0      299.734 1011.848        1
         9.0      296.644 1011.848        1
         9.0      293.477 1011.848        1
         9.0      290.232 1011.848        1
         9.0      286.911 1011.848        1
         9.0      283.511 1011.848        1
         9.0      280.035 1011.848        1
         9.0      276.482 1011.848        1
         9.0      272.851 1011.848        1
         9.0      269.143 1011.848        1
         9.0      265.357 1011.848        1
         9.0      261.495 1011.848        1
         9.0      257.555 1011.848        1
         9.0      253.538 1011.848        1
         9.0      249.444 1011.848        1
         9.0      245.272 1011.848        1
         9.0      241.023 1011.848        1
         9.0      236.697 1011.848        1
         9.0      232.294 1011.848        1
         9.0      227.813 1011.848        1
         9.0      223.255 1011.848        1
         9.0      218.620 1011.848        1
         9.0      213.908 1011.848        1
         9.0      209.118 1011.848        1
         9.0      204.252 1011.848        1
         9.0      199.307 1011.848        1
         9.0      194.286 1011.848        1
         9.0      189.188 1011.848        1
         9.0      184.012 1011.848        1
         9.0      178.759 1011.848        1
         9.0      173.428 1011.848        1
         9.0      168.021 1011.848        1
         9.0      162.536 1011.848        1
         9.0      156.974 1011.848        1
         9.0      151.334 1011.848        1
         9.0      145.618 1011.848        1
         9.0      139.824 1011.848        1
         9.0      133.953 1011.848        1
         9.0      128.004 1011.848        1
         9.0      121.979 1011.848        1
         9.0      115.876 1011.848        1
         9.0      109.696 1011.848        1
         9.0      103.439 1011.848        1
         9.0       97.104 1011.848        1
         9.0       90.692 1011.848        1
         9.0       84.203 1011.848        1
         9.0       77.637 1011.848        1
         9.0       70.993 1011.848        1
         9.0       64.272 1011.848        1
         9.0       57.474 1011.848        1
         9.0       50.599 1011.848        1
         9.0       43.646 1011.848        1
         9.0       36.616 1011.848        1
         9.0       29.509 1011.848        1
         9.0       22.325 1011.848        1
         9.0       15.063 1011.847        1
         9.0        7.724 1011.847        1
         9.0        0.308 1011.847        1
         9.0      352.815 1011.847        1
         9.0      345.244 1011.847        1
         9.0      337.596 1011.847        1
         9.0      329.871 1011.847        1
         9.0      322.069 1011.847        1
         9.0      314.189 1011.847        1
         9.0      306.232 1011.846        1
         9.0      298.198 1011.846        1
         9.0      290.086 1011.845        1
         9.0      281.898 1011.845        1
         9.0      273.632 1011.844        1
         9.0      265.289 1011.842        1
         9.0      256.868 1011.841        1
         9.0      248.371 1011.839        1
         9.0      239.796 1011.836        1
         9.0      231.144 1011.832        1
         9.0      222.414 1011.828        1
         9.0      213.608 1011.822        1
         9.0      204.724 1011.814        1
         9.0      195.763 1011.805        1
         9.0      186.724 1011.793        1
         9.0      177.608 1011.778        1
         9.0      168.416 1011.759        1
         9.0      159.145 1011.736        1
         9.0      149.798 1011.707        1
         9.0      140.373 1011.671        1
         9.0      130.871 1011.627        1
         9.0      121.292 1011.573        1
         9.0      111.636 1011.507        1
         9.0      101.902 1011.426        1
         9.0       92.091 1011.328        1
         9.0       82.203 1011.209        1
         9.0       72.238 1011.066        1
         9.0       62.195 1010.894        1
         9.0       52.075 1010.688        1
         9.0       41.878 1010.442        1
         9.0       31.603 1010.149        1
         9.0       21.252 1009.802        1
         9.0       10.823 1009.391        1
         9.0        0.317 1008.908        1
         9.0      349.733 1008.341        1
         9.0      339.072 1007.676        1
         9.0      328.334 1006.902        1
         9.0      317.519 1006.001        1
         9.0      306.627 1004.957        1
         9.0      295.657 1003.752        1
         9.0      284.610 1002.363        1
         9.0      273.486 1000.769        1
         9.0      262.285  998.945        1
         9.0      251.006  996.864        1
         9.0      239.650  994.498        1
         9.0      228.217  991.815        1
         9.0      216.706  988.784        1
         9.0      205.119  985.369        1
         9.0      193.454  981.533        1
         9.0      181.711  977.237        1
         9.0      169.892  972.443        1
         9.0      157.995  967.107        1
         9.0      146.021  961.188        1
         9.0      133.970  954.640        1
         9.0      121.842  947.421        1
         9.0      109.636  939.485        1
         9.0       97.353  930.788        1
         9.0       84.993  921.286        1
         9.0       72.555  910.937        1
         9.0       60.040  899.700        1
         9.0       47.449  887.536        1
         9.0       34.779  874.410        1
         9.0       22.033  860.290        1
         9.0        9.209  845.148        1
         9.0      356.308  828.961        1
         9.0      343.330  811.713        1
         9.0      330.274  793.393        1
         9.0      317.142  773.997        1
         9.0      303.932  753.529        1
         9.0      290.644  732.000        1
         9.0      277.280  709.432        1
         9.0      263.838  685.854        1
         9.0      250.319  661.306        1
         9.0      236.723  635.837        1
         9.0      223.049  609.507        1
         9.0      209.299  582.385        1
         9.0      195.471  554.553        1
         9.0      181.565  526.099        1
         9.0      167.583  497.125        1
         9.0      153.523  467.739        1
         9.0      139.386  438.060        1
         9.0      125.172  408.216        1
         9.0      110.880  378.341        1
         9.0       96.512  348.576        1
         9.0       82.066  319.068        1
         9.0       67.542  289.969        1
         9.0       52.942  261.434        1
         9.0       38.264  233.619        1
         9.0       23.509  206.682        1
         9.0        8.677  180.780        1
         9.0      353.767  156.067        1
         9.0      338.781  132.694        1
         9.0      323.717  110.805        1
         9.0      308.575   90.540        1
         9.0      293.357   72.029        1
         9.0      278.061   55.391        1
         9.0      262.688   40.739        1
         9.0      247.238   28.168        1
         9.0      231.710   17.764        1
         9.0      216.105    9.597        1
         9.0      200.423    3.723        1
         9.0      184.664    0.183        1
        18.0        0.000    0.000        0
         9.0        4.664    0.183        1
         9.0       20.423    3.723        1
         9.0       36.105    9.597        1
         9.0       51.710   17.764        1
         9.0       67.238   28.168        1
         9.0       82.688   40.739        1
         9.0       98.061   55.391        1
         9.0      113.357   72.029        1
         9.0      128.575   90.540        1
         9.0      143.717  110.805        1
         9.0      158.781  132.694        1
         9.0      173.767  156.067        1
         9.0      188.677  180.780        1
         9.0      203.509  206.682        1
         9.0      218.264  233.619        1
         9.0      232.942  261.434        1
         9.0      247.542  289.969        1
         9.0      262.066  319.068        1
         9.0      276.512  348.576        1
         9.0      290.880  378.341        1
         9.0      305.172  408.216        1
         9.0      319.386  438.060        1
         9.0      333.523  467.739        1
         9.0      347.583  497.125        1
         9.0        1.565  526.099        1
         9.0       15.471  554.553        1
         9.0       29.299  582.385        1
         9.0       43.049  609.507        1
         9.0       56.723  635.837        1
         9.0       70.319  661.306        1
         9.0       83.838  685.854        1
         9.0       97.280  709.432        1
         9.0      110.644  732.000        1
         9.0      123.932  753.529        1
         9.0      137.142  773.997        1
         9.0      150.274  793.393        1
         9.0      163.330  811.713        1
         9.0      176.308  828.961        1
         9.0      189.209  845.148        1
         9.0      202.033  860.290        1
         9.0      214.779  874.410        1
         9.0      227.449  887.536        1
         9.0      240.040  899.700        1
         9.0      252.555  910.937        1
         9.0      264.993  921.286        1
         9.0      277.353  930.788        1
         9.0      289.636  939.485        1
         9.0      301.842  947.421        1
         9.0      313.970  954.640        1
         9.0      326.021  961.188        1
         9.0      337.995  967.107        1
         9.0      349.892  972.443        1
         9.0        1.711  977.237        1
         9.0       13.454  981.533        1
         9.0       25.119  985.369        1
         9.0       36.706  988.784        1
         9.0       48.217  991.815        1
         9.0       59.650  994.498        1
         9.0       71.006  996.864        1
         9.0       82.285  998.945        1
         9.0       93.486 1000.769        1
         9.0      104.610 1002.363        1
         9.0      115.657 1003.752        1
         9.0      126.627 1004.957        1
         9.0      137.519 1006.001        1
         9.0      148.334 1006.902        1
         9.0      159.072 1007.676        1
         9.0      169.733 1008.341        1
         9.0      180.317 1008.908        1
         9.0      190.823 1009.391        1
         9.0      201.252 1009.802        1
         9.0      211.603 1010.149        1
         9.0      221.878 1010.442        1
         9.0      232.075 1010.688        1
         9.0      242.195 1010.894        1
         9.0      252.238 1011.066        1
         9.0      262.203 1011.209        1
         9.0      272.091 1011.328        1
         9.0      281.902 1011.426        1
         9.0      291.636 1011.507        1
         9.0      301.292 1011.573        1
         9.0      310.871 1011.627        1
         9.0      320.373 1011.671        1
         9.0      329.798 1011.707        1
         9.0      339.145 1011.736        1
         9.0      348.416 1011.759        1
         9.0      357.608 1011.778        1
         9.0        6.724 1011.793        1
         9.0       15.763 1011.805        1
         9.0       24.724 1011.814        1
         9.0       33.608 1011.822        1
         9.0       42.414 1011.828        1
         9.0       51.144 1011.832        1
         9.0       59.796 1011.836        1
         9.0       68.371 1011.839        1
         9.0       76.868 1011.841        1
         9.0       85.289 1011.842        1
         9.0       93.632 1011.844        1
         9.0      101.898 1011.845        1
         9.0      110.086 1011.845        1
         9.0      118.198 1011.846        1
         9.0      126.232 1011.846        1
         9.0      134.189 1011.847        1
         9.0      142.069 1011.847        1
         9.0      149.871 1011.847        1
         9.0      157.596 1011.847        1
         9.0      165.244 1011.847        1
         9.0      172.815 1011.847        1
         9.0      180.308 1011.847        1
         9.0      187.724 1011.847        1
         9.0      195.063 1011.847        1
         9.0      202.325 1011.848        1
         9.0      209.509 1011.848        1
         9.0      216.616 1011.848        1
         9.0      223.646 1011.848        1
         9.0      230.599 1011.848        1
         9.0      237.474 1011.848        1
         9.0      244.272 1011.848        1
         9.0      250.993 1011.848        1
         9.0      257.637 1011.848        1
         9.0      264.203 1011.848        1
         9.0      270.692 1011.848        1
         9.0      277.104 1011.848        1
         9.0      283.439 1011.848        1
         9.0      289.696 1011.848        1
         9.0      295.876 1011.848        1
         9.0      301.979 1011.848        1
         9.0      308.004 1011.848        1
         9.0      313.953 1011.848        1
         9.0      319.824 1011.848        1
         9.0      325.618 1011.848        1
         9.0      331.334 1011.848        1
         9.0      336.974 1011.848        1
         9.0      342.536 1011.848        1
         9.0      348.021 1011.848        1
         9.0      353.428 1011.848        1
         9.0      358.759 1011.848        1
         9.0        4.012 1011.848        1
         9.0        9.188 1011.848        1
         9.0       14.286 1011.848        1
         9.0       19.307 1011.848        1
         9.0       24.252 1011.848        1
         9.0       29.118 1011.848        1
         9.0       33.908 1011.848        1
         9.0       38.620 1011.848        1
         9.0       43.255 1011.848        1
         9.0       47.813 1011.848        1
         9.0       52.294 1011.848        1
         9.0       56.697 1011.848        1
         9.0       61.023 1011.848        1
         9.0       65.272 1011.848        1
         9.0       69.444 1011.848        1
         9.0       73.538 1011.848        1
         9.0       77.555 1011.848        1
         9.0       81.495 1011.848        1
         9.0       85.357 1011.848        1
         9.0       89.143 1011.848        1
         9.0       92.851 1011.848        1
         9.0       96.482 1011.848        1
         9.0      100.035 1011.848        1
         9.0      103.511 1011.848        1
         9.0      106.911 1011.848        1
         9.0      110.232 1011.848        1
         9.0      113.477 1011.848        1
         9.0      116.644 1011.848        1
         9.0      119.734 1011.848        1
         9.0      122.747 1011.848        1
         9.0      125.683 1011.848        1
         9.0      128.541 1011.848        1
         9.0      131.322 1011.848        1
         9.0      134.026 1011.848        1
         9.0      136.652 1011.848        1
         9.0      139.202 1011.848        1
         9.0      141.674 1011.848        1
         9.0      144.068 1011.848        1
         9.0      146.386 1011.848        1
         9.0      148.626 1011.848        1
         9.0      150.789 1011.848        1
         9.0      152.875 1011.848        1
         9.0      154.884 1011.848        1
         9.0      156.815 1011.848        1
         9.0      158.669 1011.848        1
         9.0      160.446 1011.848        1
         9.0      162.145 1011.848        1
         9.0      163.768 1011.848        1
         9.0      165.313 1011.848        1
         9.0      166.780 1011.848        1
         9.0      168.171 1011.848        1
         9.0      169.484 1011.848        1
         9.0      170.720 1011.848        1
         9.0      171.879 1011.848        1
         9.0      172.960 1011.848        1
         9.0      173.965 1011.848        1
         9.0      174.892 1011.848        1
         9.0      175.742 1011.848        1
         9.0      176.514 1011.848        1
         9.0      177.209 1011.848        1
         9.0      177.827 1011.848        1
         9.0      178.368 1011.848        1
         9.0      178.832 1011.848        1
         9.0      179.218 1011.848        1
         9.0      179.527 1011.848        1
         9.0      179.759 1011.848        1
         9.0      179.913 1011.848        1
        18.0      179.990 1011.848        1
         9.0      179.913 1011.848        1
         9.0      179.759 1011.848        1
         9.0      179.527 1011.848        1
         9.0      179.218 1011.848        1
         9.0      178.832 1011.848        1
         9.0      178.368 1011.848        1
         9.0      177.827 1011.848        1
         9.0      177.209 1011.848        1
         9.0      176.514 1011.848        1
         9.0      175.742 1011.848        1
         9.0      174.892 1011.848        1
         9.0      173.965 1011.848        1
         9.0      172.960 1011.848        1
         9.0      171.879 1011.848        1
         9.0      170.720 1011.848        1
         9.0      169.484 1011.848        1
         9.0      168.171 1011.848        1
         9.0      166.780 1011.848        1
         9.0      165.313 1011.848        1
         9.0      163.768 1011.848        1
         9.0      162.145 1011.848        1
         9.0      160.446 1011.848        1
         9.0      158.669 1011.848        1
         9.0      156.815 1011.848        1
         9.0      154.884 1011.848        1
         9.0      152.875 1011.848        1
         9.0      150.789 1011.848        1
         9.0      148.626 1011.848        1
         9.0      146.386 1011.848        1
         9.0      144.068 1011.848        1
         9.0      141.674 1011.848        1
         9.0      139.202 1011.848        1
         9.0      136.652 1011.848        1
         9.0      134.026 1011.848        1
         9.0      131.322 1011.848        1
         9.0      128.541 1011.848        1
         9.0      125.683 1011.848        1
         9.0      122.747 1011.848        1
         9.0      119.734 1011.848        1
         9.0      116.644 1011.848        1
         9.0      113.477 1011.848        1
         9.0      110.232 1011.848        1
         9.0      106.911 1011.848        1
         9.0      103.511 1011.848        1
         9.0      100.035 1011.848        1
         9.0       96.482 1011.848        1
         9.0       92.851 1011.848        1
         9.0       89.143 1011.848        1
         9.0       85.357 1011.848        1
         9.0       81.495 1011.848        1
         9.0       77.555 1011.848        1
         9.0       73.538 1011.848        1
         9.0       69.444 1011.848        1
         9.0       65.272 1011.848        1
         9.0       61.023 1011.848        1
         9.0       56.697 1011.848        1
         9.0       52.294 1011.848        1
         9.0       47.813 1011.848        1
         9.0       43.255 1011.848        1
         9.0       38.620 1011.848        1
         9.0       33.908 1011.848        1
         9.0       29.118 1011.848        1
         9.0       24.252 1011.848        1
         9.0       19.307 1011.848        1
         9.0       14.286 1011.848        1
         9.0        9.188 1011.848        1
         9.0        4.012 1011.848        1
         9.0      358.759 1011.848        1
         9.0      353.428 1011.848        1
         9.0      348.021 1011.848        1
         9.0      342.536 1011.848        1
         9.0      336.974 1011.848        1
         9.0      331.334 1011.848        1
         9.0      325.618 1011.848        1
         9.0      319.824 1011.848        1
         9.0      313.953 1011.848        1
         9.0      308.004 1011.848        1
         9.0      301.979 1011.848        1
         9.0      295.876 1011.848        1
         9.0      289.696 1011.848        1
         9.0      283.439 1011.848        1
         9.0      277.104 1011.848        1
         9.0      270.692 1011.848        1
         9.0      264.203 1011.848        1
         9.0      257.637 1011.848        1
         9.0      250.993 1011.848        1
         9.0      244.272 1011.848        1
         9.0      237.474 1011.848        1
         9.0      230.599 1011.848        1
         9.0      223.646 1011.848        1
         9.0      216.616 1011.848        1
         9.0      209.509 1011.848        1
         9.0      202.325 1011.848        1
         9.0      195.063 1011.847        1
         9.0      187.724 1011.847        1
         9.0      180.308 1011.847        1
         9.0      172.815 1011.847        1
         9.0      165.244 1011.847        1
         9.0      157.596 1011.847        1
         9.0      149.871 1011.847        1
         9.0      142.069 1011.847        1
         9.0      134.189 1011.847        1
         9.0      126.232 1011.846        1
         9.0      118.198 1011.846        1
         9.0      110.086 1011.845        1
         9.0      101.898 1011.845        1
         9.0       93.632 1011.844        1
         9.0       85.289 1011.842        1
         9.0       76.868 1011.841        1
         9.0       68.371 1011.839        1
         9.0       59.796 1011.836        1
         9.0       51.144 1011.832        1
         9.0       42.414 1011.828        1
         9.0       33.608 1011.822        1
         9.0       24.724 1011.814        1
         9.0       15.763 1011.805        1
         9.0        6.724 1011.793        1
         9.0      357.608 1011.778        1
         9.0      348.416 1011.759        1
         9.0      339.145 1011.736        1
         9.0      329.798 1011.707        1
         9.0      320.373 1011.671        1
         9.0      310.871 1011.627        1
         9.0      301.292 1011.573        1
         9.0      291.636 1011.507        1
         9.0      281.902 1011.426        1
         9.0      272.091 1011.328        1
         9.0      262.203 1011.209        1
         9.0      252.238 1011.066        1
         9.0      242.195 1010.894        1
         9.0      232.075 1010.688        1
         9.0      221.878 1010.442        1
         9.0      211.603 1010.149        1
         9.0      201.252 1009.802        1
         9.0      190.823 1009.391        1
         9.0      180.317 1008.908        1
         9.0      169.733 1008.341        1
         9.0      159.072 1007.676        1
         9.0      148.334 1006.902        1
         9.0      137.519 1006.001        1
         9.0      126.627 1004.957        1
         9.0      115.657 1003.752        1
         9.0      104.610 1002.363        1
         9.0       93.486 1000.769        1
         9.0       82.285  998.945        1
         9.0       71.006  996.864        1
         9.0       59.650  994.498        1
         9.0       48.217  991.815        1
         9.0       36.706  988.784        1
         9.0       25.119  985.369        1
         9.0       13.454  981.533        1
         9.0        1.711  977.237        1
         9.0      349.892  972.443        1
         9.0      337.995  967.107        1
         9.0      326.021  961.188        1
         9.0      313.970  954.640        1
         9.0      301.842  947.421        1
         9.0      289.636  939.485        1
         9.0      277.353  930.788        1
         9.0      264.993  921.286        1
         9.0      252.555  910.937        1
         9.0      240.040  899.700        1
         9.0      227.449  887.536        1
         9.0      214.779  874.410        1
         9.0      202.033  860.290        1
         9.0      189.209  845.148        1
         9.0      176.308  828.961        1
         9.0      163.330  811.713        1
         9.0      150.274  793.393        1
         9.0      137.142  773.997        1
         9.0      123.932  753.529        1
         9.0      110.644  732.000        1
         9.0       97.280  709.432        1
         9.0       83.838  685.854        1
         9.0       70.319  661.306        1
         9.0       56.723  635.837        1
         9.0       43.049  609.507        1
         9.0       29.299  582.385        1
         9.0       15.471  554.553        1
         9.0        1.565  526.099        1
         9.0      347.583  497.125        1
         9.0      333.523  467.739        1
         9.0      319.386  438.060        1
         9.0      305.172  408.216        1
         9.0      290.880  378.341        1
         9.0      276.512  348.576        1
         9.0      262.066  319.068        1
         9.0      247.542  289.969        1
         9.0      232.942  261.434        1
         9.0      218.264  233.619        1
         9.0      203.509  206.682        1
         9.0      188.677  180.780        1
         9.0      173.767  156.067        1
         9.0      158.781  132.694        1
         9.0      143.717  110.805        1
         9.0      128.575   90.540        1
         9.0      113.357   72.029        1
         9.0       98.061   55.391        1
         9.0       82.688   40.739        1
         9.0       67.238   28.168        1
         9.0       51.710   17.764        1
         9.0       36.105    9.597        1
         9.0       20.423    3.723        1
         9.0        4.664    0.183        1
        18.0        0.000    0.000        0
         9.0      154.664    0.183        1
         9.0      170.423    3.723        1
         9.0      186.105    9.597        1
         9.0      201.710   17.764        1
         9.0      217.238   28.168        1
         9.0      232.688   40.739        1
         9.0      248.061   55.391        1
         9.0      263.357   72.029        1
         9.0      278.575   90.540        1
         9.0      293.717  110.805        1
         9.0      308.781  132.694        1
         9.0      323.767  156.067        1
         9.0      338.677  180.780        1
         9.0      353.509  206.682        1
         9.0        8.264  233.619        1
         9.0       22.942  261.434        1
         9.0       37.542  289.969        1
         9.0       52.066  319.068        1
         9.0       66.512  348.576        1
         9.0       80.880  378.341        1
         9.0       95.172  408.216        1
         9.0      109.386  438.060        1
         9.0      123.523  467.739        1
         9.0      137.583  497.125        1
         9.0      151.565  526.099        1
         9.0      165.471  554.553        1
         9.0      179.299  582.385        1
         9.0      193.049  609.507        1
         9.0      206.723  635.837        1
         9.0      220.319  661.306        1
         9.0      233.838  685.854        1
         9.0      247.280  709.432        1
         9.0      260.644  732.000        1
         9.0      273.932  753.529        1
         9.0      287.142  773.997        1
         9.0      300.274  793.393        1
         9.0      313.330  811.713        1
         9.0      326.308  828.961        1
         9.0      339.209  845.148        1
         9.0      352.033  860.290        1
         9.0        4.779  874.410        1
         9.0       17.449  887.536        1
         9.0       30.040  899.700        1
         9.0       42.555  910.937        1
         9.0       54.993  921.286        1
         9.0       67.353  930.788        1
         9.0       79.636  939.485        1
         9.0       91.842  947.421        1
         9.0      103.970  954.640        1
         9.0      116.021  961.188        1
         9.0      127.995  967.107        1
         9.0      139.892  972.443        1
         9.0      151.711  977.237        1
         9.0      163.454  981.533        1
         9.0      175.119  985.369        1
         9.0      186.706  988.784        1
         9.0      198.217  991.815        1
         9.0      209.650  994.498        1
         9.0      221.006  996.864        1
         9.0      232.285  998.945        1
         9.0      243.486 1000.769        1
         9.0      254.610 1002.363        1
         9.0      265.657 1003.752        1
         9.0      276.627 1004.957        1
         9.0      287.519 1006.001        1
         9.0      298.334 1006.902        1
         9.0      309.072 1007.676        1
         9.0      319.733 1008.341        1
         9.0      330.317 1008.908        1
         9.0      340.823 1009.391        1
         9.0      351.252 1009.802        1
         9.0        1.603 1010.149        1
         9.0       11.878 1010.442        1
         9.0       22.075 1010.688        1
         9.0       32.195 1010.894        1
         9.0       42.238 1011.066        1
         9.0       52.203 1011.209        1
         9.0       62.091 1011.328        1
         9.0       71.902 1011.426        1
         9.0       81.636 1011.507        1
         9.0       91.292 1011.573        1
         9.0      100.871 1011.627        1
         9.0      110.373 1011.671        1
         9.0      119.798 1011.707        1
         9.0      129.145 1011.736        1
         9.0      138.416 1011.759        1
         9.0      147.608 1011.778        1
         9.0      156.724 1011.793        1
         9.0      165.763 1011.805        1
         9.0      174.724 1011.814        1
         9.0      183.608 1011.822        1
         9.0      192.414 1011.828        1
         9.0      201.144 1011.832        1
         9.0      209.796 1011.836        1
         9.0      218.371 1011.839        1
         9.0      226.868 1011.841        1
         9.0      235.289 1011.842        1
         9.0      243.632 1011.844        1
         9.0      251.898 1011.845        1
         9.0      260.086 1011.845        1
         9.0      268.198 1011.846        1
         9.0      276.232 1011.846        1
         9.0      284.189 1011.847        1
         9.0      292.069 1011.847        1
         9.0      299.871 1011.847        1
         9.0      307.596 1011.847        1
         9.0      315.244 1011.847        1
         9.0      322.815 1011.847        1
         9.0      330.308 1011.847        1
         9.0      337.724 1011.847        1
         9.0      345.063 1011.847        1
         9.0      352.325 1011.848        1
         9.0      359.509 1011.848        1
         9.0        6.616 1011.848        1
         9.0       13.646 1011.848        1
         9.0       20.599 1011.848        1
         9.0       27.474 1011.848        1
         9.0       34.272 1011.848        1
         9.0       40.993 1011.848        1
         9.0       47.637 1011.848        1
         9.0       54.203 1011.848        1
         9.0       60.692 1011.848        1
         9.0       67.104 1011.848        1
         9.0       73.439 1011.848        1
         9.0       79.696 1011.848        1
         9.0       85.876 1011.848        1
         9.0       91.979 1011.848        1
         9.0       98.004 1011.848        1
         9.0      103.953 1011.848        1
         9.0      109.824 1011.848        1
         9.0      115.618 1011.848        1
         9.0      121.334 1011.848        1
         9.0      126.974 1011.848        1
         9.0      132.536 1011.848        1
         9.0      138.021 1011.848        1
         9.0      143.428 1011.848        1
         9.0      148.759 1011.848        1
         9.0      154.012 1011.848        1
         9.0      159.188 1011.848        1
         9.0      164.286 1011.848        1
         9.0      169.307 1011.848        1
         9.0      174.252 1011.848        1
         9.0      179.118 1011.848        1
         9.0      183.908 1011.848        1
         9.0      188.620 1011.848        1
         9.0      193.255 1011.848        1
         9.0      197.813 1011.848        1
         9.0      202.294 1011.848        1
         9.0      206.697 1011.848        1
         9.0      211.023 1011.848        1
         9.0      215.272 1011.848        1
         9.0      219.444 1011.848        1
         9.0      223.538 1011.848        1
         9.0      227.555 1011.848        1
         9.0      231.495 1011.848        1
         9.0      235.357 1011.848        1
         9.0      239.143 1011.848        1
         9.0      242.851 1011.848        1
         9.0      246.482 1011.848        1
         9.0      250.035 1011.848        1
         9.0      253.511 1011.848        1
         9.0      256.911 1011.848        1
         9.0      260.232 1011.848        1
         9.0      263.477 1011.848        1
         9.0      266.644 1011.848        1
         9.0      269.734 1011.848        1
         9.0      272.747 1011.848        1
         9.0      275.683 1011.848        1
         9.0      278.541 1011.848        1
         9.0      281.322 1011.848        1
         9.0      284.026 1011.848        1
         9.0      286.652 1011.848        1
         9.0      289.202 1011.848        1
         9.0      291.674 1011.848        1
         9.0      294.068 1011.848        1
         9.0      296.386 1011.848        1
         9.0      298.626 1011.848        1
         9.0      300.789 1011.848        1
         9.0      302.875 1011.848        1
         9.0      304.884 1011.848        1
         9.0      306.815 1011.848        1
         9.0      308.669 1011.848        1
         9.0      310.446 1011.848        1
         9.0      312.145 1011.848        1
         9.0      313.768 1011.848        1
         9.0      315.313 1011.848        1
         9.0      316.780 1011.848        1
         9.0      318.171 1011.848        1
         9.0      319.484 1011.848        1
         9.0      320.720 1011.848        1
         9.0      321.879 1011.848        1
         9.0      322.960 1011.848        1
         9.0      323.965 1011.848        1
         9.0      324.892 1011.848        1
         9.0      325.742 1011.848        1
         9.0      326.514 1011.848        1
         9.0      327.209 1011.848        1
         9.0      327.827 1011.848        1
         9.0      328.368 1011.848        1
         9.0      328.832 1011.848        1
         9.0      329.218 1011.848        1
         9.0      329.527 1011.848        1
         9.0      329.759 1011.848        1
         9.0      329.913 1011.848        1
        18.0      329.990 1011.848        1
         9.0      329.913 1011.848        1
         9.0      329.759 1011.848        1
         9.0      329.527 1011.848        1
         9.0      329.218 1011.848        1
         9.0      328.832 1011.848        1
         9.0      328.368 1011.848        1
         9.0      327.827 1011.848        1
         9.0      327.209 1011.848        1
         9.0      326.514 1011.848        1
         9.0      325.742 1011.848        1
         9.0      324.892 1011.848        1
         9.0      323.965 1011.848        1
         9.0      322.960 1011.848        1
         9.0      321.879 1011.848        1
         9.0      320.720 1011.848        1
         9.0      319.484 1011.848        1
         9.0      318.171 1011.848        1
         9.0      316.780 1011.848        1
         9.0      315.313 1011.848        1
         9.0      313.768 1011.848        1
         9.0      312.145 1011.848        1
         9.0      310.446 1011.848        1
         9.0      308.669 1011.848        1
         9.0      306.815 1011.848        1
         9.0      304.884 1011.848        1
         9.0      302.875 1011.848        1
         9.0      300.789 1011.848        1
         9.0      298.626 1011.848        1
         9.0      296.386 1011.848        1
         9.0      294.068 1011.848        1
         9.0      291.674 1011.848        1
         9.0      289.202 1011.848        1
         9.0      286.652 1011.848        1
         9.0      284.026 1011.848        1
         9.0      281.322 1011.848        1
         9.0      278.541 1011.848        1
         9.0      275.683 1011.848        1
         9.0      272.747 1011.848        1
         9.0      269.734 1011.848        1
         9.0      266.644 1011.848        1
         9.0      263.477 1011.848        1
         9.0      260.232 1011.848        1
         9.0      256.911 1011.848        1
         9.0      253.511 1011.848        1
         9.0      250.035 1011.848        1
         9.0      246.482 1011.848        1
         9.0      242.851 1011.848        1
         9.0      239.143 1011.848        1
         9.0      235.357 1011.848        1
         9.0      231.495 1011.848        1
         9.0      227.555 1011.848        1
         9.0      223.538 1011.848        1
         9.0      219.444 1011.848        1
         9.0      215.272 1011.848        1
         9.0      211.023 1011.848        1
         9.0      206.697 1011.848        1
         9.0      202.294 1011.848        1
         9.0      197.813 1011.848        1
         9.0      193.255 1011.848        1
         9.0      188.620 1011.848        1
         9.0      183.908 1011.848        1
         9.0      179.118 1011.848        1
         9.0      174.252 1011.848        1
         9.0      169.307 1011.848        1
         9.0      164.286 1011.848        1
         9.0      159.188 1011.848        1
         9.0      154.012 1011.848        1
         9.0      148.759 1011.848        1
         9.0      143.428 1011.848        1
         9.0      138.021 1011.848        1
         9.0      132.536 1011.848        1
         9.0      126.974 1011.848        1
         9.0      121.334 1011.848        1
         9.0      115.618 1011.848        1
         9.0      109.824 1011.848        1
         9.0      103.953 1011.848        1
         9.0       98.004 1011.848        1
         9.0       91.979 1011.848        1
         9.0       85.876 1011.848        1
         9.0       79.696 1011.848        1
         9.0       73.439 1011.848        1
         9.0       67.104 1011.848        1
         9.0       60.692 1011.848        1
         9.0       54.203 1011.848        1
         9.0       47.637 1011.848        1
         9.0       40.993 1011.848        1
         9.0       34.272 1011.848        1
         9.0       27.474 1011.848        1
         9.0       20.599 1011.848        1
         9.0       13.646 1011.848        1
         9.0        6.616 1011.848        1
         9.0      359.509 1011.848        1
         9.0      352.325 1011.848        1
         9.0      345.063 1011.847        1
         9.0      337.724 1011.847        1
         9.0      330.308 1011.847        1
         9.0      322.815 1011.847        1
         9.0      315.244 1011.847        1
         9.0      307.596 1011.847        1
         9.0      299.871 1011.847        1
         9.0      292.069 1011.847        1
         9.0      284.189 1011.847        1
         9.0      276.232 1011.846        1
         9.0      268.198 1011.846        1
         9.0      260.086 1011.845        1
         9.0      251.898 1011.845        1
         9.0      243.632 1011.844        1
         9.0      235.289 1011.842        1
         9.0      226.868 1011.841        1
         9.0      218.371 1011.839        1
         9.0      209.796 1011.836        1
         9.0      201.144 1011.832        1
         9.0      192.414 1011.828        1
         9.0      183.608 1011.822        1
         9.0      174.724 1011.814        1
         9.0      165.763 1011.805        1
         9.0      156.724 1011.793        1
         9.0      147.608 1011.778        1
         9.0      138.416 1011.759        1
         9.0      129.145 1011.736        1
         9.0      119.798 1011.707        1
         9.0      110.373 1011.671        1
         9.0      100.871 1011.627        1
         9.0       91.292 1011.573        1
         9.0       81.636 1011.507        1
         9.0       71.902 1011.426        1
         9.0       62.091 1011.328        1
         9.0       52.203 1011.209        1
         9.0       42.238 1011.066        1
         9.0       32.195 1010.894        1
         9.0       22.075 1010.688        1
         9.0       11.878 1010.442        1
         9.0        1.603 1010.149        1
         9.0      351.252 1009.802        1
         9.0      340.823 1009.391        1
         9.0      330.317 1008.908        1
         9.0      319.733 1008.341        1
         9.0      309.072 1007.676        1
         9.0      298.334 1006.902        1
         9.0      287.519 1006.001        1
         9.0      276.627 1004.957        1
         9.0      265.657 1003.752        1
         9.0      254.610 1002.363        1
         9.0      243.486 1000.769        1
         9.0      232.285  998.945        1
         9.0      221.006  996.864        1
         9.0      209.650  994.498        1
         9.0      198.217  991.815        1
         9.0      186.706  988.784        1
         9.0      175.119  985.369        1
         9.0      163.454  981.533        1
         9.0      151.711  977.237        1
         9.0      139.892  972.443        1
         9.0      127.995  967.107        1
         9.0      116.021  961.188        1
         9.0      103.970  954.640        1
         9.0       91.842  947.421        1
         9.0       79.636  939.485        1
         9.0       67.353  930.788        1
         9.0       54.993  921.286        1
         9.0       42.555  910.937        1
         9.0       30.040  899.700        1
         9.0       17.449  887.536        1
         9.0        4.779  874.410        1
         9.0      352.033  860.290        1
         9.0      339.209  845.148        1
         9.0      326.308  828.961        1
         9.0      313.330  811.713        1
         9.0      300.274  793.393        1
         9.0      287.142  773.997        1
         9.0      273.932  753.529        1
         9.0      260.644  732.000        1
         9.0      247.280  709.432        1
         9.0      233.838  685.854        1
         9.0      220.319  661.306        1
         9.0      206.723  635.837        1
         9.0      193.049  609.507        1
         9.0      179.299  582.385        1
         9.0      165.471  554.553        1
         9.0      151.565  526.099        1
         9.0      137.583  497.125        1
         9.0      123.523  467.739        1
         9.0      109.386  438.060        1
         9.0       95.172  408.216        1
         9.0       80.880  378.341        1
         9.0       66.512  348.576        1
         9.0       52.066  319.068        1
         9.0       37.542  289.969        1
         9.0       22.942  261.434        1
         9.0        8.264  233.619        1
         9.0      353.509  206.682        1
         9.0      338.677  180.780        1
         9.0      323.767  156.067        1
         9.0      308.781  132.694        1
         9.0      293.717  110.805        1
         9.0      278.575   90.540        1
         9.0      263.357   72.029        1
         9.0      248.061   55.391        1
         9.0      232.688   40.739        1
         9.0      217.238   28.168        1
         9.0      201.710   17.764        1
         9.0      186.105    9.597        1
         9.0      170.423    3.723        1
         9.0      154.664    0.183        1
        18.0        0.000    0.000        0
         9.0       64.664    0.183        1
         9.0       80.423    3.723        1
         9.0       96.105    9.597        1
         9.0      111.710   17.764        1
         9.0      127.238   28.168        1
         9.0      142.688   40.739        1
         9.0      158.061   55.391        1
         9.0      173.357   72.029        1
         9.0      188.575   90.540        1
         9.0      203.717  110.805        1
         9.0      218.781  132.694        1
         9.0      233.767  156.067        1
         9.0      248.677  180.780        1
         9.0      263.509  206.682        1
         9.0      278.264  233.619        1
         9.0      292.942  261.434        1
         9.0      307.542  289.969        1
         9.0      322.066  319.068        1
         9.0      336.512  348.576        1
         9.0      350.880  378.341        1
         9.0        5.172  408.216        1
         9.0       19.386  438.060        1
         9.0       33.523  467.739        1
         9.0       47.583  497.125        1
         9.0       61.565  526.099        1
         9.0       75.471  554.553        1
         9.0       89.299  582.385        1
         9.0      103.049  609.507        1
         9.0      116.723  635.837        1
         9.0      130.319  661.306        1
         9.0      143.838  685.854        1
         9.0      157.280  709.432        1
         9.0      170.644  732.000        1
         9.0      183.932  753.529        1
         9.0      197.142  773.997        1
         9.0      210.274  793.393        1
         9.0      223.330  811.713        1
         9.0      236.308  828.961        1
         9.0      249.209  845.148        1
         9.0      262.033  860.290        1
         9.0      274.779  874.410        1
         9.0      287.449  887.536        1
         9.0      300.040  899.700        1
         9.0      312.555  910.937        1
         9.0      324.993  921.286        1
         9.0      337.353  930.788        1
         9.0      349.636  939.485        1
         9.0        1.842  947.421        1
         9.0       13.970  954.640        1
         9.0       26.021  961.188        1
         9.0       37.995  967.107        1
         9.0       49.892  972.443        1
         9.0       61.711  977.237        1
         9.0       73.454  981.533        1
         9.0       85.119  985.369        1
         9.0       96.706  988.784        1
         9.0      108.217  991.815        1
         9.0      119.650  994.498        1
         9.0      131.006  996.864        1
         9.0      142.285  998.945        1
         9.0      153.486 1000.769        1
         9.0      164.610 1002.363        1
         9.0      175.657 1003.752        1
         9.0      186.627 1004.957        1
         9.0      197.519 1006.001        1
         9.0      208.334 1006.902        1
         9.0      219.072 1007.676        1
         9.0      229.733 1008.341        1
         9.0      240.317 1008.908        1
         9.0      250.823 1009.391        1
         9.0      261.252 1009.802        1
         9.0      271.603 1010.149        1
         9.0      281.878 1010.442        1
         9.0      292.075 1010.688        1
         9.0      302.195 1010.894        1
         9.0      312.238 1011.066        1
         9.0      322.203 1011.209        1
         9.0      332.091 1011.328        1
         9.0      341.902 1011.426        1
         9.0      351.636 1011.507        1
         9.0        1.292 1011.573        1
         9.0       10.871 1011.627        1
         9.0       20.373 1011.671        1
         9.0       29.798 1011.707        1
         9.0       39.145 1011.736        1
         9.0       48.416 1011.759        1
         9.0       57.608 1011.778        1
         9.0       66.724 1011.793        1
         9.0       75.763 1011.805        1
         9.0       84.724 1011.814        1
         9.0       93.608 1011.822        1
         9.0      102.414 1011.828        1
         9.0      111.144 1011.832        1
         9.0      119.796 1011.836        1
         9.0      128.371 1011.839        1
         9.0      136.868 1011.841        1
         9.0      145.289 1011.842        1
         9.0      153.632 1011.844        1
         9.0      161.898 1011.845        1
         9.0      170.086 1011.845        1
         9.0      178.198 1011.846        1
         9.0      186.232 1011.846        1
         9.0      194.189 1011.847        1
         9.0      202.069 1011.847        1
         9.0      209.871 1011.847        1
         9.0      217.596 1011.847        1
         9.0      225.244 1011.847        1
         9.0      232.815 1011.847        1
         9.0      240.308 1011.847        1
         9.0      247.724 1011.847        1
         9.0      255.063 1011.847        1
         9.0      262.325 1011.848        1
         9.0      269.509 1011.848        1
         9.0      276.616 1011.848        1
         9.0      283.646 1011.848        1
         9.0      290.599 1011.848        1
         9.0      297.474 1011.848        1
         9.0      304.272 1011.848        1
         9.0      310.993 1011.848        1
         9.0      317.637 1011.848        1
         9.0      324.203 1011.848        1
         9.0      330.692 1011.848        1
         9.0      337.104 1011.848        1
         9.0      343.439 1011.848        1
         9.0      349.696 1011.848        1
         9.0      355.876 1011.848        1
         9.0        1.979 1011.848        1
         9.0        8.004 1011.848        1
         9.0       13.953 1011.848        1
         9.0       19.824 1011.848        1
         9.0       25.618 1011.848        1
         9.0       31.334 1011.848        1
         9.0       36.974 1011.848        1
         9.0       42.536 1011.848        1
         9.0       48.021 1011.848        1
         9.0       53.428 1011.848        1
         9.0       58.759 1011.848        1
         9.0       64.012 1011.848        1
         9.0       69.188 1011.848        1
         9.0       74.286 1011.848        1
         9.0       79.307 1011.848        1
         9.0       84.252 1011.848        1
         9.0       89.118 1011.848        1
         9.0       93.908 1011.848        1
         9.0       98.620 1011.848        1
         9.0      103.255 1011.848        1
         9.0      107.813 1011.848        1
         9.0      112.294 1011.848        1
         9.0      116.697 1011.848        1
         9.0      121.023 1011.848        1
         9.0      125.272 1011.848        1
         9.0      129.444 1011.848        1
         9.0      133.538 1011.848        1
         9.0      137.555 1011.848        1
         9.0      141.495 1011.848        1
         9.0      145.357 1011.848        1
         9.0      149.143 1011.848        1
         9.0      152.851 1011.848        1
         9.0      156.482 1011.848        1
         9.0      160.035 1011.848        1
         9.0      163.511 1011.848        1
         9.0      166.911 1011.848        1
         9.0      170.232 1011.848        1
         9.0      173.477 1011.848        1
         9.0      176.644 1011.848        1
         9.0      179.734 1011.848        1
         9.0      182.747 1011.848        1
         9.0      185.683 1011.848        1
         9.0      188.541 1011.848        1
         9.0      191.322 1011.848        1
         9.0      194.026 1011.848        1
         9.0      196.652 1011.848        1
         9.0      199.202 1011.848        1
         9.0      201.674 1011.848        1
         9.0      204.068 1011.848        1
         9.0      206.386 1011.848        1
         9.0      208.626 1011.848        1
         9.0      210.789 1011.848        1
         9.0      212.875 1011.848        1
         9.0      214.884 1011.848        1
         9.0      216.815 1011.848        1
         9.0      218.669 1011.848        1
         9.0      220.446 1011.848        1
         9.0      222.145 1011.848        1
         9.0      223.768 1011.848        1
         9.0      225.313 1011.848        1
         9.0      226.780 1011.848        1
         9.0      228.171 1011.848        1
         9.0      229.484 1011.848        1
         9.0      230.720 1011.848        1
         9.0      231.879 1011.848        1
         9.0      232.960 1011.848        1
         9.0      233.965 1011.848        1
         9.0      234.892 1011.848        1
         9.0      235.742 1011.848        1
         9.0      236.514 1011.848        1
         9.0      237.209 1011.848        1
         9.0      237.827 1011.848        1
         9.0      238.368 1011.848        1
         9.0      238.832 1011.848        1
         9.0      239.218 1011.848        1
         9.0      239.527 1011.848        1
         9.0      239.759 1011.848        1
         9.0      239.913 1011.848        1
        18.0      239.990 1011.848        1
         9.0      239.913 1011.848        1
         9.0      239.759 1011.848        1
         9.0      239.527 1011.848        1
         9.0      239.218 1011.848        1
         9.0      238.832 1011.848        1
         9.0      238.368 1011.848        1
         9.0      237.827 1011.848        1
         9.0      237.209 1011.848        1
         9.0      236.514 1011.848        1
         9.0      235.742 1011.848        1
         9.0      234.892 1011.848        1
         9.0      233.965 1011.848        1
         9.0      232.960 1011.848        1
         9.0      231.879 1011.848        1
         9.0      230.720 1011.848        1
         9.0      229.484 1011.848        1
         9.0      228.171 1011.848        1
         9.0      226.780 1011.848        1
         9.0      225.313 1011.848        1
         9.0      223.768 1011.848        1
         9.0      222.145 1011.848        1
         9.0      220.446 1011.848        1
         9.0      218.669 1011.848        1
         9.0      216.815 1011.848        1
         9.0      214.884 1011.848        1
         9.0      212.875 1011.848        1
         9.0      210.789 1011.848        1
         9.0      208.626 1011.848        1
         9.0      206.386 1011.848        1
         9.0      204.068 1011.848        1
         9.0      201.674 1011.848        1
         9.0      199.202 1011.848        1
         9.0      196.652 1011.848        1
         9.0      194.026 1011.848        1
         9.0      191.322 1011.848        1
         9.0      188.541 1011.848        1
         9.0      185.683 1011.848        1
         9.0      182.747 1011.848        1
         9.0      179.734 1011.848        1
         9.0      176.644 1011.848        1
         9.0      173.477 1011.848        1
         9.0      170.232 1011.848        1
         9.0      166.911 1011.848        1
         9.0      163.511 1011.848        1
         9.0      160.035 1011.848        1
         9.0      156.482 1011.848        1
         9.0      152.851 1011.848        1
         9.0      149.143 1011.848        1
         9.0      145.357 1011.848        1
         9.0      141.495 1011.848        1
         9.0      137.555 1011.848        1
         9.0      133.538 1011.848        1
         9.0      129.444 1011.848        1
         9.0      125.272 1011.848        1
         9.0      121.023 1011.848        1
         9.0      116.697 1011.848        1
         9.0      112.294 1011.848        1
         9.0      107.813 1011.848        1
         9.0      103.255 1011.848        1
         9.0       98.620 1011.848        1
         9.0       93.908 1011.848        1
         9.0       89.118 1011.848        1
         9.0       84.252 1011.848        1
         9.0       79.307 1011.848        1
         9.0       74.286 1011.848        1
         9.0       69.188 1011.848        1
         9.0       64.012 1011.848        1
         9.0       58.759 1011.848        1
         9.0       53.428 1011.848        1
         9.0       48.021 1011.848        1
         9.0       42.536 1011.848        1
         9.0       36.974 1011.848        1
         9.0       31.334 1011.848        1
         9.0       25.618 1011.848        1
         9.0       19.824 1011.848        1
         9.0       13.953 1011.848        1
         9.0        8.004 1011.848        1
         9.0        1.979 1011.848        1
         9.0      355.876 1011.848        1
         9.0      349.696 1011.848        1
         9.0      343.439 1011.848        1
         9.0      337.104 1011.848        1
         9.0      330.692 1011.848        1
         9.0      324.203 1011.848        1
         9.0      317.637 1011.848        1
         9.0      310.993 1011.848        1
         9.0      304.272 1011.848        1
         9.0      297.474 1011.848        1
         9.0      290.599 1011.848        1
         9.0      283.646 1011.848        1
         9.0      276.616 1011.848        1
         9.0      269.509 1011.848        1
         9.0      262.325 1011.848        1
         9.0      255.063 1011.847        1
         9.0      247.724 1011.847        1
         9.0      240.308 1011.847        1
         9.0      232.815 1011.847        1
         9.0      225.244 1011.847        1
         9.0      217.596 1011.847        1
         9.0      209.871 1011.847        1
         9.0      202.069 1011.847        1
         9.0      194.189 1011.847        1
         9.0      186.232 1011.846        1
         9.0      178.198 1011.846        1
         9.0      170.086 1011.845        1
         9.0      161.898 1011.845        1
         9.0      153.632 1011.844        1
         9.0      145.289 1011.842        1
         9.0      136.868 1011.841        1
         9.0      128.371 1011.839        1
         9.0      119.796 1011.836        1
         9.0      111.144 1011.832        1
         9.0      102.414 1011.828        1
         9.0       93.608 1011.822        1
         9.0       84.724 1011.814        1
         9.0       75.763 1011.805        1
         9.0       66.724 1011.793        1
         9.0       57.608 1011.778        1
         9.0       48.416 1011.759        1
         9.0       39.145 1011.736        1
         9.0       29.798 1011.707        1
         9.0       20.373 1011.671        1
         9.0       10.871 1011.627        1
         9.0        1.292 1011.573        1
         9.0      351.636 1011.507        1
         9.0      341.902 1011.426        1
         9.0      332.091 1011.328        1
         9.0      322.203 1011.209        1
         9.0      312.238 1011.066        1
         9.0      302.195 1010.894        1
         9.0      292.075 1010.688        1
         9.0      281.878 1010.442        1
         9.0      271.603 1010.149        1
         9.0      261.252 1009.802        1
         9.0      250.823 1009.391        1
         9.0      240.317 1008.908        1
         9.0      229.733 1008.341        1
         9.0      219.072 1007.676        1
         9.0      208.334 1006.902        1
         9.0      197.519 1006.001        1
         9.0      186.627 1004.957        1
         9.0      175.657 1003.752        1
         9.0      164.610 1002.363        1
         9.0      153.486 1000.769        1
         9.0      142.285  998.945        1
         9.0      131.006  996.864        1
         9.0      119.650  994.498        1
         9.0      108.217  991.815        1
         9.0       96.706  988.784        1
         9.0       85.119  985.369        1
         9.0       73.454  981.533        1
         9.0       61.711  977.237        1
         9.0       49.892  972.443        1
         9.0       37.995  967.107        1
         9.0       26.021  961.188        1
         9.0       13.970  954.640        1
         9.0        1.842  947.421        1
         9.0      349.636  939.485        1
         9.0      337.353  930.788        1
         9.0      324.993  921.286        1
         9.0      312.555  910.937        1
         9.0      300.040  899.700        1
         9.0      287.449  887.536        1
         9.0      274.779  874.410        1
         9.0      262.033  860.290        1
         9.0      249.209  845.148        1
         9.0      236.308  828.961        1
         9.0      223.330  811.713        1
         9.0      210.274  793.393        1
         9.0      197.142  773.997        1
         9.0      183.932  753.529        1
         9.0      170.644  732.000        1
         9.0      157.280  709.432        1
         9.0      143.838  685.854        1
         9.0      130.319  661.306        1
         9.0      116.723  635.837        1
         9.0      103.049  609.507        1
         9.0       89.299  582.385        1
         9.0       75.471  554.553        1
         9.0       61.565  526.099        1
         9.0       47.583  497.125        1
         9.0       33.523  467.739        1
         9.0       19.386  438.060        1
         9.0        5.172  408.216        1
         9.0      350.880  378.341        1
         9.0      336.512  348.576        1
         9.0      322.066  319.068        1
         9.0      307.542  289.969        1
         9.0      292.942  261.434        1
         9.0      278.264  233.619        1
         9.0      263.509  206.682        1
         9.0      248.677  180.780        1
         9.0      233.767  156.067        1
         9.0      218.781  132.694        1
         9.0      203.717  110.805        1
         9.0      188.575   90.540        1
         9.0      173.357   72.029        1
         9.0      158.061   55.391        1
         9.0      142.688   40.739        1
         9.0      127.238   28.168        1
         9.0      111.710   17.764        1
         9.0       96.105    9.597        1
         9.0       80.423    3.723        1
         9.0       64.664    0.183        1
        18.0        0.000    0.000        0
         9.0      154.664    0.183        1
         9.0      170.423    3.723        1
         9.0      186.105    9.597        1
         9.0      201.710   17.764        1
         9.0      217.238   28.168        1
         9.0      232.688   40.739        1
         9.0      248.061   55.391        1
         9.0      263.357   72.029        1
         9.0      278.575   90.540        1
         9.0      293.717  110.805        1
         9.0      308.781  132.694        1
         9.0      323.767  156.067        1
         9.0      338.677  180.780        1
         9.0      353.509  206.682        1
         9.0        8.264  233.619        1
         9.0       22.942  261.434        1
         9.0       37.542  289.969        1
         9.0       52.066  319.068        1
         9.0       66.512  348.576        1
         9.0       80.880  378.341        1
         9.0       95.172  408.216        1
         9.0      109.386  438.060        1
         9.0      123.523  467.739        1
         9.0      137.583  497.125        1
         9.0      151.565  526.099        1
         9.0      165.471  554.553        1
         9.0      179.299  582.385        1
         9.0      193.049  609.507        1
         9.0      206.723  635.837        1
         9.0      220.319  661.306        1
         9.0      233.838  685.854        1
         9.0      247.280  709.432        1
         9.0      260.644  732.000        1
         9.0      273.932  753.529        1
         9.0      287.142  773.997        1
         9.0      300.274  793.393        1
         9.0      313.330  811.713        1
         9.0      326.308  828.961        1
         9.0      339.209  845.148        1
         9.0      352.033  860.290        1
         9.0        4.779  874.410        1
         9.0       17.449  887.536        1
         9.0       30.040  899.700        1
         9.0       42.555  910.937        1
         9.0       54.993  921.286        1
         9.0       67.353  930.788        1
         9.0       79.636  939.485        1
         9.0       91.842  947.421        1
         9.0      103.970  954.640        1
         9.0      116.021  961.188        1
         9.0      127.995  967.107        1
         9.0      139.892  972.443        1
         9.0      151.711  977.237        1
         9.0      163.454  981.533        1
         9.0      175.119  985.369        1
         9.0      186.706  988.784        1
         9.0      198.217  991.815        1
         9.0      209.650  994.498        1
         9.0      221.006  996.864        1
         9.0      232.285  998.945        1
         9.0      243.486 1000.769        1
         9.0      254.610 1002.363        1
         9.0      265.657 1003.752        1
         9.0      276.627 1004.957        1
         9.0      287.519 1006.001        1
         9.0      298.334 1006.902        1
         9.0      309.072 1007.676        1
         9.0      319.733 1008.341        1
         9.0      330.317 1008.908        1
         9.0      340.823 1009.391        1
         9.0      351.252 1009.802        1
         9.0        1.603 1010.149        1
         9.0       11.878 1010.442        1
         9.0       22.075 1010.688        1
         9.0       32.195 1010.894        1
         9.0       42.238 1011.066        1
         9.0       52.203 1011.209        1
         9.0       62.091 1011.328        1
         9.0       71.902 1011.426        1
         9.0       81.636 1011.507        1
         9.0       91.292 1011.573        1
         9.0      100.871 1011.627        1
         9.0      110.373 1011.671        1
         9.0      119.798 1011.707        1
         9.0      129.145 1011.736        1
         9.0      138.416 1011.759        1
         9.0      147.608 1011.778        1
         9.0      156.724 1011.793        1
         9.0      165.763 1011.805        1
         9.0      174.724 1011.814        1
         9.0      183.608 1011.822        1
         9.0      192.414 1011.828        1
         9.0      201.144 1011.832        1
         9.0      209.796 1011.836        1
         9.0      218.371 1011.839        1
         9.0      226.868 1011.841        1
         9.0      235.289 1011.842        1
         9.0      243.632 1011.844        1
         9.0      251.898 1011.845        1
         9.0      260.086 1011.845        1
         9.0      268.198 1011.846        1
         9.0      276.232 1011.846        1
         9.0      284.189 1011.847        1
         9.0      292.069 1011.847        1
         9.0      299.871 1011.847        1
         9.0      307.596 1011.847        1
         9.0      315.244 1011.847        1
         9.0      322.815 1011.847        1
         9.0      330.308 1011.847        1
         9.0      337.724 1011.847        1
         9.0      345.063 1011.847        1
         9.0      352.325 1011.848        1
         9.0      359.509 1011.848        1
         9.0        6.616 1011.848        1
         9.0       13.646 1011.848        1
         9.0       20.599 1011.848        1
         9.0       27.474 1011.848        1
         9.0       34.272 1011.848        1
         9.0       40.993 1011.848        1
         9.0       47.637 1011.848        1
         9.0       54.203 1011.848        1
         9.0       60.692 1011.848        1
         9.0       67.104 1011.848        1
         9.0       73.439 1011.848        1
         9.0       79.696 1011.848        1
         9.0       85.876 1011.848        1
         9.0       91.979 1011.848        1
         9.0       98.004 1011.848        1
         9.0      103.953 1011.848        1
         9.0      109.824 1011.848        1
         9.0      115.618 1011.848        1
         9.0      121.334 1011.848        1
         9.0      126.974 1011.848        1
         9.0      132.536 1011.848        1
         9.0      138.021 1011.848        1
         9.0      143.428 1011.848        1
         9.0      148.759 1011.848        1
         9.0      154.012 1011.848        1
         9.0      159.188 1011.848        1
         9.0      164.286 1011.848        1
         9.0      169.307 1011.848        1
         9.0      174.252 1011.848        1
         9.0      179.118 1011.848        1
         9.0      183.908 1011.848        1
         9.0      188.620 1011.848        1
         9.0      193.255 1011.848        1
         9.0      197.813 1011.848        1
         9.0      202.294 1011.848        1
         9.0      206.697 1011.848        1
         9.0      211.023 1011.848        1
         9.0      215.272 1011.848        1
         9.0      219.444 1011.848        1
         9.0      223.538 1011.848        1
         9.0      227.555 1011.848        1
         9.0      231.495 1011.848        1
         9.0      235.357 1011.848        1
         9.0      239.143 1011.848        1
         9.0      242.851 1011.848        1
         9.0      246.482 1011.848        1
         9.0      250.035 1011.848        1
         9.0      253.511 1011.848        1
         9.0      256.911 1011.848        1
         9.0      260.232 1011.848        1
         9.0      263.477 1011.848        1
         9.0      266.644 1011.848        1
         9.0      269.734 1011.848        1
         9.0      272.747 1011.848        1
         9.0      275.683 1011.848        1
         9.0      278.541 1011.848        1
         9.0      281.322 1011.848        1
         9.0      284.026 1011.848        1
         9.0      286.652 1011.848        1
         9.0      289.202 1011.848        1
         9.0      291.674 1011.848        1
         9.0      294.068 1011.848        1
         9.0      296.386 1011.848        1
         9.0      298.626 1011.848        1
         9.0      300.789 1011.848        1
         9.0      302.875 1011.848        1
         9.0      304.884 1011.848        1
         9.0      306.815 1011.848        1
         9.0      308.669 1011.848        1
         9.0      310.446 1011.848        1
         9.0      312.145 1011.848        1
         9.0      313.768 1011.848        1
         9.0      315.313 1011.848        1
         9.0      316.780 1011.848        1
         9.0      318.171 1011.848        1
         9.0      319.484 1011.848        1
         9.0      320.720 1011.848        1
         9.0      321.879 1011.848        1
         9.0      322.960 1011.848        1
         9.0      323.965 1011.848        1
         9.0      324.892 1011.848        1
         9.0      325.742 1011.848        1
         9.0      326.514 1011.848        1
         9.0      327.209 1011.848        1
         9.0      327.827 1011.848        1
         9.0      328.368 1011.848        1
         9.0      328.832 1011.848        1
         9.0      329.218 1011.848        1
         9.0      329.527 1011.848        1
         9.0      329.759 1011.848        1
         9.0      329.913 1011.848        1
        18.0      329.990 1011.848        1
         9.0      329.913 1011.848        1
         9.0      329.759 1011.848        1
         9.0      329.527 1011.848        1
         9.0      329.218 1011.848        1
         9.0      328.832 1011.848        1
         9.0      328.368 1011.848        1
         9.0      327.827 1011.848        1
         9.0      327.209 1011.848        1
         9.0      326.514 1011.848        1
         9.0      325.742 1011.848        1
         9.0      324.892 1011.848        1
         9.0      323.965 1011.848        1
         9.0      322.960 1011.848        1
         9.0      321.879 1011.848        1
         9.0      320.720 1011.848        1
         9.0      319.484 1011.848        1
         9.0      318.171 1011.848        1
         9.0      316.780 1011.848        1
         9.0      315.313 1011.848        1
         9.0      313.768 1011.848        1
         9.0      312.145 1011.848        1
         9.0      310.446 1011.848        1
         9.0      308.669 1011.848        1
         9.0      306.815 1011.848        1
         9.0      304.884 1011.848        1
         9.0      302.875 1011.848        1
         9.0      300.789 1011.848        1
         9.0      298.626 1011.848        1
         9.0      296.386 1011.848        1
         9.0      294.068 1011.848        1
         9.0      291.674 1011.848        1
         9.0      289.202 1011.848        1
         9.0      286.652 1011.848        1
         9.0      284.026 1011.848        1
         9.0      281.322 1011.848        1
         9.0      278.541 1011.848        1
         9.0      275.683 1011.848        1
         9.0      272.747 1011.848        1
         9.0      269.734 1011.848        1
         9.0      266.644 1011.848        1
         9.0      263.477 1011.848        1
         9.0      260.232 1011.848        1
         9.0      256.911 1011.848        1
         9.0      253.511 1011.848        1
         9.0      250.035 1011.848        1
         9.0      246.482 1011.848        1
         9.0      242.851 1011.848        1
         9.0      239.143 1011.848        1
         9.0      235.357 1011.848        1
         9.0      231.495 1011.848        1
         9.0      227.555 1011.848        1
         9.0      223.538 1011.848        1
         9.0      219.444 1011.848        1
         9.0      215.272 1011.848        1
         9.0      211.023 1011.848        1
         9.0      206.697 1011.848        1
         9.0      202.294 1011.848        1
         9.0      197.813 1011.848        1
         9.0      193.255 1011.848        1
         9.0      188.620 1011.848        1
         9.0      183.908 1011.848        1
         9.0      179.118 1011.848        1
         9.0      174.252 1011.848        1
         9.0      169.307 1011.848        1
         9.0      164.286 1011.848        1
         9.0      159.188 1011.848        1
         9.0      154.012 1011.848        1
         9.0      148.759 1011.848        1
         9.0      143.428 1011.848        1
         9.0      138.021 1011.848        1
         9.0      132.536 1011.848        1
         9.0      126.974 1011.848        1
         9.0      121.334 1011.848        1
         9.0      115.618 1011.848        1
         9.0      109.824 1011.848        1
         9.0      103.953 1011.848        1
         9.0       98.004 1011.848        1
         9.0       91.979 1011.848        1
         9.0       85.876 1011.848        1
         9.0       79.696 1011.848        1
         9.0       73.439 1011.848        1
         9.0       67.104 1011.848        1
         9.0       60.692 1011.848        1
         9.0       54.203 1011.848        1
         9.0       47.637 1011.848        1
         9.0       40.993 1011.848        1
         9.0       34.272 1011.848        1
         9.0       27.474 1011.848        1
         9.0       20.599 1011.848        1
         9.0       13.646 1011.848        1
         9.0        6.616 1011.848        1
         9.0      359.509 1011.848        1
         9.0      352.325 1011.848        1
         9.0      345.063 1011.847        1
         9.0      337.724 1011.847        1
         9.0      330.308 1011.847        1
         9.0      322.815 1011.847        1
         9.0      315.244 1011.847        1
         9.0      307.596 1011.847        1
         9.0      299.871 1011.847        1
         9.0      292.069 1011.847        1
         9.0      284.189 1011.847        1
         9.0      276.232 1011.846        1
         9.0      268.198 1011.846        1
         9.0      260.086 1011.845        1
         9.0      251.898 1011.845        1
         9.0      243.632 1011.844        1
         9.0      235.289 1011.842        1
         9.0      226.868 1011.841        1
         9.0      218.371 1011.839        1
         9.0      209.796 1011.836        1
         9.0      201.144 1011.832        1
         9.0      192.414 1011.828        1
         9.0      183.608 1011.822        1
         9.0      174.724 1011.814        1
         9.0      165.763 1011.805        1
         9.0      156.724 1011.793        1
         9.0      147.608 1011.778        1
         9.0      138.416 1011.759        1
         9.0      129.145 1011.736        1
         9.0      119.798 1011.707        1
         9.0      110.373 1011.671        1
         9.0      100.871 1011.627        1
         9.0       91.292 1011.573        1
         9.0       81.636 1011.507        1
         9.0       71.902 1011.426        1
         9.0       62.091 1011.328        1
         9.0       52.203 1011.209        1
         9.0       42.238 1011.066        1
         9.0       32.195 1010.894        1
         9.0       22.075 1010.688        1
         9.0       11.878 1010.442        1
         9.0        1.603 1010.149        1
         9.0      351.252 1009.802        1
         9.0      340.823 1009.391        1
         9.0      330.317 1008.908        1
         9.0      319.733 1008.341        1
         9.0      309.072 1007.676        1
         9.0      298.334 1006.902        1
         9.0      287.519 1006.001        1
         9.0      276.627 1004.957        1
         9.0      265.657 1003.752        1
         9.0      254.610 1002.363        1
         9.0      243.486 1000.769        1
         9.0      232.285  998.945        1
         9.0      221.006  996.864        1
         9.0      209.650  994.498        1
         9.0      198.217  991.815        1
         9.0      186.706  988.784        1
         9.0      175.119  985.369        1
         9.0      163.454  981.533        1
         9.0      151.711  977.237        1
         9.0      139.892  972.443        1
         9.0      127.995  967.107        1
         9.0      116.021  961.188        1
         9.0      103.970  954.640        1
         9.0       91.842  947.421        1
         9.0       79.636  939.485        1
         9.0       67.353  930.788        1
         9.0       54.993  921.286        1
         9.0       42.555  910.937        1
         9.0       30.040  899.700        1
         9.0       17.449  887.536        1
         9.0        4.779  874.410        1
         9.0      352.033  860.290        1
         9.0      339.209  845.148        1
         9.0      326.308  828.961        1
         9.0      313.330  811.713        1
         9.0      300.274  793.393        1
         9.0      287.142  773.997        1
         9.0      273.932  753.529        1
         9.0      260.644  732.000        1
         9.0      247.280  709.432        1
         9.0      233.838  685.854        1
         9.0      220.319  661.306        1
         9.0      206.723  635.837        1
         9.0      193.049  609.507        1
         9.0      179.299  582.385        1
         9.0      165.471  554.553        1
         9.0      151.565  526.099        1
         9.0      137.583  497.125        1
         9.0      123.523  467.739        1
         9.0      109.386  438.060        1
         9.0       95.172  408.216        1
         9.0       80.880  378.341        1
         9.0       66.512  348.576        1
         9.0       52.066  319.068        1
         9.0       37.542  289.969        1
         9.0       22.942  261.434        1
         9.0        8.264  233.619        1
         9.0      353.509  206.682        1
         9.0      338.677  180.780        1
         9.0      323.767  156.067        1
         9.0      308.781  132.694        1
         9.0      293.717  110.805        1
         9.0      278.575   90.540        1
         9.0      263.357   72.029        1
         9.0      248.061   55.391        1
         9.0      232.688   40.739        1
         9.0      217.238   28.168        1
         9.0      201.710   17.764        1
         9.0      186.105    9.597        1
         9.0      170.423    3.723        1
         9.0      154.664    0.183        1
        18.0        0.000    0.000        0
         9.0        4.664    0.183        1
         9.0       20.423    3.723        1
         9.0       36.105    9.597        1
         9.0       51.710   17.764        1
         9.0       67.238   28.168        1
         9.0       82.688   40.739        1
         9.0       98.061   55.391        1
         9.0      113.357   72.029        1
         9.0      128.575   90.540        1
         9.0      143.717  110.805        1
         9.0      158.781  132.694        1
         9.0      173.767  156.067        1
         9.0      188.677  180.780        1
         9.0      203.509  206.682        1
         9.0      218.264  233.619        1
         9.0      232.942  261.434        1
         9.0      247.542  289.969        1
         9.0      262.066  319.068        1
         9.0      276.512  348.576        1
         9.0      290.880  378.341        1
         9.0      305.172  408.216        1
         9.0      319.386  438.060        1
         9.0      333.523  467.739        1
         9.0      347.583  497.125        1
         9.0        1.565  526.099        1
         9.0       15.471  554.553        1
         9.0       29.299  582.385        1
         9.0       43.049  609.507        1
         9.0       56.723  635.837        1
         9.0       70.319  661.306        1
         9.0       83.838  685.854        1
         9.0       97.280  709.432        1
         9.0      110.644  732.000        1
         9.0      123.932  753.529        1
         9.0      137.142  773.997        1
         9.0      150.274  793.393        1
         9.0      163.330  811.713        1
         9.0      176.308  828.961        1
         9.0      189.209  845.148        1
         9.0      202.033  860.290        1
         9.0      214.779  874.410        1
         9.0      227.449  887.536        1
         9.0      240.040  899.700        1
         9.0      252.555  910.937        1
         9.0      264.993  921.286        1
         9.0      277.353  930.788        1
         9.0      289.636  939.485        1
         9.0      301.842  947.421        1
         9.0      313.970  954.640        1
         9.0      326.021  961.188        1
         9.0      337.995  967.107        1
         9.0      349.892  972.443        1
         9.0        1.711  977.237        1
         9.0       13.454  981.533        1
         9.0       25.119  985.369        1
         9.0       36.706  988.784        1
         9.0       48.217  991.815        1
         9.0       59.650  994.498        1
         9.0       71.006  996.864        1
         9.0       82.285  998.945        1
         9.0       93.486 1000.769        1
         9.0      104.610 1002.363        1
         9.0      115.657 1003.752        1
         9.0      126.627 1004.957        1
         9.0      137.519 1006.001        1
         9.0      148.334 1006.902        1
         9.0      159.072 1007.676        1
         9.0      169.733 1008.341        1
         9.0      180.317 1008.908        1
         9.0      190.823 1009.391        1
         9.0      201.252 1009.802        1
         9.0      211.603 1010.149        1
         9.0      221.878 1010.442        1
         9.0      232.075 1010.688        1
         9.0      242.195 1010.894        1
         9.0      252.238 1011.066        1
         9.0      262.203 1011.209        1
         9.0      272.091 1011.328        1
         9.0      281.902 1011.426        1
         9.0      291.636 1011.507        1
         9.0      301.292 1011.573        1
         9.0      310.871 1011.627        1
         9.0      320.373 1011.671        1
         9.0      329.798 1011.707        1
         9.0      339.145 1011.736        1
         9.0      348.416 1011.759        1
         9.0      357.608 1011.778        1
         9.0        6.724 1011.793        1
         9.0       15.763 1011.805        1
         9.0       24.724 1011.814        1
         9.0       33.608 1011.822        1
         9.0       42.414 1011.828        1
         9.0       51.144 1011.832        1
         9.0       59.796 1011.836        1
         9.0       68.371 1011.839        1
         9.0       76.868 1011.841        1
         9.0       85.289 1011.842        1
         9.0       93.632 1011.844        1
         9.0      101.898 1011.845        1
         9.0      110.086 1011.845        1
         9.0      118.198 1011.846        1
         9.0      126.232 1011.846        1
         9.0      134.189 1011.847        1
         9.0      142.069 1011.847        1
         9.0      149.871 1011.847        1
         9.0      157.596 1011.847        1
         9.0      165.244 1011.847        1
         9.0      172.815 1011.847        1
         9.0      180.308 1011.847        1
         9.0      187.724 1011.847        1
         9.0      195.063 1011.847        1
         9.0      202.325 1011.848        1
         9.0      209.509 1011.848        1
         9.0      216.616 1011.848        1
         9.0      223.646 1011.848        1
         9.0      230.599 1011.848        1
         9.0      237.474 1011.848        1
         9.0      244.272 1011.848        1
         9.0      250.993 1011.848        1
         9.0      257.637 1011.848        1
         9.0      264.203 1011.848        1
         9.0      270.692 1011.848        1
         9.0      277.104 1011.848        1
         9.0      283.439 1011.848        1
         9.0      289.696 1011.848        1
         9.0      295.876 1011.848        1
         9.0      301.979 1011.848        1
         9.0      308.004 1011.848        1
         9.0      313.953 1011.848        1
         9.0      319.824 1011.848        1
         9.0      325.618 1011.848        1
         9.0      331.334 1011.848        1
         9.0      336.974 1011.848        1
         9.0      342.536 1011.848        1
         9.0      348.021 1011.848        1
         9.0      353.428 1011.848        1
         9.0      358.759 1011.848        1
         9.0        4.012 1011.848        1
         9.0        9.188 1011.848        1
         9.0       14.286 1011.848        1
         9.0       19.307 1011.848        1
         9.0       24.252 1011.848        1
         9.0       29.118 1011.848        1
         9.0       33.908 1011.848        1
         9.0       38.620 1011.848        1
         9.0       43.255 1011.848        1
         9.0       47.813 1011.848        1
         9.0       52.294 1011.848        1
         9.0       56.697 1011.848        1
         9.0       61.023 1011.848        1
         9.0       65.272 1011.848        1
         9.0       69.444 1011.848        1
         9.0       73.538 1011.848        1
         9.0       77.555 1011.848        1
         9.0       81.495 1011.848        1
         9.0       85.357 1011.848        1
         9.0       89.143 1011.848        1
         9.0       92.851 1011.848        1
         9.0       96.482 1011.848        1
         9.0      100.035 1011.848        1
         9.0      103.511 1011.848        1
         9.0      106.911 1011.848        1
         9.0      110.232 1011.848        1
         9.0      113.477 1011.848        1
         9.0      116.644 1011.848        1
         9.0      119.734 1011.848        1
         9.0      122.747 1011.848        1
         9.0      125.683 1011.848        1
         9.0      128.541 1011.848        1
         9.0      131.322 1011.848        1
         9.0      134.026 1011.848        1
         9.0      136.652 1011.848        1
         9.0      139.202 1011.848        1
         9.0      141.674 1011.848        1
         9.0      144.068 1011.848        1
         9.0      146.386 1011.848        1
         9.0      148.626 1011.848        1
         9.0      150.789 1011.848        1
         9.0      152.875 1011.848        1
         9.0      154.884 1011.848        1
         9.0      156.815 1011.848        1
         9.0      158.669 1011.848        1
         9.0      160.446 1011.848        1
         9.0      162.145 1011.848        1
         9.0      163.768 1011.848        1
         9.0      165.313 1011.848        1
         9.0      166.780 1011.848        1
         9.0      168.171 1011.848        1
         9.0      169.484 1011.848        1
         9.0      170.720 1011.848        1
         9.0      171.879 1011.848        1
         9.0      172.960 1011.848        1
         9.0      173.965 1011.848        1
         9.0      174.892 1011.848        1
         9.0      175.742 1011.848        1
         9.0      176.514 1011.848        1
         9.0      177.209 1011.848        1
         9.0      177.827 1011.848        1
         9.0      178.368 1011.848        1
         9.0      178.832 1011.848        1
         9.0      179.218 1011.848        1
         9.0      179.527 1011.848        1
         9.0      179.759 1011.848        1
         9.0      179.913 1011.848        1
        18.0      179.990 1011.848        1
         9.0      179.913 1011.848        1
         9.0      179.759 1011.848        1
         9.0      179.527 1011.848        1
         9.0      179.218 1011.848        1
         9.0      178.832 1011.848        1
         9.0      178.368 1011.848        1
         9.0      177.827 1011.848        1
         9.0      177.209 1011.848        1
         9.0      176.514 1011.848        1
         9.0      175.742 1011.848        1
         9.0      174.892 1011.848        1
         9.0      173.965 1011.848        1
         9.0      172.960 1011.848        1
         9.0      171.879 1011.848        1
         9.0      170.720 1011.848        1
         9.0      169.484 1011.848        1
         9.0      168.171 1011.848        1
         9.0      166.780 1011.848        1
         9.0      165.313 1011.848        1
         9.0      163.768 1011.848        1
         9.0      162.145 1011.848        1
         9.0      160.446 1011.848        1
         9.0      158.669 1011.848        1
         9.0      156.815 1011.848        1
         9.0      154.884 1011.848        1
         9.0      152.875 1011.848        1
         9.0      150.789 1011.848        1
         9.0      148.626 1011.848        1
         9.0      146.386 1011.848        1
         9.0      144.068 1011.848        1
         9.0      141.674 1011.848        1
         9.0      139.202 1011.848        1
         9.0      136.652 1011.848        1
         9.0      134.026 1011.848        1
         9.0      131.322 1011.848        1
         9.0      128.541 1011.848        1
         9.0      125.683 1011.848        1
         9.0      122.747 1011.848        1
         9.0      119.734 1011.848        1
         9.0      116.644 1011.848        1
         9.0      113.477 1011.848        1
         9.0      110.232 1011.848        1
         9.0      106.911 1011.848        1
         9.0      103.511 1011.848        1
         9.0      100.035 1011.848        1
         9.0       96.482 1011.848        1
         9.0       92.851 1011.848        1
         9.0       89.143 1011.848        1
         9.0       85.357 1011.848        1
         9.0       81.495 1011.848        1
         9.0       77.555 1011.848        1
         9.0       73.538 1011.848        1
         9.0       69.444 1011.848        1
         9.0       65.272 1011.848        1
         9.0       61.023 1011.848        1
         9.0       56.697 1011.848        1
         9.0       52.294 1011.848        1
         9.0       47.813 1011.848        1
         9.0       43.255 1011.848        1
         9.0       38.620 1011.848        1
         9.0       33.908 1011.848        1
         9.0       29.118 1011.848        1
         9.0       24.252 1011.848        1
         9.0       19.307 1011.848        1
         9.0       14.286 1011.848        1
         9.0        9.188 1011.848        1
         9.0        4.012 1011.848        1
         9.0      358.759 1011.848        1
         9.0      353.428 1011.848        1
         9.0      348.021 1011.848        1
         9.0      342.536 1011.848        1
         9.0      336.974 1011.848        1
         9.0      331.334 1011.848        1
         9.0      325.618 1011.848        1
         9.0      319.824 1011.848        1
         9.0      313.953 1011.848        1
         9.0      308.004 1011.848        1
         9.0      301.979 1011.848        1
         9.0      295.876 1011.848        1
         9.0      289.696 1011.848        1
         9.0      283.439 1011.848        1
         9.0      277.104 1011.848        1
         9.0      270.692 1011.848        1
         9.0      264.203 1011.848        1
         9.0      257.637 1011.848        1
         9.0      250.993 1011.848        1
         9.0      244.272 1011.848        1
         9.0      237.474 1011.848        1
         9.0      230.599 1011.848        1
         9.0      223.646 1011.848        1
         9.0      216.616 1011.848        1
         9.0      209.509 1011.848        1
         9.0      202.325 1011.848        1
         9.0      195.063 1011.847        1
         9.0      187.724 1011.847        1
         9.0      180.308 1011.847        1
         9.0      172.815 1011.847        1
         9.0      165.244 1011.847        1
         9.0      157.596 1011.847        1
         9.0      149.871 1011.847        1
         9.0      142.069 1011.847        1
         9.0      134.189 1011.847        1
         9.0      126.232 1011.846        1
         9.0      118.198 1011.846        1
         9.0      110.086 1011.845        1
         9.0      101.898 1011.845        1
         9.0       93.632 1011.844        1
         9.0       85.289 1011.842        1
         9.0       76.868 1011.841        1
         9.0       68.371 1011.839        1
         9.0       59.796 1011.836        1
         9.0       51.144 1011.832        1
         9.0       42.414 1011.828        1
         9.0       33.608 1011.822        1
         9.0       24.724 1011.814        1
         9.0       15.763 1011.805        1
         9.0        6.724 1011.793        1
         9.0      357.608 1011.778        1
         9.0      348.416 1011.759        1
         9.0      339.145 1011.736        1
         9.0      329.798 1011.707        1
         9.0      320.373 1011.671        1
         9.0      310.871 1011.627        1
         9.0      301.292 1011.573        1
         9.0      291.636 1011.507        1
         9.0      281.902 1011.426        1
         9.0      272.091 1011.328        1
         9.0      262.203 1011.209        1
         9.0      252.238 1011.066        1
         9.0      242.195 1010.894        1
         9.0      232.075 1010.688        1
         9.0      221.878 1010.442        1
         9.0      211.603 1010.149        1
         9.0      201.252 1009.802        1
         9.0      190.823 1009.391        1
         9.0      180.317 1008.908        1
         9.0      169.733 1008.341        1
         9.0      159.072 1007.676        1
         9.0      148.334 1006.902        1
         9.0      137.519 1006.001        1
         9.0      126.627 1004.957        1
         9.0      115.657 1003.752        1
         9.0      104.610 1002.363        1
         9.0       93.486 1000.769        1
         9.0       82.285  998.945        1
         9.0       71.006  996.864        1
         9.0       59.650  994.498        1
         9.0       48.217  991.815        1
         9.0       36.706  988.784        1
         9.0       25.119  985.369        1
         9.0       13.454  981.533        1
         9.0        1.711  977.237        1
         9.0      349.892  972.443        1
         9.0      337.995  967.107        1
         9.0      326.021  961.188        1
         9.0      313.970  954.640        1
         9.0      301.842  947.421        1
         9.0      289.636  939.485        1
         9.0      277.353  930.788        1
         9.0      264.993  921.286        1
         9.0      252.555  910.937        1
         9.0      240.040  899.700        1
         9.0      227.449  887.536        1
         9.0      214.779  874.410        1
         9.0      202.033  860.290        1
         9.0      189.209  845.148        1
         9.0      176.308  828.961        1
         9.0      163.330  811.713        1
         9.0      150.274  793.393        1
         9.0      137.142  773.997        1
         9.0      123.932  753.529        1
         9.0      110.644  732.000        1
         9.0       97.280  709.432        1
         9.0       83.838  685.854        1
         9.0       70.319  661.306        1
         9.0       56.723  635.837        1
         9.0       43.049  609.507        1
         9.0       29.299  582.385        1
         9.0       15.471  554.553        1
         9.0        1.565  526.099        1
         9.0      347.583  497.125        1
         9.0      333.523  467.739        1
         9.0      319.386  438.060        1
         9.0      305.172  408.216        1
         9.0      290.880  378.341        1
         9.0      276.512  348.576        1
         9.0      262.066  319.068        1
         9.0      247.542  289.969        1
         9.0      232.942  261.434        1
         9.0      218.264  233.619        1
         9.0      203.509  206.682        1
         9.0      188.677  180.780        1
         9.0      173.767  156.067        1
         9.0      158.781  132.694        1
         9.0      143.717  110.805        1
         9.0      128.575   90.540        1
         9.0      113.357   72.029        1
         9.0       98.061   55.391        1
         9.0       82.688   40.739        1
         9.0       67.238   28.168        1
         9.0       51.710   17.764        1
         9.0       36.105    9.597        1
         9.0       20.423    3.723        1
         9.0        4.664    0.183        1
        18.0        0.000    0.000        0
         9.0        4.664    0.183        1
         9.0       20.423    3.723        1
         9.0       36.105    9.597        1
         9.0       51.710   17.764        1
         9.0       67.238   28.168        1
         9.0       82.688   40.739        1
         9.0       98.061   55.391        1
         9.0      113.357   72.029        1
         9.0      128.575   90.540        1
         9.0      143.717  110.805        1
         9.0      158.781  132.694        1
         9.0      173.767  156.067        1
         9.0      188.677  180.780        1
         9.0      203.509  206.682        1
         9.0      218.264  233.619        1
         9.0      232.942  261.434        1
         9.0      247.542  289.969        1
         9.0      262.066  319.068        1
         9.0      276.512  348.576        1
         9.0      290.880  378.341        1
         9.0      305.172  408.216        1
         9.0      319.386  438.060        1
         9.0      333.523  467.739        1
         9.0      347.583  497.125        1
         9.0        1.565  526.099        1
         9.0       15.471  554.553        1
         9.0       29.299  582.385        1
         9.0       43.049  609.507        1
         9.0       56.723  635.837        1
         9.0       70.319  661.306        1
         9.0       83.838  685.854        1
         9.0       97.280  709.432        1
         9.0      110.644  732.000        1
         9.0      123.932  753.529        1
         9.0      137.142  773.997        1
         9.0      150.274  793.393        1
         9.0      163.330  811.713        1
         9.0      176.308  828.961        1
         9.0      189.209  845.148        1
         9.0      202.033  860.290        1
         9.0      214.779  874.410        1
         9.0      227.449  887.536        1
         9.0      240.040  899.700        1
         9.0      252.555  910.937        1
         9.0      264.993  921.286        1
         9.0      277.353  930.788        1
         9.0      289.636  939.485        1
         9.0      301.842  947.421        1
         9.0      313.970  954.640        1
         9.0      326.021  961.188        1
         9.0      337.995  967.107        1
         9.0      349.892  972.443        1
         9.0        1.711  977.237        1
         9.0       13.454  981.533        1
         9.0       25.119  985.369        1
         9.0       36.706  988.784        1
         9.0       48.217  991.815        1
         9.0       59.650  994.498        1
         9.0       71.006  996.864        1
         9.0       82.285  998.945        1
         9.0       93.486 1000.769        1
         9.0      104.610 1002.363        1
         9.0      115.657 1003.752        1
         9.0      126.627 1004.957        1
         9.0      137.519 1006.001        1
         9.0      148.334 1006.902        1
         9.0      159.072 1007.676        1
         9.0      169.733 1008.341        1
         9.0      180.317 1008.908        1
         9.0      190.823 1009.391        1
         9.0      201.252 1009.802        1
         9.0      211.603 1010.149        1
         9.0      221.878 1010.442        1
         9.0      232.075 1010.688        1
         9.0      242.195 1010.894        1
         9.0      252.238 1011.066        1
         9.0      262.203 1011.209        1
         9.0      272.091 1011.328        1
         9.0      281.902 1011.426        1
         9.0      291.636 1011.507        1
         9.0      301.292 1011.573        1
         9.0      310.871 1011.627        1
         9.0      320.373 1011.671        1
         9.0      329.798 1011.707        1
         9.0      339.145 1011.736        1
         9.0      348.416 1011.759        1
         9.0      357.608 1011.778        1
         9.0        6.724 1011.793        1
         9.0       15.763 1011.805        1
         9.0       24.724 1011.814        1
         9.0       33.608 1011.822        1
         9.0       42.414 1011.828        1
         9.0       51.144 1011.832        1
         9.0       59.796 1011.836        1
         9.0       68.371 1011.839        1
         9.0       76.868 1011.841        1
         9.0       85.289 1011.842        1
         9.0       93.632 1011.844        1
         9.0      101.898 1011.845        1
         9.0      110.086 1011.845        1
         9.0      118.198 1011.846        1
         9.0      126.232 1011.846        1
         9.0      134.189 1011.847        1
         9.0      142.069 1011.847        1
         9.0      149.871 1011.847        1
         9.0      157.596 1011.847        1
         9.0      165.244 1011.847        1
         9.0      172.815 1011.847        1
         9.0      180.308 1011.847        1
         9.0      187.724 1011.847        1
         9.0      195.063 1011.847        1
         9.0      202.325 1011.848        1
         9.0      209.509 1011.848        1
         9.0      216.616 1011.848        1
         9.0      223.646 1011.848        1
         9.0      230.599 1011.848        1
         9.0      237.474 1011.848        1
         9.0      244.272 1011.848        1
         9.0      250.993 1011.848        1
         9.0      257.637 1011.848        1
         9.0      264.203 1011.848        1
         9.0      270.692 1011.848        1
         9.0      277.104 1011.848        1
         9.0      283.439 1011.848        1
         9.0      289.696 1011.848        1
         9.0      295.876 1011.848        1
         9.0      301.979 1011.848        1
         9.0      308.004 1011.848        1
         9.0      313.953 1011.848        1
         9.0      319.824 1011.848        1
         9.0      325.618 1011.848        1
         9.0      331.334 1011.848        1
         9.0      336.974 1011.848        1
         9.0      342.536 1011.848        1
         9.0      348.021 1011.848        1
         9.0      353.428 1011.848        1
         9.0      358.759 1011.848        1
         9.0        4.012 1011.848        1
         9.0        9.188 1011.848        1
         9.0       14.286 1011.848        1
         9.0       19.307 1011.848        1
         9.0       24.252 1011.848        1
         9.0       29.118 1011.848        1
         9.0       33.908 1011.848        1
         9.0       38.620 1011.848        1
         9.0       43.255 1011.848        1
         9.0       47.813 1011.848        1
         9.0       52.294 1011.848        1
         9.0       56.697 1011.848        1
         9.0       61.023 1011.848        1
         9.0       65.272 1011.848        1
         9.0       69.444 1011.848        1
         9.0       73.538 1011.848        1
         9.0       77.555 1011.848        1
         9.0       81.495 1011.848        1
         9.0       85.357 1011.848        1
         9.0       89.143 1011.848        1
         9.0       92.851 1011.848        1
         9.0       96.482 1011.848        1
         9.0      100.035 1011.848        1
         9.0      103.511 1011.848        1
         9.0      106.911 1011.848        1
         9.0      110.232 1011.848        1
         9.0      113.477 1011.848        1
         9.0      116.644 1011.848        1
         9.0      119.734 1011.848        1
         9.0      122.747 1011.848        1
         9.0      125.683 1011.848        1
         9.0      128.541 1011.848        1
         9.0      131.322 1011.848        1
         9.0      134.026 1011.848        1
         9.0      136.652 1011.848        1
         9.0      139.202 1011.848        1
         9.0      141.674 1011.848        1
         9.0      144.068 1011.848        1
         9.0      146.386 1011.848        1
         9.0      148.626 1011.848        1
         9.0      150.789 1011.848        1
         9.0      152.875 1011.848        1
         9.0      154.884 1011.848        1
         9.0      156.815 1011.848        1
         9.0      158.669 1011.848        1
         9.0      160.446 1011.848        1
         9.0      162.145 1011.848        1
         9.0      163.768 1011.848        1
         9.0      165.313 1011.848        1
         9.0      166.780 1011.848        1
         9.0      168.171 1011.848        1
         9.0      169.484 1011.848        1
         9.0      170.720 1011.848        1
         9.0      171.879 1011.848        1
         9.0      172.960 1011.848        1
         9.0      173.965 1011.848        1
         9.0      174.892 1011.848        1
         9.0      175.742 1011.848        1
         9.0      176.514 1011.848        1
         9.0      177.209 1011.848        1
         9.0      177.827 1011.848        1
         9.0      178.368 1011.848        1
         9.0      178.832 1011.848        1
         9.0      179.218 1011.848        1
         9.0      179.527 1011.848        1
         9.0      179.759 1011.848        1
         9.0      179.913 1011.848        1
        18.0      179.990 1011.848        1
         9.0      179.913 1011.848        1
         9.0      179.759 1011.848        1
         9.0      179.527 1011.848        1
         9.0      179.218 1011.848        1
         9.0      178.832 1011.848        1
         9.0      178.368 1011.848        1
         9.0      177.827 1011.848        1
         9.0      177.209 1011.848        1
         9.0      176.514 1011.848        1
         9.0      175.742 1011.848        1
         9.0      174.892 1011.848        1
         9.0      173.965 1011.848        1
         9.0      172.960 1011.848        1
         9.0      171.879 1011.848        1
         9.0      170.720 1011.848        1
         9.0      169.484 1011.848        1
         9.0      168.171 1011.848        1
         9.0      166.780 1011.848        1
         9.0      165.313 1011.848        1
         9.0      163.768 1011.848        1
         9.0      162.145 1011.848        1
         9.0      160.446 1011.848        1
         9.0      158.669 1011.848        1
         9.0      156.815 1011.848        1
         9.0      154.884 1011.848        1
         9.0      152.875 1011.848        1
         9.0      150.789 1011.848        1
         9.0      148.626 1011.848        1
         9.0      146.386 1011.848        1
         9.0      144.068 1011.848        1
         9.0      141.674 1011.848        1
         9.0      139.202 1011.848        1
         9.0      136.652 1011.848        1
         9.0      134.026 1011.848        1
         9.0      131.322 1011.848        1
         9.0      128.541 1011.848        1
         9.0      125.683 1011.848        1
         9.0      122.747 1011.848        1
         9.0      119.734 1011.848        1
         9.0      116.644 1011.848        1
         9.0      113.477 1011.848        1
         9.0      110.232 1011.848        1
         9.0      106.911 1011.848        1
         9.0      103.511 1011.848        1
         9.0      100.035 1011.848        1
         9.0       96.482 1011.848        1
         9.0       92.851 1011.848        1
         9.0       89.143 1011.848        1
         9.0       85.357 1011.848        1
         9.0       81.495 1011.848        1
         9.0       77.555 1011.848        1
         9.0       73.538 1011.848        1
         9.0       69.444 1011.848        1
         9.0       65.272 1011.848        1
         9.0       61.023 1011.848        1
         9.0       56.697 1011.848        1
         9.0       52.294 1011.848        1
         9.0       47.813 1011.848        1
         9.0       43.255 1011.848        1
         9.0       38.620 1011.848        1
         9.0       33.908 1011.848        1
         9.0       29.118 1011.848        1
         9.0       24.252 1011.848        1
         9.0       19.307 1011.848        1
         9.0       14.286 1011.848        1
         9.0        9.188 1011.848        1
         9.0        4.012 1011.848        1
         9.0      358.759 1011.848        1
         9.0      353.428 1011.848        1
         9.0      348.021 1011.848        1
         9.0      342.536 1011.848        1
         9.0      336.974 1011.848        1
         9.0      331.334 1011.848        1
         9.0      325.618 1011.848        1
         9.0      319.824 1011.848        1
         9.0      313.953 1011.848        1
         9.0      308.004 1011.848        1
         9.0      301.979 1011.848        1
         9.0      295.876 1011.848        1
         9.0      289.696 1011.848        1
         9.0      283.439 1011.848        1
         9.0      277.104 1011.848        1
         9.0      270.692 1011.848        1
         9.0      264.203 1011.848        1
         9.0      257.637 1011.848        1
         9.0      250.993 1011.848        1
         9.0      244.272 1011.848        1
         9.0      237.474 1011.848        1
         9.0      230.599 1011.848        1
         9.0      223.646 1011.848        1
         9.0      216.616 1011.848        1
         9.0      209.509 1011.848        1
         9.0      202.325 1011.848        1
         9.0      195.063 1011.847        1
         9.0      187.724 1011.847        1
         9.0      180.308 1011.847        1
         9.0      172.815 1011.847        1
         9.0      165.244 1011.847        1
         9.0      157.596 1011.847        1
         9.0      149.871 1011.847        1
         9.0      142.069 1011.847        1
         9.0      134.189 1011.847        1
         9.0      126.232 1011.846        1
         9.0      118.198 1011.846        1
         9.0      110.086 1011.845        1
         9.0      101.898 1011.845        1
         9.0       93.632 1011.844        1
         9.0       85.289 1011.842        1
         9.0       76.868 1011.841        1
         9.0       68.371 1011.839        1
         9.0       59.796 1011.836        1
         9.0       51.144 1011.832        1
         9.0       42.414 1011.828        1
         9.0       33.608 1011.822        1
         9.0       24.724 1011.814        1
         9.0       15.763 1011.805        1
         9.0        6.724 1011.793        1
         9.0      357.608 1011.778        1
         9.0      348.416 1011.759        1
         9.0      339.145 1011.736        1
         9.0      329.798 1011.707        1
         9.0      320.373 1011.671        1
         9.0      310.871 1011.627        1
         9.0      301.292 1011.573        1
         9.0      291.636 1011.507        1
         9.0      281.902 1011.426        1
         9.0      272.091 1011.328        1
         9.0      262.203 1011.209        1
         9.0      252.238 1011.066        1
         9.0      242.195 1010.894        1
         9.0      232.075 1010.688        1
         9.0      221.878 1010.442        1
         9.0      211.603 1010.149        1
         9.0      201.252 1009.802        1
         9.0      190.823 1009.391        1
         9.0      180.317 1008.908        1
         9.0      169.733 1008.341        1
         9.0      159.072 1007.676        1
         9.0      148.334 1006.902        1
         9.0      137.519 1006.001        1
         9.0      126.627 1004.957        1
         9.0      115.657 1003.752        1
         9.0      104.610 1002.363        1
         9.0       93.486 1000.769        1
         9.0       82.285  998.945        1
         9.0       71.006  996.864        1
         9.0       59.650  994.498        1
         9.0       48.217  991.815        1
         9.0       36.706  988.784        1
         9.0       25.119  985.369        1
         9.0       13.454  981.533        1
         9.0        1.711  977.237        1
         9.0      349.892  972.443        1
         9.0      337.995  967.107        1
         9.0      326.021  961.188        1
         9.0      313.970  954.640        1
         9.0      301.842  947.421        1
         9.0      289.636  939.485        1
         9.0      277.353  930.788        1
         9.0      264.993  921.286        1
         9.0      252.555  910.937        1
         9.0      240.040  899.700        1
         9.0      227.449  887.536        1
         9.0      214.779  874.410        1
         9.0      202.033  860.290        1
         9.0      189.209  845.148        1
         9.0      176.308  828.961        1
         9.0      163.330  811.713        1
         9.0      150.274  793.393        1
         9.0      137.142  773.997        1
         9.0      123.932  753.529        1
         9.0      110.644  732.000        1
         9.0       97.280  709.432        1
         9.0       83.838  685.854        1
         9.0       70.319  661.306        1
         9.0       56.723  635.837        1
         9.0       43.049  609.507        1
         9.0       29.299  582.385        1
         9.0       15.471  554.553        1
         9.0        1.565  526.099        1
         9.0      347.583  497.125        1
         9.0      333.523  467.739        1
         9.0      319.386  438.060        1
         9.0      305.172  408.216        1
         9.0      290.880  378.341        1
         9.0      276.512  348.576        1
         9.0      262.066  319.068        1
         9.0      247.542  289.969        1
         9.0      232.942  261.434        1
         9.0      218.264  233.619        1
         9.0      203.509  206.682        1
         9.0      188.677  180.780        1
         9.0      173.767  156.067        1
         9.0      158.781  132.694        1
         9.0      143.717  110.805        1
         9.0      128.575   90.540        1
         9.0      113.357   72.029        1
         9.0       98.061   55.391        1
         9.0       82.688   40.739        1
         9.0       67.238   28.168        1
         9.0       51.710   17.764        1
         9.0       36.105    9.597        1
         9.0       20.423    3.723        1
         9.0        4.664    0.183        1
        18.0        0.000    0.000        0
         9.0      154.664    0.183        1
         9.0      170.423    3.723        1
         9.0      186.105    9.597        1
         9.0      201.710   17.764        1
         9.0      217.238   28.168        1
         9.0      232.688   40.739        1
         9.0      248.061   55.391        1
         9.0      263.357   72.029        1
         9.0      278.575   90.540        1
         9.0      293.717  110.805        1
         9.0      308.781  132.694        1
         9.0      323.767  156.067        1
         9.0      338.677  180.780        1
         9.0      353.509  206.682        1
         9.0        8.264  233.619        1
         9.0       22.942  261.434        1
         9.0       37.542  289.969        1
         9.0       52.066  319.068        1
         9.0       66.512  348.576        1
         9.0       80.880  378.341        1
         9.0       95.172  408.216        1
         9.0      109.386  438.060        1
         9.0      123.523  467.739        1
         9.0      137.583  497.125        1
         9.0      151.565  526.099        1
         9.0      165.471  554.553        1
         9.0      179.299  582.385        1
         9.0      193.049  609.507        1
         9.0      206.723  635.837        1
         9.0      220.319  661.306        1
         9.0      233.838  685.854        1
         9.0      247.280  709.432        1
         9.0      260.644  732.000        1
         9.0      273.932  753.529        1
         9.0      287.142  773.997        1
         9.0      300.274  793.393        1
         9.0      313.330  811.713        1
         9.0      326.308  828.961        1
         9.0      339.209  845.148        1
         9.0      352.033  860.290        1
         9.0        4.779  874.410        1
         9.0       17.449  887.536        1
         9.0       30.040  899.700        1
         9.0       42.555  910.937        1
         9.0       54.993  921.286        1
         9.0       67.353  930.788        1
         9.0       79.636  939.485        1
         9.0       91.842  947.421        1
         9.0      103.970  954.640        1
         9.0      116.021  961.188        1
         9.0      127.995  967.107        1
         9.0      139.892  972.443        1
         9.0      151.711  977.237        1
         9.0      163.454  981.533        1
         9.0      175.119  985.369        1
         9.0      186.706  988.784        1
         9.0      198.217  991.815        1
         9.0      209.650  994.498        1
         9.0      221.006  996.864        1
         9.0      232.285  998.945        1
         9.0      243.486 1000.769        1
         9.0      254.610 1002.363        1
         9.0      265.657 1003.752        1
         9.0      276.627 1004.957        1
         9.0      287.519 1006.001        1
         9.0      298.334 1006.902        1
         9.0      309.072 1007.676        1
         9.0      319.733 1008.341        1
         9.0      330.317 1008.908        1
         9.0      340.823 1009.391        1
         9.0      351.252 1009.802        1
         9.0        1.603 1010.149        1
         9.0       11.878 1010.442        1
         9.0       22.075 1010.688        1
         9.0       32.195 1010.894        1
         9.0       42.238 1011.066        1
         9.0       52.203 1011.209        1
         9.0       62.091 1011.328        1
         9.0       71.902 1011.426        1
         9.0       81.636 1011.507        1
         9.0       91.292 1011.573        1
         9.0      100.871 1011.627        1
         9.0      110.373 1011.671        1
         9.0      119.798 1011.707        1
         9.0      129.145 1011.736        1
         9.0      138.416 1011.759        1
         9.0      147.608 1011.778        1
         9.0      156.724 1011.793        1
         9.0      165.763 1011.805        1
         9.0      174.724 1011.814        1
         9.0      183.608 1011.822        1
         9.0      192.414 1011.828        1
         9.0      201.144 1011.832        1
         9.0      209.796 1011.836        1
         9.0      218.371 1011.839        1
         9.0      226.868 1011.841        1
         9.0      235.289 1011.842        1
         9.0      243.632 1011.844        1
         9.0      251.898 1011.845        1
         9.0      260.086 1011.845        1
         9.0      268.198 1011.846        1
         9.0      276.232 1011.846        1
         9.0      284.189 1011.847        1
         9.0      292.069 1011.847        1
         9.0      299.871 1011.847        1
         9.0      307.596 1011.847        1
         9.0      315.244 1011.847        1
         9.0      322.815 1011.847        1
         9.0      330.308 1011.847        1
         9.0      337.724 1011.847        1
         9.0      345.063 1011.847        1
         9.0      352.325 1011.848        1
         9.0      359.509 1011.848        1
         9.0        6.616 1011.848        1
         9.0       13.646 1011.848        1
         9.0       20.599 1011.848        1
         9.0       27.474 1011.848        1
         9.0       34.272 1011.848        1
         9.0       40.993 1011.848        1
         9.0       47.637 1011.848        1
         9.0       54.203 1011.848        1
         9.0       60.692 1011.848        1
         9.0       67.104 1011.848        1
         9.0       73.439 1011.848        1
         9.0       79.696 1011.848        1
         9.0       85.876 1011.848        1
         9.0       91.979 1011.848        1
         9.0       98.004 1011.848        1
         9.0      103.953 1011.848        1
         9.0      109.824 1011.848        1
         9.0      115.618 1011.848        1
         9.0      121.334 1011.848        1
         9.0      126.974 1011.848        1
         9.0      132.536 1011.848        1
         9.0      138.021 1011.848        1
         9.0      143.428 1011.848        1
         9.0      148.759 1011.848        1
         9.0      154.012 1011.848        1
         9.0      159.188 1011.848        1
         9.0      164.286 1011.848        1
         9.0      169.307 1011.848        1
         9.0      174.252 1011.848        1
         9.0      179.118 1011.848        1
         9.0      183.908 1011.848        1
         9.0      188.620 1011.848        1
         9.0      193.255 1011.848        1
         9.0      197.813 1011.848        1
         9.0      202.294 1011.848        1
         9.0      206.697 1011.848        1
         9.0      211.023 1011.848        1
         9.0      215.272 1011.848        1
         9.0      219.444 1011.848        1
         9.0      223.538 1011.848        1
         9.0      227.555 1011.848        1
         9.0      231.495 1011.848        1
         9.0      235.357 1011.848        1
         9.0      239.143 1011.848        1
         9.0      242.851 1011.848        1
         9.0      246.482 1011.848        1
         9.0      250.035 1011.848        1
         9.0      253.511 1011.848        1
         9.0      256.911 1011.848        1
         9.0      260.232 1011.848        1
         9.0      263.477 1011.848        1
         9.0      266.644 1011.848        1
         9.0      269.734 1011.848        1
         9.0      272.747 1011.848        1
         9.0      275.683 1011.848        1
         9.0      278.541 1011.848        1
         9.0      281.322 1011.848        1
         9.0      284.026 1011.848        1
         9.0      286.652 1011.848        1
         9.0      289.202 1011.848        1
         9.0      291.674 1011.848        1
         9.0      294.068 1011.848        1
         9.0      296.386 1011.848        1
         9.0      298.626 1011.848        1
         9.0      300.789 1011.848        1
         9.0      302.875 1011.848        1
         9.0      304.884 1011.848        1
         9.0      306.815 1011.848        1
         9.0      308.669 1011.848        1
         9.0      310.446 1011.848        1
         9.0      312.145 1011.848        1
         9.0      313.768 1011.848        1
         9.0      315.313 1011.848        1
         9.0      316.780 1011.848        1
         9.0      318.171 1011.848        1
         9.0      319.484 1011.848        1
         9.0      320.720 1011.848        1
         9.0      321.879 1011.848        1
         9.0      322.960 1011.848        1
         9.0      323.965 1011.848        1
         9.0      324.892 1011.848        1
         9.0      325.742 1011.848        1
         9.0      326.514 1011.848        1
         9.0      327.209 1011.848        1
         9.0      327.827 1011.848        1
         9.0      328.368 1011.848        1
         9.0      328.832 1011.848        1
         9.0      329.218 1011.848        1
         9.0      329.527 1011.848        1
         9.0      329.759 1011.848        1
         9.0      329.913 1011.848        1
        18.0      329.990 1011.848        1
         9.0      329.913 1011.848        1
         9.0      329.759 1011.848        1
         9.0      329.527 1011.848        1
         9.0      329.218 1011.848        1
         9.0      328.832 1011.848        1
         9.0      328.368 1011.848        1
         9.0      327.827 1011.848        1
         9.0      327.209 1011.848        1
         9.0      326.514 1011.848        1
         9.0      325.742 1011.848        1
         9.0      324.892 1011.848        1
         9.0      323.965 1011.848        1
         9.0      322.960 1011.848        1
         9.0      321.879 1011.848        1
         9.0      320.720 1011.848        1
         9.0      319.484 1011.848        1
         9.0      318.171 1011.848        1
         9.0      316.780 1011.848        1
         9.0      315.313 1011.848        1
         9.0      313.768 1011.848        1
         9.0      312.145 1011.848        1
         9.0      310.446 1011.848        1
         9.0      308.669 1011.848        1
         9.0      306.815 1011.848        1
         9.0      304.884 1011.848        1
         9.0      302.875 1011.848        1
         9.0      300.789 1011.848        1
         9.0      298.626 1011.848        1
         9.0      296.386 1011.848        1
         9.0      294.068 1011.848        1
         9.0      291.674 1011.848        1
         9.0      289.202 1011.848        1
         9.0      286.652 1011.848        1
         9.0      284.026 1011.848        1
         9.0      281.322 1011.848        1
         9.0      278.541 1011.848        1
         9.0      275.683 1011.848        1
         9.0      272.747 1011.848        1
         9.0      269.734 1011.848        1
         9.0      266.644 1011.848        1
         9.0      263.477 1011.848        1
         9.0      260.232 1011.848        1
         9.0      256.911 1011.848        1
         9.0      253.511 1011.848        1
         9.0      250.035 1011.848        1
         9.0      246.482 1011.848        1
         9.0      242.851 1011.848        1
         9.0      239.143 1011.848        1
         9.0      235.357 1011.848        1
         9.0      231.495 1011.848        1
         9.0      227.555 1011.848        1
         9.0      223.538 1011.848        1
         9.0      219.444 1011.848        1
         9.0      215.272 1011.848        1
         9.0      211.023 1011.848        1
         9.0      206.697 1011.848        1
         9.0      202.294 1011.848        1
         9.0      197.813 1011.848        1
         9.0      193.255 1011.848        1
         9.0      188.620 1011.848        1
         9.0      183.908 1011.848        1
         9.0      179.118 1011.848        1
         9.0      174.252 1011.848        1
         9.0      169.307 1011.848        1
         9.0      164.286 1011.848        1
         9.0      159.188 1011.848        1
         9.0      154.012 1011.848        1
         9.0      148.759 1011.848        1
         9.0      143.428 1011.848        1
         9.0      138.021 1011.848        1
         9.0      132.536 1011.848        1
         9.0      126.974 1011.848        1
         9.0      121.334 1011.848        1
         9.0      115.618 1011.848        1
         9.0      109.824 1011.848        1
         9.0      103.953 1011.848        1
         9.0       98.004 1011.848        1
         9.0       91.979 1011.848        1
         9.0       85.876 1011.848        1
         9.0       79.696 1011.848        1
         9.0       73.439 1011.848        1
         9.0       67.104 1011.848        1
         9.0       60.692 1011.848        1
         9.0       54.203 1011.848        1
         9.0       47.637 1011.848        1
         9.0       40.993 1011.848        1
         9.0       34.272 1011.848        1
         9.0       27.474 1011.848        1
         9.0       20.599 1011.848        1
         9.0       13.646 1011.848        1
         9.0        6.616 1011.848        1
         9.0      359.509 1011.848        1
         9.0      352.325 1011.848        1
         9.0      345.063 1011.847        1
         9.0      337.724 1011.847        1
         9.0      330.308 1011.847        1
         9.0      322.815 1011.847        1
         9.0      315.244 1011.847        1
         9.0      307.596 1011.847        1
         9.0      299.871 1011.847        1
         9.0      292.069 1011.847        1
         9.0      284.189 1011.847        1
         9.0      276.232 1011.846        1
         9.0      268.198 1011.846        1
         9.0      260.086 1011.845        1
         9.0      251.898 1011.845        1
         9.0      243.632 1011.844        1
         9.0      235.289 1011.842        1
         9.0      226.868 1011.841        1
         9.0      218.371 1011.839        1
         9.0      209.796 1011.836        1
         9.0      201.144 1011.832        1
         9.0      192.414 1011.828        1
         9.0      183.608 1011.822        1
         9.0      174.724 1011.814        1
         9.0      165.763 1011.805        1
         9.0      156.724 1011.793        1
         9.0      147.608 1011.778        1
         9.0      138.416 1011.759        1
         9.0      129.145 1011.736        1
         9.0      119.798 1011.707        1
         9.0      110.373 1011.671        1
         9.0      100.871 1011.627        1
         9.0       91.292 1011.573        1
         9.0       81.636 1011.507        1
         9.0       71.902 1011.426        1
         9.0       62.091 1011.328        1
         9.0       52.203 1011.209        1
         9.0       42.238 1011.066        1
         9.0       32.195 1010.894        1
         9.0       22.075 1010.688        1
         9.0       11.878 1010.442        1
         9.0        1.603 1010.149        1
         9.0      351.252 1009.802        1
         9.0      340.823 1009.391        1
         9.0      330.317 1008.908        1
         9.0      319.733 1008.341        1
         9.0      309.072 1007.676        1
         9.0      298.334 1006.902        1
         9.0      287.519 1006.001        1
         9.0      276.627 1004.957        1
         9.0      265.657 1003.752        1
         9.0      254.610 1002.363        1
         9.0      243.486 1000.769        1
         9.0      232.285  998.945        1
         9.0      221.006  996.864        1
         9.0      209.650  994.498        1
         9.0      198.217  991.815        1
         9.0      186.706  988.784        1
         9.0      175.119  985.369        1
         9.0      163.454  981.533        1
         9.0      151.711  977.237        1
         9.0      139.892  972.443        1
         9.0      127.995  967.107        1
         9.0      116.021  961.188        1
         9.0      103.970  954.640        1
         9.0       91.842  947.421        1
         9.0       79.636  939.485        1
         9.0       67.353  930.788        1
         9.0       54.993  921.286        1
         9.0       42.555  910.937        1
         9.0       30.040  899.700        1
         9.0       17.449  887.536        1
         9.0        4.779  874.410        1
         9.0      352.033  860.290        1
         9.0      339.209  845.148        1
         9.0      326.308  828.961        1
         9.0      313.330  811.713        1
         9.0      300.274  793.393        1
         9.0      287.142  773.997        1
         9.0      273.932  753.529        1
         9.0      260.644  732.000        1
         9.0      247.280  709.432        1
         9.0      233.838  685.854        1
         9.0      220.319  661.306        1
         9.0      206.723  635.837        1
         9.0      193.049  609.507        1
         9.0      179.299  582.385        1
         9.0      165.471  554.553        1
         9.0      151.565  526.099        1
         9.0      137.583  497.125        1
         9.0      123.523  467.739        1
         9.0      109.386  438.060        1
         9.0       95.172  408.216        1
         9.0       80.880  378.341        1
         9.0       66.512  348.576        1
         9.0       52.066  319.068        1
         9.0       37.542  289.969        1
         9.0       22.942  261.434        1
         9.0        8.264  233.619        1
         9.0      353.509  206.682        1
         9.0      338.677  180.780        1
         9.0      323.767  156.067        1
         9.0      308.781  132.694        1
         9.0      293.717  110.805        1
         9.0      278.575   90.540        1
         9.0      263.357   72.029        1
         9.0      248.061   55.391        1
         9.0      232.688   40.739        1
         9.0      217.238   28.168        1
         9.0      201.710   17.764        1
         9.0      186.105    9.597        1
         9.0      170.423    3.723        1
         9.0      154.664    0.183        1
        18.0        0.000    0.000        0
         9.0       64.664    0.183        1
         9.0       80.423    3.723        1
         9.0       96.105    9.597        1
         9.0      111.710   17.764        1
         9.0      127.238   28.168        1
         9.0      142.688   40.739        1
         9.0      158.061   55.391        1
         9.0      173.357   72.029        1
         9.0      188.575   90.540        1
         9.0      203.717  110.805        1
         9.0      218.781  132.694        1
         9.0      233.767  156.067        1
         9.0      248.677  180.780        1
         9.0      263.509  206.682        1
         9.0      278.264  233.619        1
         9.0      292.942  261.434        1
         9.0      307.542  289.969        1
         9.0      322.066  319.068        1
         9.0      336.512  348.576        1
         9.0      350.880  378.341        1
         9.0        5.172  408.216        1
         9.0       19.386  438.060        1
         9.0       33.523  467.739        1
         9.0       47.583  497.125        1
         9.0       61.565  526.099        1
         9.0       75.471  554.553        1
         9.0       89.299  582.385        1
         9.0      103.049  609.507        1
         9.0      116.723  635.837        1
         9.0      130.319  661.306        1
         9.0      143.838  685.854        1
         9.0      157.280  709.432        1
         9.0      170.644  732.000        1
         9.0      183.932  753.529        1
         9.0      197.142  773.997        1
         9.0      210.274  793.393        1
         9.0      223.330  811.713        1
         9.0      236.308  828.961        1
         9.0      249.209  845.148        1
         9.0      262.033  860.290        1
         9.0      274.779  874.410        1
         9.0      287.449  887.536        1
         9.0      300.040  899.700        1
         9.0      312.555  910.937        1
         9.0      324.993  921.286        1
         9.0      337.353  930.788        1
         9.0      349.636  939.485        1
         9.0        1.842  947.421        1
         9.0       13.970  954.640        1
         9.0       26.021  961.188        1
         9.0       37.995  967.107        1
         9.0       49.892  972.443        1
         9.0       61.711  977.237        1
         9.0       73.454  981.533        1
         9.0       85.119  985.369        1
         9.0       96.706  988.784        1
         9.0      108.217  991.815        1
         9.0      119.650  994.498        1
         9.0      131.006  996.864        1
         9.0      142.285  998.945        1
         9.0      153.486 1000.769        1
         9.0      164.610 1002.363        1
         9.0      175.657 1003.752        1
         9.0      186.627 1004.957        1
         9.0      197.519 1006.001        1
         9.0      208.334 1006.902        1
         9.0      219.072 1007.676        1
         9.0      229.733 1008.341        1
         9.0      240.317 1008.908        1
         9.0      250.823 1009.391        1
         9.0      261.252 1009.802        1
         9.0      271.603 1010.149        1
         9.0      281.878 1010.442        1
         9.0      292.075 1010.688        1
         9.0      302.195 1010.894        1
         9.0      312.238 1011.066        1
         9.0      322.203 1011.209        1
         9.0      332.091 1011.328        1
         9.0      341.902 1011.426        1
         9.0      351.636 1011.507        1
         9.0        1.292 1011.573        1
         9.0       10.871 1011.627        1
         9.0       20.373 1011.671        1
         9.0       29.798 1011.707        1
         9.0       39.145 1011.736        1
         9.0       48.416 1011.759        1
         9.0       57.608 1011.778        1
         9.0       66.724 1011.793        1
         9.0       75.763 1011.805        1
         9.0       84.724 1011.814        1
         9.0       93.608 1011.822        1
         9.0      102.414 1011.828        1
         9.0      111.144 1011.832        1
         9.0      119.796 1011.836        1
         9.0      128.371 1011.839        1
         9.0      136.868 1011.841        1
         9.0      145.289 1011.842        1
         9.0      153.632 1011.844        1
         9.0      161.898 1011.845        1
         9.0      170.086 1011.845        1
         9.0      178.198 1011.846        1
         9.0      186.232 1011.846        1
         9.0      194.189 1011.847        1
         9.0      202.069 1011.847        1
         9.0      209.871 1011.847        1
         9.0      217.596 1011.847        1
         9.0      225.244 1011.847        1
         9.0      232.815 1011.847        1
         9.0      240.308 1011.847        1
         9.0      247.724 1011.847        1
         9.0      255.063 1011.847        1
         9.0      262.325 1011.848        1
         9.0      269.509 1011.848        1
         9.0      276.616 1011.848        1
         9.0      283.646 1011.848        1
         9.0      290.599 1011.848        1
         9.0      297.474 1011.848        1
         9.0      304.272 1011.848        1
         9.0      310.993 1011.848        1
         9.0      317.637 1011.848        1
         9.0      324.203 1011.848        1
         9.0      330.692 1011.848        1
         9.0      337.104 1011.848        1
         9.0      343.439 1011.848        1
         9.0      349.696 1011.848        1
         9.0      355.876 1011.848        1
         9.0        1.979 1011.848        1
         9.0        8.004 1011.848        1
         9.0       13.953 1011.848        1
         9.0       19.824 1011.848        1
         9.0       25.618 1011.848        1
         9.0       31.334 1011.848        1
         9.0       36.974 1011.848        1
         9.0       42.536 1011.848        1
         9.0       48.021 1011.848        1
         9.0       53.428 1011.848        1
         9.0       58.759 1011.848        1
         9.0       64.012 1011.848        1
         9.0       69.188 1011.848        1
         9.0       74.286 1011.848        1
         9.0       79.307 1011.848        1
         9.0       84.252 1011.848        1
         9.0       89.118 1011.848        1
         9.0       93.908 1011.848        1
         9.0       98.620 1011.848        1
         9.0      103.255 1011.848        1
         9.0      107.813 1011.848        1
         9.0      112.294 1011.848        1
         9.0      116.697 1011.848        1
         9.0      121.023 1011.848        1
         9.0      125.272 1011.848        1
         9.0      129.444 1011.848        1
         9.0      133.538 1011.848        1
         9.0      137.555 1011.848        1
         9.0      141.495 1011.848        1
         9.0      145.357 1011.848        1
         9.0      149.143 1011.848        1
         9.0      152.851 1011.848        1
         9.0      156.482 1011.848        1
         9.0      160.035 1011.848        1
         9.0      163.511 1011.848        1
         9.0      166.911 1011.848        1
         9.0      170.232 1011.848        1
         9.0      173.477 1011.848        1
         9.0      176.644 1011.848        1
         9.0      179.734 1011.848        1
         9.0      182.747 1011.848        1
         9.0      185.683 1011.848        1
         9.0      188.541 1011.848        1
         9.0      191.322 1011.848        1
         9.0      194.026 1011.848        1
         9.0      196.652 1011.848        1
         9.0      199.202 1011.848        1
         9.0      201.674 1011.848        1
         9.0      204.068 1011.848        1
         9.0      206.386 1011.848        1
         9.0      208.626 1011.848        1
         9.0      210.789 1011.848        1
         9.0      212.875 1011.848        1
         9.0      214.884 1011.848        1
         9.0      216.815 1011.848        1
         9.0      218.669 1011.848        1
         9.0      220.446 1011.848        1
         9.0      222.145 1011.848        1
         9.0      223.768 1011.848        1
         9.0      225.313 1011.848        1
         9.0      226.780 1011.848        1
         9.0      228.171 1011.848        1
         9.0      229.484 1011.848        1
         9.0      230.720 1011.848        1
         9.0      231.879 1011.848        1
         9.0      232.960 1011.848        1
         9.0      233.965 1011.848        1
         9.0      234.892 1011.848        1
         9.0      235.742 1011.848        1
         9.0      236.514 1011.848        1
         9.0      237.209 1011.848        1
         9.0      237.827 1011.848        1
         9.0      238.368 1011.848        1
         9.0      238.832 1011.848        1
         9.0      239.218 1011.848        1
         9.0      239.527 1011.848        1
         9.0      239.759 1011.848        1
         9.0      239.913 1011.848        1
        18.0      239.990 1011.848        1
         9.0      239.913 1011.848        1
         9.0      239.759 1011.848        1
         9.0      239.527 1011.848        1
         9.0      239.218 1011.848        1
         9.0      238.832 1011.848        1
         9.0      238.368 1011.848        1
         9.0      237.827 1011.848        1
         9.0      237.209 1011.848        1
         9.0      236.514 1011.848        1
         9.0      235.742 1011.848        1
         9.0      234.892 1011.848        1
         9.0      233.965 1011.848        1
         9.0      232.960 1011.848        1
         9.0      231.879 1011.848        1
         9.0      230.720 1011.848        1
         9.0      229.484 1011.848        1
         9.0      228.171 1011.848        1
         9.0      226.780 1011.848        1
         9.0      225.313 1011.848        1
         9.0      223.768 1011.848        1
         9.0      222.145 1011.848        1
         9.0      220.446 1011.848        1
         9.0      218.669 1011.848        1
         9.0      216.815 1011.848        1
         9.0      214.884 1011.848        1
         9.0      212.875 1011.848        1
         9.0      210.789 1011.848        1
         9.0      208.626 1011.848        1
         9.0      206.386 1011.848        1
         9.0      204.068 1011.848        1
         9.0      201.674 1011.848        1
         9.0      199.202 1011.848        1
         9.0      196.652 1011.848        1
         9.0      194.026 1011.848        1
         9.0      191.322 1011.848        1
         9.0      188.541 1011.848        1
         9.0      185.683 1011.848        1
         9.0      182.747 1011.848        1
         9.0      179.734 1011.848        1
         9.0      176.644 1011.848        1
         9.0      173.477 1011.848        1
         9.0      170.232 1011.848        1
         9.0      166.911 1011.848        1
         9.0      163.511 1011.848        1
         9.0      160.035 1011.848        1
         9.0      156.482 1011.848        1
         9.0      152.851 1011.848        1
         9.0      149.143 1011.848        1
         9.0      145.357 1011.848        1
         9.0      141.495 1011.848        1
         9.0      137.555 1011.848        1
         9.0      133.538 1011.848        1
         9.0      129.444 1011.848        1
         9.0      125.272 1011.848        1
         9.0      121.023 1011.848        1
         9.0      116.697 1011.848        1
         9.0      112.294 1011.848        1
         9.0      107.813 1011.848        1
         9.0      103.255 1011.848        1
         9.0       98.620 1011.848        1
         9.0       93.908 1011.848        1
         9.0       89.118 1011.848        1
         9.0       84.252 1011.848        1
         9.0       79.307 1011.848        1
         9.0       74.286 1011.848        1
         9.0       69.188 1011.848        1
         9.0       64.012 1011.848        1
         9.0       58.759 1011.848        1
         9.0       53.428 1011.848        1
         9.0       48.021 1011.848        1
         9.0       42.536 1011.848        1
         9.0       36.974 1011.848        1
         9.0       31.334 1011.848        1
         9.0       25.618 1011.848        1
         9.0       19.824 1011.848        1
         9.0       13.953 1011.848        1
         9.0        8.004 1011.848        1
         9.0        1.979 1011.848        1
         9.0      355.876 1011.848        1
         9.0      349.696 1011.848        1
         9.0      343.439 1011.848        1
         9.0      337.104 1011.848        1
         9.0      330.692 1011.848        1
         9.0      324.203 1011.848        1
         9.0      317.637 1011.848        1
         9.0      310.993 1011.848        1
         9.0      304.272 1011.848        1
         9.0      297.474 1011.848        1
         9.0      290.599 1011.848        1
         9.0      283.646 1011.848        1
         9.0      276.616 1011.848        1
         9.0      269.509 1011.848        1
         9.0      262.325 1011.848        1
         9.0      255.063 1011.847        1
         9.0      247.724 1011.847        1
         9.0      240.308 1011.847        1
         9.0      232.815 1011.847        1
         9.0      225.244 1011.847        1
         9.0      217.596 1011.847        1
         9.0      209.871 1011.847        1
         9.0      202.069 1011.847        1
         9.0      194.189 1011.847        1
         9.0      186.232 1011.846        1
         9.0      178.198 1011.846        1
         9.0      170.086 1011.845        1
         9.0      161.898 1011.845        1
         9.0      153.632 1011.844        1
         9.0      145.289 1011.842        1
         9.0      136.868 1011.841        1
         9.0      128.371 1011.839        1
         9.0      119.796 1011.836        1
         9.0      111.144 1011.832        1
         9.0      102.414 1011.828        1
         9.0       93.608 1011.822        1
         9.0       84.724 1011.814        1
         9.0       75.763 1011.805        1
         9.0       66.724 1011.793        1
         9.0       57.608 1011.778        1
         9.0       48.416 1011.759        1
         9.0       39.145 1011.736        1
         9.0       29.798 1011.707        1
         9.0       20.373 1011.671        1
         9.0       10.871 1011.627        1
         9.0        1.292 1011.573        1
         9.0      351.636 1011.507        1
         9.0      341.902 1011.426        1
         9.0      332.091 1011.328        1
         9.0      322.203 1011.209        1
         9.0      312.238 1011.066        1
         9.0      302.195 1010.894        1
         9.0      292.075 1010.688        1
         9.0      281.878 1010.442        1
         9.0      271.603 1010.149        1
         9.0      261.252 1009.802        1
         9.0      250.823 1009.391        1
         9.0      240.317 1008.908        1
         9.0      229.733 1008.341        1
         9.0      219.072 1007.676        1
         9.0      208.334 1006.902        1
         9.0      197.519 1006.001        1
         9.0      186.627 1004.957        1
         9.0      175.657 1003.752        1
         9.0      164.610 1002.363        1
         9.0      153.486 1000.769        1
         9.0      142.285  998.945        1
         9.0      131.006  996.864        1
         9.0      119.650  994.498        1
         9.0      108.217  991.815        1
         9.0       96.706  988.784        1
         9.0       85.119  985.369        1
         9.0       73.454  981.533        1
         9.0       61.711  977.237        1
         9.0       49.892  972.443        1
         9.0       37.995  967.107        1
         9.0       26.021  961.188        1
         9.0       13.970  954.640        1
         9.0        1.842  947.421        1
         9.0      349.636  939.485        1
         9.0      337.353  930.788        1
         9.0      324.993  921.286        1
         9.0      312.555  910.937        1
         9.0      300.040  899.700        1
         9.0      287.449  887.536        1
         9.0      274.779  874.410        1
         9.0      262.033  860.290        1
         9.0      249.209  845.148        1
         9.0      236.308  828.961        1
         9.0      223.330  811.713        1
         9.0      210.274  793.393        1
         9.0      197.142  773.997        1
         9.0      183.932  753.529        1
         9.0      170.644  732.000        1
         9.0      157.280  709.432        1
         9.0      143.838  685.854        1
         9.0      130.319  661.306        1
         9.0      116.723  635.837        1
         9.0      103.049  609.507        1
         9.0       89.299  582.385        1
         9.0       75.471  554.553        1
         9.0       61.565  526.099        1
         9.0       47.583  497.125        1
         9.0       33.523  467.739        1
         9.0       19.386  438.060        1
         9.0        5.172  408.216        1
         9.0      350.880  378.341        1
         9.0      336.512  348.576        1
         9.0      322.066  319.068        1
         9.0      307.542  289.969        1
         9.0      292.942  261.434        1
         9.0      278.264  233.619        1
         9.0      263.509  206.682        1
         9.0      248.677  180.780        1
         9.0      233.767  156.067        1
         9.0      218.781  132.694        1
         9.0      203.717  110.805        1
         9.0      188.575   90.540        1
         9.0      173.357   72.029        1
         9.0      158.061   55.391        1
         9.0      142.688   40.739        1
         9.0      127.238   28.168        1
         9.0      111.710   17.764        1
         9.0       96.105    9.597        1
         9.0       80.423    3.723        1
         9.0       64.664    0.183        1
        18.0        0.000    0.000        0
         9.0      154.664    0.183        1
         9.0      170.423    3.723        1
         9.0      186.105    9.597        1
         9.0      201.710   17.764        1
         9.0      217.238   28.168        1
         9.0      232.688   40.739        1
         9.0      248.061   55.391        1
         9.0      263.357   72.029        1
         9.0      278.575   90.540        1
         9.0      293.717  110.805        1
         9.0      308.781  132.694        1
         9.0      323.767  156.067        1
         9.0      338.677  180.780        1
         9.0      353.509  206.682        1
         9.0        8.264  233.619        1
         9.0       22.942  261.434        1
         9.0       37.542  289.969        1
         9.0       52.066  319.068        1
         9.0       66.512  348.576        1
         9.0       80.880  378.341        1
         9.0       95.172  408.216        1
         9.0      109.386  438.060        1
         9.0      123.523  467.739        1
         9.0      137.583  497.125        1
         9.0      151.565  526.099        1
         9.0      165.471  554.553        1
         9.0      179.299  582.385        1
         9.0      193.049  609.507        1
         9.0      206.723  635.837        1
         9.0      220.319  661.306        1
         9.0      233.838  685.854        1
         9.0      247.280  709.432        1
         9.0      260.644  732.000        1
         9.0      273.932  753.529        1
         9.0      287.142  773.997        1
         9.0      300.274  793.393        1
         9.0      313.330  811.713        1
         9.0      326.308  828.961        1
         9.0      339.209  845.148        1
         9.0      352.033  860.290        1
         9.0        4.779  874.410        1
         9.0       17.449  887.536        1
         9.0       30.040  899.700        1
         9.0       42.555  910.937        1
         9.0       54.993  921.286        1
         9.0       67.353  930.788        1
         9.0       79.636  939.485        1
         9.0       91.842  947.421        1
         9.0      103.970  954.640        1
         9.0      116.021  961.188        1
         9.0      127.995  967.107        1
         9.0      139.892  972.443        1
         9.0      151.711  977.237        1
         9.0      163.454  981.533        1
         9.0      175.119  985.369        1
         9.0      186.706  988.784        1
         9.0      198.217  991.815        1
         9.0      209.650  994.498        1
         9.0      221.006  996.864        1
         9.0      232.285  998.945        1
         9.0      243.486 1000.769        1
         9.0      254.610 1002.363        1
         9.0      265.657 1003.752        1
         9.0      276.627 1004.957        1
         9.0      287.519 1006.001        1
         9.0      298.334 1006.902        1
         9.0      309.072 1007.676        1
         9.0      319.733 1008.341        1
         9.0      330.317 1008.908        1
         9.0      340.823 1009.391        1
         9.0      351.252 1009.802        1
         9.0        1.603 1010.149        1
         9.0       11.878 1010.442        1
         9.0       22.075 1010.688        1
         9.0       32.195 1010.894        1
         9.0       42.238 1011.066        1
         9.0       52.203 1011.209        1
         9.0       62.091 1011.328        1
         9.0       71.902 1011.426        1
         9.0       81.636 1011.507        1
         9.0       91.292 1011.573        1
         9.0      100.871 1011.627        1
         9.0      110.373 1011.671        1
         9.0      119.798 1011.707        1
         9.0      129.145 1011.736        1
         9.0      138.416 1011.759        1
         9.0      147.608 1011.778        1
         9.0      156.724 1011.793        1
         9.0      165.763 1011.805        1
         9.0      174.724 1011.814        1
         9.0      183.608 1011.822        1
         9.0      192.414 1011.828        1
         9.0      201.144 1011.832        1
         9.0      209.796 1011.836        1
         9.0      218.371 1011.839        1
         9.0      226.868 1011.841        1
         9.0      235.289 1011.842        1
         9.0      243.632 1011.844        1
         9.0      251.898 1011.845        1
         9.0      260.086 1011.845        1
         9.0      268.198 1011.846        1
         9.0      276.232 1011.846        1
         9.0      284.189 1011.847        1
         9.0      292.069 1011.847        1
         9.0      299.871 1011.847        1
         9.0      307.596 1011.847        1
         9.0      315.244 1011.847        1
         9.0      322.815 1011.847        1
         9.0      330.308 1011.847        1
         9.0      337.724 1011.847        1
         9.0      345.063 1011.847        1
         9.0      352.325 1011.848        1
         9.0      359.509 1011.848        1
         9.0        6.616 1011.848        1
         9.0       13.646 1011.848        1
         9.0       20.599 1011.848        1
         9.0       27.474 1011.848        1
         9.0       34.272 1011.848        1
         9.0       40.993 1011.848        1
         9.0       47.637 1011.848        1
         9.0       54.203 1011.848        1
         9.0       60.692 1011.848        1
         9.0       67.104 1011.848        1
         9.0       73.439 1011.848        1
         9.0       79.696 1011.848        1
         9.0       85.876 1011.848        1
         9.0       91.979 1011.848        1
         9.0       98.004 1011.848        1
         9.0      103.953 1011.848        1
         9.0      109.824 1011.848        1
         9.0      115.618 1011.848        1
         9.0      121.334 1011.848        1
         9.0      126.974 1011.848        1
         9.0      132.536 1011.848        1
         9.0      138.021 1011.848        1
         9.0      143.428 1011.848        1
         9.0      148.759 1011.848        1
         9.0      154.012 1011.848        1
         9.0      159.188 1011.848        1
         9.0      164.286 1011.848        1
         9.0      169.307 1011.848        1
         9.0      174.252 1011.848        1
         9.0      179.118 1011.848        1
         9.0      183.908 1011.848        1
         9.0      188.620 1011.848        1
         9.0      193.255 1011.848        1
         9.0      197.813 1011.848        1
         9.0      202.294 1011.848        1
         9.0      206.697 1011.848        1
         9.0      211.023 1011.848        1
         9.0      215.272 1011.848        1
         9.0      219.444 1011.848        1
         9.0      223.538 1011.848        1
         9.0      227.555 1011.848        1
         9.0      231.495 1011.848        1
         9.0      235.357 1011.848        1
         9.0      239.143 1011.848        1
         9.0      242.851 1011.848        1
         9.0      246.482 1011.848        1
         9.0      250.035 1011.848        1
         9.0      253.511 1011.848        1
         9.0      256.911 1011.848        1
         9.0      260.232 1011.848        1
         9.0      263.477 1011.848        1
         9.0      266.644 1011.848        1
         9.0      269.734 1011.848        1
         9.0      272.747 1011.848        1
         9.0      275.683 1011.848        1
         9.0      278.541 1011.848        1
         9.0      281.322 1011.848        1
         9.0      284.026 1011.848        1
         9.0      286.652 1011.848        1
         9.0      289.202 1011.848        1
         9.0      291.674 1011.848        1
         9.0      294.068 1011.848        1
         9.0      296.386 1011.848        1
         9.0      298.626 1011.848        1
         9.0      300.789 1011.848        1
         9.0      302.875 1011.848        1
         9.0      304.884 1011.848        1
         9.0      306.815 1011.848        1
         9.0      308.669 1011.848        1
         9.0      310.446 1011.848        1
         9.0      312.145 1011.848        1
         9.0      313.768 1011.848        1
         9.0      315.313 1011.848        1
         9.0      316.780 1011.848        1
         9.0      318.171 1011.848        1
         9.0      319.484 1011.848        1
         9.0      320.720 1011.848        1
         9.0      321.879 1011.848        1
         9.0      322.960 1011.848        1
         9.0      323.965 1011.848        1
         9.0      324.892 1011.848        1
         9.0      325.742 1011.848        1
         9.0      326.514 1011.848        1
         9.0      327.209 1011.848        1
         9.0      327.827 1011.848        1
         9.0      328.368 1011.848        1
         9.0      328.832 1011.848        1
         9.0      329.218 1011.848        1
         9.0      329.527 1011.848        1
         9.0      329.759 1011.848        1
         9.0      329.913 1011.848        1
        18.0      329.990 1011.848        1
         9.0      329.913 1011.848        1
         9.0      329.759 1011.848        1
         9.0      329.527 1011.848        1
         9.0      329.218 1011.848        1
         9.0      328.832 1011.848        1
         9.0      328.368 1011.848        1
         9.0      327.827 1011.848        1
         9.0      327.209 1011.848        1
         9.0      326.514 1011.848        1
         9.0      325.742 1011.848        1
         9.0      324.892 1011.848        1
         9.0      323.965 1011.848        1
         9.0      322.960 1011.848        1
         9.0      321.879 1011.848        1
         9.0      320.720 1011.848        1
         9.0      319.484 1011.848        1
         9.0      318.171 1011.848        1
         9.0      316.780 1011.848        1
         9.0      315.313 1011.848        1
         9.0      313.768 1011.848        1
         9.0      312.145 1011.848        1
         9.0      310.446 1011.848        1
         9.0      308.669 1011.848        1
         9.0      306.815 1011.848        1
         9.0      304.884 1011.848        1
         9.0      302.875 1011.848        1
         9.0      300.789 1011.848        1
         9.0      298.626 1011.848        1
         9.0      296.386 1011.848        1
         9.0      294.068 1011.848        1
         9.0      291.674 1011.848        1
         9.0      289.202 1011.848        1
         9.0      286.652 1011.848        1
         9.0      284.026 1011.848        1
         9.0      281.322 1011.848        1
         9.0      278.541 1011.848        1
         9.0      275.683 1011.848        1
         9.0      272.747 1011.848        1
         9.0      269.734 1011.848        1
         9.0      266.644 1011.848        1
         9.0      263.477 1011.848        1
         9.0      260.232 1011.848        1
         9.0      256.911 1011.848        1
         9.0      253.511 1011.848        1
         9.0      250.035 1011.848        1
         9.0      246.482 1011.848        1
         9.0      242.851 1011.848        1
         9.0      239.143 1011.848        1
         9.0      235.357 1011.848        1
         9.0      231.495 1011.848        1
         9.0      227.555 1011.848        1
         9.0      223.538 1011.848        1
         9.0      219.444 1011.848        1
         9.0      215.272 1011.848        1
         9.0      211.023 1011.848        1
         9.0      206.697 1011.848        1
         9.0      202.294 1011.848        1
         9.0      197.813 1011.848        1
         9.0      193.255 1011.848        1
         9.0      188.620 1011.848        1
         9.0      183.908 1011.848        1
         9.0      179.118 1011.848        1
         9.0      174.252 1011.848        1
         9.0      169.307 1011.848        1
         9.0      164.286 1011.848        1
         9.0      159.188 1011.848        1
         9.0      154.012 1011.848        1
         9.0      148.759 1011.848        1
         9.0      143.428 1011.848        1
         9.0      138.021 1011.848        1
         9.0      132.536 1011.848        1
         9.0      126.974 1011.848        1
         9.0      121.334 1011.848        1
         9.0      115.618 1011.848        1
         9.0      109.824 1011.848        1
         9.0      103.953 1011.848        1
         9.0       98.004 1011.848        1
         9.0       91.979 1011.848        1
         9.0       85.876 1011.848        1
         9.0       79.696 1011.848        1
         9.0       73.439 1011.848        1
         9.0       67.104 1011.848        1
         9.0       60.692 1011.848        1
         9.0       54.203 1011.848        1
         9.0       47.637 1011.848        1
         9.0       40.993 1011.848        1
         9.0       34.272 1011.848        1
         9.0       27.474 1011.848        1
         9.0       20.599 1011.848        1
         9.0       13.646 1011.848        1
         9.0        6.616 1011.848        1
         9.0      359.509 1011.848        1
         9.0      352.325 1011.848        1
         9.0      345.063 1011.847        1
         9.0      337.724 1011.847        1
         9.0      330.308 1011.847        1
         9.0      322.815 1011.847        1
         9.0      315.244 1011.847        1
         9.0      307.596 1011.847        1
         9.0      299.871 1011.847        1
         9.0      292.069 1011.847        1
         9.0      284.189 1011.847        1
         9.0      276.232 1011.846        1
         9.0      268.198 1011.846        1
         9.0      260.086 1011.845        1
         9.0      251.898 1011.845        1
         9.0      243.632 1011.844        1
         9.0      235.289 1011.842        1
         9.0      226.868 1011.841        1
         9.0      218.371 1011.839        1
         9.0      209.796 1011.836        1
         9.0      201.144 1011.832        1
         9.0      192.414 1011.828        1
         9.0      183.608 1011.822        1
         9.0      174.724 1011.814        1
         9.0      165.763 1011.805        1
         9.0      156.724 1011.793        1
         9.0      147.608 1011.778        1
         9.0      138.416 1011.759        1
         9.0      129.145 1011.736        1
         9.0      119.798 1011.707        1
         9.0      110.373 1011.671        1
         9.0      100.871 1011.627        1
         9.0       91.292 1011.573        1
         9.0       81.636 1011.507        1
         9.0       71.902 1011.426        1
         9.0       62.091 1011.328        1
         9.0       52.203 1011.209        1
         9.0       42.238 1011.066        1
         9.0       32.195 1010.894        1
         9.0       22.075 1010.688        1
         9.0       11.878 1010.442        1
         9.0        1.603 1010.149        1
         9.0      351.252 1009.802        1
         9.0      340.823 1009.391        1
         9.0      330.317 1008.908        1
         9.0      319.733 1008.341        1
         9.0      309.072 1007.676        1
         9.0      298.334 1006.902        1
         9.0      287.519 1006.001        1
         9.0      276.627 1004.957        1
         9.0      265.657 1003.752        1
         9.0      254.610 1002.363        1
         9.0      243.486 1000.769        1
         9.0      232.285  998.945        1
         9.0      221.006  996.864        1
         9.0      209.650  994.498        1
         9.0      198.217  991.815        1
         9.0      186.706  988.784        1
         9.0      175.119  985.369        1
         9.0      163.454  981.533        1
         9.0      151.711  977.237        1
         9.0      139.892  972.443        1
         9.0      127.995  967.107        1
         9.0      116.021  961.188        1
         9.0      103.970  954.640        1
         9.0       91.842  947.421        1
         9.0       79.636  939.485        1
         9.0       67.353  930.788        1
         9.0       54.993  921.286        1
         9.0       42.555  910.937        1
         9.0       30.040  899.700        1
         9.0       17.449  887.536        1
         9.0        4.779  874.410        1
         9.0      352.033  860.290        1
         9.0      339.209  845.148        1
         9.0      326.308  828.961        1
         9.0      313.330  811.713        1
         9.0      300.274  793.393        1
         9.0      287.142  773.997        1
         9.0      273.932  753.529        1
         9.0      260.644  732.000        1
         9.0      247.280  709.432        1
         9.0      233.838  685.854        1
         9.0      220.319  661.306        1
         9.0      206.723  635.837        1
         9.0      193.049  609.507        1
         9.0      179.299  582.385        1
         9.0      165.471  554.553        1
         9.0      151.565  526.099        1
         9.0      137.583  497.125        1
         9.0      123.523  467.739        1
         9.0      109.386  438.060        1
         9.0       95.172  408.216        1
         9.0       80.880  378.341        1
         9.0       66.512  348.576        1
         9.0       52.066  319.068        1
         9.0       37.542  289.969        1
         9.0       22.942  261.434        1
         9.0        8.264  233.619        1
         9.0      353.509  206.682        1
         9.0      338.677  180.780        1
         9.0      323.767  156.067        1
         9.0      308.781  132.694        1
         9.0      293.717  110.805        1
         9.0      278.575   90.540        1
         9.0      263.357   72.029        1
         9.0      248.061   55.391        1
         9.0      232.688   40.739        1
         9.0      217.238   28.168        1
         9.0      201.710   17.764        1
         9.0      186.105    9.597        1
         9.0      170.423    3.723        1
         9.0      154.664    0.183        1
        18.0        0.000    0.000        0
         9.0        4.664    0.183        1
         9.0       20.423    3.723        1
         9.0       36.105    9.597        1
         9.0       51.710   17.764        1
         9.0       67.238   28.168        1
         9.0       82.688   40.739        1
         9.0       98.061   55.391        1
         9.0      113.357   72.029        1
         9.0      128.575   90.540        1
         9.0      143.717  110.805        1
         9.0      158.781  132.694        1
         9.0      173.767  156.067        1
         9.0      188.677  180.780        1
         9.0      203.509  206.682        1
         9.0      218.264  233.619        1
         9.0      232.942  261.434        1
         9.0      247.542  289.969        1
         9.0      262.066  319.068        1
         9.0      276.512  348.576        1
         9.0      290.880  378.341        1
         9.0      305.172  408.216        1
         9.0      319.386  438.060        1
         9.0      333.523  467.739        1
         9.0      347.583  497.125        1
         9.0        1.565  526.099        1
         9.0       15.471  554.553        1
         9.0       29.299  582.385        1
         9.0       43.049  609.507        1
         9.0       56.723  635.837        1
         9.0       70.319  661.306        1
         9.0       83.838  685.854        1
         9.0       97.280  709.432        1
         9.0      110.644  732.000        1
         9.0      123.932  753.529        1
         9.0      137.142  773.997        1
         9.0      150.274  793.393        1
         9.0      163.330  811.713        1
         9.0      176.308  828.961        1
         9.0      189.209  845.148        1
         9.0      202.033  860.290        1
         9.0      214.779  874.410        1
         9.0      227.449  887.536        1
         9.0      240.040  899.700        1
         9.0      252.555  910.937        1
         9.0      264.993  921.286        1
         9.0      277.353  930.788        1
         9.0      289.636  939.485        1
         9.0      301.842  947.421        1
         9.0      313.970  954.640        1
         9.0      326.021  961.188        1
         9.0      337.995  967.107        1
         9.0      349.892  972.443        1
         9.0        1.711  977.237        1
         9.0       13.454  981.533        1
         9.0       25.119  985.369        1
         9.0       36.706  988.784        1
         9.0       48.217  991.815        1
         9.0       59.650  994.498        1
         9.0       71.006  996.864        1
         9.0       82.285  998.945        1
         9.0       93.486 1000.769        1
         9.0      104.610 1002.363        1
         9.0      115.657 1003.752        1
         9.0      126.627 1004.957        1
         9.0      137.519 1006.001        1
         9.0      148.334 1006.902        1
         9.0      159.072 1007.676        1
         9.0      169.733 1008.341        1
         9.0      180.317 1008.908        1
         9.0      190.823 1009.391        1
         9.0      201.252 1009.802        1
         9.0      211.603 1010.149        1
         9.0      221.878 1010.442        1
         9.0      232.075 1010.688        1
         9.0      242.195 1010.894        1
         9.0      252.238 1011.066        1
         9.0      262.203 1011.209        1
         9.0      272.091 1011.328        1
         9.0      281.902 1011.426        1
         9.0      291.636 1011.507        1
         9.0      301.292 1011.573        1
         9.0      310.871 1011.627        1
         9.0      320.373 1011.671        1
         9.0      329.798 1011.707        1
         9.0      339.145 1011.736        1
         9.0      348.416 1011.759        1
         9.0      357.608 1011.778        1
         9.0        6.724 1011.793        1
         9.0       15.763 1011.805        1
         9.0       24.724 1011.814        1
         9.0       33.608 1011.822        1
         9.0       42.414 1011.828        1
         9.0       51.144 1011.832        1
         9.0       59.796 1011.836        1
         9.0       68.371 1011.839        1
         9.0       76.868 1011.841        1
         9.0       85.289 1011.842        1
         9.0       93.632 1011.844        1
         9.0      101.898 1011.845        1
         9.0      110.086 1011.845        1
         9.0      118.198 1011.846        1
         9.0      126.232 1011.846        1
         9.0      134.189 1011.847        1
         9.0      142.069 1011.847        1
         9.0      149.871 1011.847        1
         9.0      157.596 1011.847        1
         9.0      165.244 1011.847        1
         9.0      172.815 1011.847        1
         9.0      180.308 1011.847        1
         9.0      187.724 1011.847        1
         9.0      195.063 1011.847        1
         9.0      202.325 1011.848        1
         9.0      209.509 1011.848        1
         9.0      216.616 1011.848        1
         9.0      223.646 1011.848        1
         9.0      230.599 1011.848        1
         9.0      237.474 1011.848        1
         9.0      244.272 1011.848        1
         9.0      250.993 1011.848        1
         9.0      257.637 1011.848        1
         9.0      264.203 1011.848        1
         9.0      270.692 1011.848        1
         9.0      277.104 1011.848        1
         9.0      283.439 1011.848        1
         9.0      289.696 1011.848        1
         9.0      295.876 1011.848        1
         9.0      301.979 1011.848        1
         9.0      308.004 1011.848        1
         9.0      313.953 1011.848        1
         9.0      319.824 1011.848        1
         9.0      325.618 1011.848        1
         9.0      331.334 1011.848        1
         9.0      336.974 1011.848        1
         9.0      342.536 1011.848        1
         9.0      348.021 1011.848        1
         9.0      353.428 1011.848        1
         9.0      358.759 1011.848        1
         9.0        4.012 1011.848        1
         9.0        9.188 1011.848        1
         9.0       14.286 1011.848        1
         9.0       19.307 1011.848        1
         9.0       24.252 1011.848        1
         9.0       29.118 1011.848        1
         9.0       33.908 1011.848        1
         9.0       38.620 1011.848        1
         9.0       43.255 1011.848        1
         9.0       47.813 1011.848        1
         9.0       52.294 1011.848        1
         9.0       56.697 1011.848        1
         9.0       61.023 1011.848        1
         9.0       65.272 1011.848        1
         9.0       69.444 1011.848        1
         9.0       73.538 1011.848        1
         9.0       77.555 1011.848        1
         9.0       81.495 1011.848        1
         9.0       85.357 1011.848        1
         9.0       89.143 1011.848        1
         9.0       92.851 1011.848        1
         9.0       96.482 1011.848        1
         9.0      100.035 1011.848        1
         9.0      103.511 1011.848        1
         9.0      106.911 1011.848        1
         9.0      110.232 1011.848        1
         9.0      113.477 1011.848        1
         9.0      116.644 1011.848        1
         9.0      119.734 1011.848        1
         9.0      122.747 1011.848        1
         9.0      125.683 1011.848        1
         9.0      128.541 1011.848        1
         9.0      131.322 1011.848        1
         9.0      134.026 1011.848        1
         9.0      136.652 1011.848        1
         9.0      139.202 1011.848        1
         9.0      141.674 1011.848        1
         9.0      144.068 1011.848        1
         9.0      146.386 1011.848        1
         9.0      148.626 1011.848        1
         9.0      150.789 1011.848        1
         9.0      152.875 1011.848        1
         9.0      154.884 1011.848        1
         9.0      156.815 1011.848        1
         9.0      158.669 1011.848        1
         9.0      160.446 1011.848        1
         9.0      162.145 1011.848        1
         9.0      163.768 1011.848        1
         9.0      165.313 1011.848        1
         9.0      166.780 1011.848        1
         9.0      168.171 1011.848        1
         9.0      169.484 1011.848        1
         9.0      170.720 1011.848        1
         9.0      171.879 1011.848        1
         9.0      172.960 1011.848        1
         9.0      173.965 1011.848        1
         9.0      174.892 1011.848        1
         9.0      175.742 1011.848        1
         9.0      176.514 1011.848        1
         9.0      177.209 1011.848        1
         9.0      177.827 1011.848        1
         9.0      178.368 1011.848        1
         9.0      178.832 1011.848        1
         9.0      179.218 1011.848        1
         9.0      179.527 1011.848        1
         9.0      179.759 1011.848        1
         9.0      179.913 1011.848        1
        18.0      179.990 1011.848        1
         9.0      179.913 1011.848        1
         9.0      179.759 1011.848        1
         9.0      179.527 1011.848        1
         9.0      179.218 1011.848        1
         9.0      178.832 1011.848        1
         9.0      178.368 1011.848        1
         9.0      177.827 1011.848        1
         9.0      177.209 1011.848        1
         9.0      176.514 1011.848        1
         9.0      175.742 1011.848        1
         9.0      174.892 1011.848        1
         9.0      173.965 1011.848        1
         9.0      172.960 1011.848        1
         9.0      171.879 1011.848        1
         9.0      170.720 1011.848        1
         9.0      169.484 1011.848        1
         9.0      168.171 1011.848        1
         9.0      166.780 1011.848        1
         9.0      165.313 1011.848        1
         9.0      163.768 1011.848        1
         9.0      162.145 1011.848        1
         9.0      160.446 1011.848        1
         9.0      158.669 1011.848        1
         9.0      156.815 1011.848        1
         9.0      154.884 1011.848        1
         9.0      152.875 1011.848        1
         9.0      150.789 1011.848        1
         9.0      148.626 1011.848        1
         9.0      146.386 1011.848        1
         9.0      144.068 1011.848        1
         9.0      141.674 1011.848        1
         9.0      139.202 1011.848        1
         9.0      136.652 1011.848        1
         9.0      134.026 1011.848        1
         9.0      131.322 1011.848        1
         9.0      128.541 1011.848        1
         9.0      125.683 1011.848        1
         9.0      122.747 1011.848        1
         9.0      119.734 1011.848        1
         9.0      116.644 1011.848        1
         9.0      113.477 1011.848        1
         9.0      110.232 1011.848        1
         9.0      106.911 1011.848        1
         9.0      103.511 1011.848        1
         9.0      100.035 1011.848        1
         9.0       96.482 1011.848        1
         9.0       92.851 1011.848        1
         9.0       89.143 1011.848        1
         9.0       85.357 1011.848        1
         9.0       81.495 1011.848        1
         9.0       77.555 1011.848        1
         9.0       73.538 1011.848        1
         9.0       69.444 1011.848        1
         9.0       65.272 1011.848        1
         9.0       61.023 1011.848        1
         9.0       56.697 1011.848        1
         9.0       52.294 1011.848        1
         9.0       47.813 1011.848        1
         9.0       43.255 1011.848        1
         9.0       38.620 1011.848        1
         9.0       33.908 1011.848        1
         9.0       29.118 1011.848        1
         9.0       24.252 1011.848        1
         9.0       19.307 1011.848        1
         9.0       14.286 1011.848        1
         9.0        9.188 1011.848        1
         9.0        4.012 1011.848        1
         9.0      358.759 1011.848        1
         9.0      353.428 1011.848        1
         9.0      348.021 1011.848        1
         9.0      342.536 1011.848        1
         9.0      336.974 1011.848        1
         9.0      331.334 1011.848        1
         9.0      325.618 1011.848        1
         9.0      319.824 1011.848        1
         9.0      313.953 1011.848        1
         9.0      308.004 1011.848        1
         9.0      301.979 1011.848        1
         9.0      295.876 1011.848        1
         9.0      289.696 1011.848        1
         9.0      283.439 1011.848        1
         9.0      277.104 1011.848        1
         9.0      270.692 1011.848        1
         9.0      264.203 1011.848        1
         9.0      257.637 1011.848        1
         9.0      250.993 1011.848        1
         9.0      244.272 1011.848        1
         9.0      237.474 1011.848        1
         9.0      230.599 1011.848        1
         9.0      223.646 1011.848        1
         9.0      216.616 1011.848        1
         9.0      209.509 1011.848        1
         9.0      202.325 1011.848        1
         9.0      195.063 1011.847        1
         9.0      187.724 1011.847        1
         9.0      180.308 1011.847        1
         9.0      172.815 1011.847        1
         9.0      165.244 1011.847        1
         9.0      157.596 1011.847        1
         9.0      149.871 1011.847        1
         9.0      142.069 1011.847        1
         9.0      134.189 1011.847        1
         9.0      126.232 1011.846        1
         9.0      118.198 1011.846        1
         9.0      110.086 1011.845        1
         9.0      101.898 1011.845        1
         9.0       93.632 1011.844        1
         9.0       85.289 1011.842        1
         9.0       76.868 1011.841        1
         9.0       68.371 1011.839        1
         9.0       59.796 1011.836        1
         9.0       51.144 1011.832        1
         9.0       42.414 1011.828        1
         9.0       33.608 1011.822        1
         9.0       24.724 1011.814        1
         9.0       15.763 1011.805        1
         9.0        6.724 1011.793        1
         9.0      357.608 1011.778        1
         9.0      348.416 1011.759        1
         9.0      339.145 1011.736        1
         9.0      329.798 1011.707        1
         9.0      320.373 1011.671        1
         9.0      310.871 1011.627        1
         9.0      301.292 1011.573        1
         9.0      291.636 1011.507        1
         9.0      281.902 1011.426        1
         9.0      272.091 1011.328        1
         9.0      262.203 1011.209        1
         9.0      252.238 1011.066        1
         9.0      242.195 1010.894        1
         9.0      232.075 1010.688        1
         9.0      221.878 1010.442        1
         9.0      211.603 1010.149        1
         9.0      201.252 1009.802        1
         9.0      190.823 1009.391        1
         9.0      180.317 1008.908        1
         9.0      169.733 1008.341        1
         9.0      159.072 1007.676        1
         9.0      148.334 1006.902        1
         9.0      137.519 1006.001        1
         9.0      126.627 1004.957        1
         9.0      115.657 1003.752        1
         9.0      104.610 1002.363        1
         9.0       93.486 1000.769        1
         9.0       82.285  998.945        1
         9.0       71.006  996.864        1
         9.0       59.650  994.498        1
         9.0       48.217  991.815        1
         9.0       36.706  988.784        1
         9.0       25.119  985.369        1
         9.0       13.454  981.533        1
         9.0        1.711  977.237        1
         9.0      349.892  972.443        1
         9.0      337.995  967.107        1
         9.0      326.021  961.188        1
         9.0      313.970  954.640        1
         9.0      301.842  947.421        1
         9.0      289.636  939.485        1
         9.0      277.353  930.788        1
         9.0      264.993  921.286        1
         9.0      252.555  910.937        1
         9.0      240.040  899.700        1
         9.0      227.449  887.536        1
         9.0      214.779  874.410        1
         9.0      202.033  860.290        1
         9.0      189.209  845.148        1
         9.0      176.308  828.961        1
         9.0      163.330  811.713        1
         9.0      150.274  793.393        1
         9.0      137.142  773.997        1
         9.0      123.932  753.529        1
         9.0      110.644  732.000        1
         9.0       97.280  709.432        1
         9.0       83.838  685.854        1
         9.0       70.319  661.306        1
         9.0       56.723  635.837        1
         9.0       43.049  609.507        1
         9.0       29.299  582.385        1
         9.0       15.471  554.553        1
         9.0        1.565  526.099        1
         9.0      347.583  497.125        1
         9.0      333.523  467.739        1
         9.0      319.386  438.060        1
         9.0      305.172  408.216        1
         9.0      290.880  378.341        1
         9.0      276.512  348.576        1
         9.0      262.066  319.068        1
         9.0      247.542  289.969        1
         9.0      232.942  261.434        1
         9.0      218.264  233.619        1
         9.0      203.509  206.682        1
         9.0      188.677  180.780        1
         9.0      173.767  156.067        1
         9.0      158.781  132.694        1
         9.0      143.717  110.805        1
         9.0      128.575   90.540        1
         9.0      113.357   72.029        1
         9.0       98.061   55.391        1
         9.0       82.688   40.739        1
         9.0       67.238   28.168        1
         9.0       51.710   17.764        1
         9.0       36.105    9.597        1
         9.0       20.423    3.723        1
         9.0        4.664    0.183        1
         9.0        0.000    0.000        0
         0.0        0.000 1023.000        0
