# Supplementary material for: Direct Photochemical Synthesis of Substituted Benzo[b]fluorenes
Source: Org Lett. 2024 Nov 25;26(48):10364–8. doi: 10.1021/acs.orglett.4c03978 (PMC11629382; doi:10.1021/acs.orglett.4c03978)
Supplement: Supplementary file 2 — ol4c03978_si_002.zip [file ol4c03978_si_002.zip › FID for Publication/20240601_RC-2-C-4-88A_01/dirinfo/shapelib/waltz16.DEC]

#
#
# WALTZ-16 Broadband Decoupling Sequence
270.0	180.0
360.0	0.0
180.0	180.0
270.0	0.0
90.0	180.0
180.0	0.0
360.0	180.0
180.0	0.0
270.0	180.0
270.0	0.0
360.0	180.0
180.0	0.0
270.0	180.0
90.0	0.0
180.0	180.0
360.0	0.0
180.0	180.0
270.0	0.0
#
270.0	0.0
360.0	180.0
180.0	0.0
270.0	180.0
90.0	0.0
180.0	180.0
360.0	0.0
180.0	180.0
270.0	0.0
270.0	180.0
360.0	0.0
180.0	180.0
270.0	0.0
90.0	180.0
180.0	0.0
360.0	180.0
180.0	0.0
270.0	180.0
