# Supplementary material for: Direct Photochemical Synthesis of Substituted Benzo[b]fluorenes
Source: Org Lett. 2024 Nov 25;26(48):10364–8. doi: 10.1021/acs.orglett.4c03978 (PMC11629382; doi:10.1021/acs.orglett.4c03978)
Supplement: Supplementary file 2 — ol4c03978_si_002.zip [file ol4c03978_si_002.zip › FID for Publication/20240601_RC-2-C-4-88A_01/dirinfo/xmldir/fidlog]

    <action   type="LIB"  status="Completed"  lock="on"  title="RC-2-C-4-88A_PROTON_20240601_01 "  exp="PROTON"  time=""  macro="return"  data="/home/data/MBaumann/ucd400/RuairiCrawford/2024/20240601_RC-2-C-4-88A_01/RC-2-C-4-88A_PROTON_20240601_01"  CPnode="PROTON_001"  tooltext="PROTON"  id="Sqn0005"  />
    <action   type="LIB"  status="Completed"  lock="on"  title="RC-2-C-4-88A_FLUORINE_20240601_01 "  exp="FLUORINE"  time=""  macro="return"  data="/home/data/MBaumann/ucd400/RuairiCrawford/2024/20240601_RC-2-C-4-88A_01/RC-2-C-4-88A_FLUORINE_20240601_01"  CPnode="FLUORINE_001"  tooltext="20240601_RC-2-C-4-88A_01"  id="Sqn0013"  />
    <action   type="LIB"  status="Completed"  lock="on"  title="RC-2-C-4-88A_CARBON_20240601_01 "  exp="CARBON"  time=""  macro="return"  data="/home/data/MBaumann/ucd400/RuairiCrawford/2024/20240601_RC-2-C-4-88A_01/RC-2-C-4-88A_CARBON_20240601_01"  CPnode="CARBON_001"  tooltext="20240601_RC-2-C-4-88A_01"  id="Sqn0019"  />
    <action   type="LIB"  status="Completed"  lock="on"  title="RC-2-C-4-88A_PROTON_20240601_02 "  exp="PROTON"  time=""  macro="return"  data="/home/data/MBaumann/ucd400/RuairiCrawford/2024/20240601_RC-2-C-4-88A_01/RC-2-C-4-88A_PROTON_20240601_02"  CPnode="PROTON_002"  tooltext="20240601_RC-2-C-4-88A_01"  id="Sqn0024"  />
    <action   type="LIB"  status="Completed"  lock="on"  title="RC-2-C-4-88A_gHSQCAD_20240601_01 "  exp="gHSQCAD"  time=""  macro="return"  data="/home/data/MBaumann/ucd400/RuairiCrawford/2024/20240601_RC-2-C-4-88A_01/RC-2-C-4-88A_gHSQCAD_20240601_01"  CPnode="gHSQCAD_001"  tooltext="20240601_RC-2-C-4-88A_01"  id="Sqn0028"  />
    <action   type="LIB"  status="Completed"  lock="on"  title="RC-2-C-4-88A_gHMBCAD_20240601_01 "  exp="gHMBCAD"  time=""  macro="return"  data="/home/data/MBaumann/ucd400/RuairiCrawford/2024/20240601_RC-2-C-4-88A_01/RC-2-C-4-88A_gHMBCAD_20240601_01"  CPnode="gHMBCAD_001"  tooltext="20240601_RC-2-C-4-88A_01"  id="Sqn0030"  />
