# Supplementary material for: Direct Photochemical Synthesis of Substituted Benzo[b]fluorenes
Source: Org Lett. 2024 Nov 25;26(48):10364–8. doi: 10.1021/acs.orglett.4c03978 (PMC11629382; doi:10.1021/acs.orglett.4c03978)
Supplement: Supplementary file 2 — ol4c03978_si_002.zip [file ol4c03978_si_002.zip › FID for Publication/20240601_RC-2-C-4-88A_01/dirinfo/xmldir/info/Sqn0013/prop]

type   LIB
status   Completed
lock   on
title   RC-2-C-4-88A_FLUORINE_20240601_01 
exp   FLUORINE
time   
macro   return
data   /home/data/MBaumann/ucd400/RuairiCrawford/2024/20240601_RC-2-C-4-88A_01/RC-2-C-4-88A_FLUORINE_20240601_01
CPnode   FLUORINE_001
tooltext   20240601_RC-2-C-4-88A_01
