# Supplementary material for: Direct Photochemical Synthesis of Substituted Benzo[b]fluorenes
Source: Org Lett. 2024 Nov 25;26(48):10364–8. doi: 10.1021/acs.orglett.4c03978 (PMC11629382; doi:10.1021/acs.orglett.4c03978)
Supplement: Supplementary file 2 — ol4c03978_si_002.zip [file ol4c03978_si_002.zip › FID for Publication/20240601_RC-2-C-4-88A_01/RC-2-C-4-88A_gHMBCAD_20240601_01.fid/log]

Sat Jun  1 04:53:33 2024: Experiment started
Sat Jun  1 04:54:20 2024: BS 1 completed
Sat Jun  1 04:54:25 2024: BS 1 completed
Sat Jun  1 04:54:30 2024: BS 1 completed
Sat Jun  1 04:54:34 2024: BS 1 completed
Sat Jun  1 04:54:39 2024: BS 1 completed
Sat Jun  1 04:54:44 2024: BS 1 completed
Sat Jun  1 04:54:49 2024: BS 1 completed
Sat Jun  1 04:54:54 2024: BS 1 completed
Sat Jun  1 04:54:59 2024: BS 1 completed
Sat Jun  1 04:55:04 2024: BS 1 completed
Sat Jun  1 04:55:09 2024: BS 1 completed
Sat Jun  1 04:55:14 2024: BS 1 completed
Sat Jun  1 04:55:19 2024: BS 1 completed
Sat Jun  1 04:55:24 2024: BS 1 completed
Sat Jun  1 04:55:29 2024: BS 1 completed
Sat Jun  1 04:55:34 2024: BS 1 completed
Sat Jun  1 04:55:39 2024: BS 1 completed
Sat Jun  1 04:55:43 2024: BS 1 completed
Sat Jun  1 04:55:48 2024: BS 1 completed
Sat Jun  1 04:55:53 2024: BS 1 completed
Sat Jun  1 04:55:58 2024: BS 1 completed
Sat Jun  1 04:56:03 2024: BS 1 completed
Sat Jun  1 04:56:08 2024: BS 1 completed
Sat Jun  1 04:56:13 2024: BS 1 completed
Sat Jun  1 04:56:18 2024: BS 1 completed
Sat Jun  1 04:56:23 2024: BS 1 completed
Sat Jun  1 04:56:28 2024: BS 1 completed
Sat Jun  1 04:56:33 2024: BS 1 completed
Sat Jun  1 04:56:38 2024: BS 1 completed
Sat Jun  1 04:56:43 2024: BS 1 completed
Sat Jun  1 04:56:48 2024: BS 1 completed
Sat Jun  1 04:56:52 2024: BS 1 completed
Sat Jun  1 04:56:57 2024: BS 1 completed
Sat Jun  1 04:57:02 2024: BS 1 completed
Sat Jun  1 04:57:07 2024: BS 1 completed
Sat Jun  1 04:57:12 2024: BS 1 completed
Sat Jun  1 04:57:17 2024: BS 1 completed
Sat Jun  1 04:57:22 2024: BS 1 completed
Sat Jun  1 04:57:27 2024: BS 1 completed
Sat Jun  1 04:57:32 2024: BS 1 completed
Sat Jun  1 04:57:37 2024: BS 1 completed
Sat Jun  1 04:57:42 2024: BS 1 completed
Sat Jun  1 04:57:47 2024: BS 1 completed
Sat Jun  1 04:57:52 2024: BS 1 completed
Sat Jun  1 04:57:57 2024: BS 1 completed
Sat Jun  1 04:58:02 2024: BS 1 completed
Sat Jun  1 04:58:06 2024: BS 1 completed
Sat Jun  1 04:58:11 2024: BS 1 completed
Sat Jun  1 04:58:16 2024: BS 1 completed
Sat Jun  1 04:58:21 2024: BS 1 completed
Sat Jun  1 04:58:26 2024: BS 1 completed
Sat Jun  1 04:58:31 2024: BS 1 completed
Sat Jun  1 04:58:36 2024: BS 1 completed
Sat Jun  1 04:58:41 2024: BS 1 completed
Sat Jun  1 04:58:46 2024: BS 1 completed
Sat Jun  1 04:58:51 2024: BS 1 completed
Sat Jun  1 04:58:56 2024: BS 1 completed
Sat Jun  1 04:59:01 2024: BS 1 completed
Sat Jun  1 04:59:06 2024: BS 1 completed
Sat Jun  1 04:59:11 2024: BS 1 completed
Sat Jun  1 04:59:16 2024: BS 1 completed
Sat Jun  1 04:59:20 2024: BS 1 completed
Sat Jun  1 04:59:25 2024: BS 1 completed
Sat Jun  1 04:59:30 2024: BS 1 completed
Sat Jun  1 04:59:35 2024: BS 1 completed
Sat Jun  1 04:59:40 2024: BS 1 completed
Sat Jun  1 04:59:45 2024: BS 1 completed
Sat Jun  1 04:59:50 2024: BS 1 completed
Sat Jun  1 04:59:55 2024: BS 1 completed
Sat Jun  1 05:00:00 2024: BS 1 completed
Sat Jun  1 05:00:05 2024: BS 1 completed
Sat Jun  1 05:00:10 2024: BS 1 completed
Sat Jun  1 05:00:15 2024: BS 1 completed
Sat Jun  1 05:00:20 2024: BS 1 completed
Sat Jun  1 05:00:25 2024: BS 1 completed
Sat Jun  1 05:00:30 2024: BS 1 completed
Sat Jun  1 05:00:34 2024: BS 1 completed
Sat Jun  1 05:00:39 2024: BS 1 completed
Sat Jun  1 05:00:44 2024: BS 1 completed
Sat Jun  1 05:00:49 2024: BS 1 completed
Sat Jun  1 05:00:54 2024: BS 1 completed
Sat Jun  1 05:00:59 2024: BS 1 completed
Sat Jun  1 05:01:04 2024: BS 1 completed
Sat Jun  1 05:01:09 2024: BS 1 completed
Sat Jun  1 05:01:14 2024: BS 1 completed
Sat Jun  1 05:01:19 2024: BS 1 completed
Sat Jun  1 05:01:24 2024: BS 1 completed
Sat Jun  1 05:01:29 2024: BS 1 completed
Sat Jun  1 05:01:34 2024: BS 1 completed
Sat Jun  1 05:01:39 2024: BS 1 completed
Sat Jun  1 05:01:44 2024: BS 1 completed
Sat Jun  1 05:01:48 2024: BS 1 completed
Sat Jun  1 05:01:53 2024: BS 1 completed
Sat Jun  1 05:01:58 2024: BS 1 completed
Sat Jun  1 05:02:03 2024: BS 1 completed
Sat Jun  1 05:02:08 2024: BS 1 completed
Sat Jun  1 05:02:13 2024: BS 1 completed
Sat Jun  1 05:02:18 2024: BS 1 completed
Sat Jun  1 05:02:23 2024: BS 1 completed
Sat Jun  1 05:02:28 2024: BS 1 completed
Sat Jun  1 05:02:33 2024: BS 1 completed
Sat Jun  1 05:02:38 2024: BS 1 completed
Sat Jun  1 05:02:43 2024: BS 1 completed
Sat Jun  1 05:02:48 2024: BS 1 completed
Sat Jun  1 05:02:53 2024: BS 1 completed
Sat Jun  1 05:02:58 2024: BS 1 completed
Sat Jun  1 05:03:03 2024: BS 1 completed
Sat Jun  1 05:03:07 2024: BS 1 completed
Sat Jun  1 05:03:12 2024: BS 1 completed
Sat Jun  1 05:03:17 2024: BS 1 completed
Sat Jun  1 05:03:22 2024: BS 1 completed
Sat Jun  1 05:03:27 2024: BS 1 completed
Sat Jun  1 05:03:32 2024: BS 1 completed
Sat Jun  1 05:03:37 2024: BS 1 completed
Sat Jun  1 05:03:42 2024: BS 1 completed
Sat Jun  1 05:03:47 2024: BS 1 completed
Sat Jun  1 05:03:52 2024: BS 1 completed
Sat Jun  1 05:03:57 2024: BS 1 completed
Sat Jun  1 05:04:02 2024: BS 1 completed
Sat Jun  1 05:04:07 2024: BS 1 completed
Sat Jun  1 05:04:12 2024: BS 1 completed
Sat Jun  1 05:04:17 2024: BS 1 completed
Sat Jun  1 05:04:22 2024: BS 1 completed
Sat Jun  1 05:04:26 2024: BS 1 completed
Sat Jun  1 05:04:31 2024: BS 1 completed
Sat Jun  1 05:04:36 2024: BS 1 completed
Sat Jun  1 05:04:41 2024: BS 1 completed
Sat Jun  1 05:04:46 2024: BS 1 completed
Sat Jun  1 05:04:51 2024: BS 1 completed
Sat Jun  1 05:04:56 2024: BS 1 completed
Sat Jun  1 05:05:01 2024: BS 1 completed
Sat Jun  1 05:05:06 2024: BS 1 completed
Sat Jun  1 05:05:11 2024: BS 1 completed
Sat Jun  1 05:05:16 2024: BS 1 completed
Sat Jun  1 05:05:21 2024: BS 1 completed
Sat Jun  1 05:05:26 2024: BS 1 completed
Sat Jun  1 05:05:31 2024: BS 1 completed
Sat Jun  1 05:05:36 2024: BS 1 completed
Sat Jun  1 05:05:41 2024: BS 1 completed
Sat Jun  1 05:05:45 2024: BS 1 completed
Sat Jun  1 05:05:50 2024: BS 1 completed
Sat Jun  1 05:05:55 2024: BS 1 completed
Sat Jun  1 05:06:00 2024: BS 1 completed
Sat Jun  1 05:06:05 2024: BS 1 completed
Sat Jun  1 05:06:10 2024: BS 1 completed
Sat Jun  1 05:06:15 2024: BS 1 completed
Sat Jun  1 05:06:20 2024: BS 1 completed
Sat Jun  1 05:06:25 2024: BS 1 completed
Sat Jun  1 05:06:30 2024: BS 1 completed
Sat Jun  1 05:06:35 2024: BS 1 completed
Sat Jun  1 05:06:40 2024: BS 1 completed
Sat Jun  1 05:06:45 2024: BS 1 completed
Sat Jun  1 05:06:50 2024: BS 1 completed
Sat Jun  1 05:06:55 2024: BS 1 completed
Sat Jun  1 05:07:00 2024: BS 1 completed
Sat Jun  1 05:07:05 2024: BS 1 completed
Sat Jun  1 05:07:09 2024: BS 1 completed
Sat Jun  1 05:07:14 2024: BS 1 completed
Sat Jun  1 05:07:19 2024: BS 1 completed
Sat Jun  1 05:07:24 2024: BS 1 completed
Sat Jun  1 05:07:29 2024: BS 1 completed
Sat Jun  1 05:07:34 2024: BS 1 completed
Sat Jun  1 05:07:39 2024: BS 1 completed
Sat Jun  1 05:07:44 2024: BS 1 completed
Sat Jun  1 05:07:49 2024: BS 1 completed
Sat Jun  1 05:07:54 2024: BS 1 completed
Sat Jun  1 05:07:59 2024: BS 1 completed
Sat Jun  1 05:08:04 2024: BS 1 completed
Sat Jun  1 05:08:09 2024: BS 1 completed
Sat Jun  1 05:08:14 2024: BS 1 completed
Sat Jun  1 05:08:19 2024: BS 1 completed
Sat Jun  1 05:08:24 2024: BS 1 completed
Sat Jun  1 05:08:29 2024: BS 1 completed
Sat Jun  1 05:08:33 2024: BS 1 completed
Sat Jun  1 05:08:38 2024: BS 1 completed
Sat Jun  1 05:08:43 2024: BS 1 completed
Sat Jun  1 05:08:48 2024: BS 1 completed
Sat Jun  1 05:08:53 2024: BS 1 completed
Sat Jun  1 05:08:58 2024: BS 1 completed
Sat Jun  1 05:09:03 2024: BS 1 completed
Sat Jun  1 05:09:08 2024: BS 1 completed
Sat Jun  1 05:09:13 2024: BS 1 completed
Sat Jun  1 05:09:18 2024: BS 1 completed
Sat Jun  1 05:09:23 2024: BS 1 completed
Sat Jun  1 05:09:28 2024: BS 1 completed
Sat Jun  1 05:09:33 2024: BS 1 completed
Sat Jun  1 05:09:38 2024: BS 1 completed
Sat Jun  1 05:09:43 2024: BS 1 completed
Sat Jun  1 05:09:48 2024: BS 1 completed
Sat Jun  1 05:09:53 2024: BS 1 completed
Sat Jun  1 05:09:58 2024: BS 1 completed
Sat Jun  1 05:10:02 2024: BS 1 completed
Sat Jun  1 05:10:07 2024: BS 1 completed
Sat Jun  1 05:10:12 2024: BS 1 completed
Sat Jun  1 05:10:17 2024: BS 1 completed
Sat Jun  1 05:10:22 2024: BS 1 completed
Sat Jun  1 05:10:27 2024: BS 1 completed
Sat Jun  1 05:10:32 2024: BS 1 completed
Sat Jun  1 05:10:37 2024: BS 1 completed
Sat Jun  1 05:10:42 2024: BS 1 completed
Sat Jun  1 05:10:47 2024: BS 1 completed
Sat Jun  1 05:10:52 2024: BS 1 completed
Sat Jun  1 05:10:57 2024: BS 1 completed
Sat Jun  1 05:11:02 2024: BS 1 completed
Sat Jun  1 05:11:07 2024: BS 1 completed
Sat Jun  1 05:11:12 2024: BS 1 completed
Sat Jun  1 05:11:17 2024: BS 1 completed
Sat Jun  1 05:11:22 2024: BS 1 completed
Sat Jun  1 05:11:27 2024: BS 1 completed
Sat Jun  1 05:11:31 2024: BS 1 completed
Sat Jun  1 05:11:36 2024: BS 1 completed
Sat Jun  1 05:11:41 2024: BS 1 completed
Sat Jun  1 05:11:46 2024: BS 1 completed
Sat Jun  1 05:11:51 2024: BS 1 completed
Sat Jun  1 05:11:56 2024: BS 1 completed
Sat Jun  1 05:12:01 2024: BS 1 completed
Sat Jun  1 05:12:06 2024: BS 1 completed
Sat Jun  1 05:12:11 2024: BS 1 completed
Sat Jun  1 05:12:16 2024: BS 1 completed
Sat Jun  1 05:12:21 2024: BS 1 completed
Sat Jun  1 05:12:26 2024: BS 1 completed
Sat Jun  1 05:12:31 2024: BS 1 completed
Sat Jun  1 05:12:36 2024: BS 1 completed
Sat Jun  1 05:12:41 2024: BS 1 completed
Sat Jun  1 05:12:46 2024: BS 1 completed
Sat Jun  1 05:12:51 2024: BS 1 completed
Sat Jun  1 05:12:56 2024: BS 1 completed
Sat Jun  1 05:13:01 2024: BS 1 completed
Sat Jun  1 05:13:05 2024: BS 1 completed
Sat Jun  1 05:13:10 2024: BS 1 completed
Sat Jun  1 05:13:15 2024: BS 1 completed
Sat Jun  1 05:13:20 2024: BS 1 completed
Sat Jun  1 05:13:25 2024: BS 1 completed
Sat Jun  1 05:13:30 2024: BS 1 completed
Sat Jun  1 05:13:35 2024: BS 1 completed
Sat Jun  1 05:13:40 2024: BS 1 completed
Sat Jun  1 05:13:45 2024: BS 1 completed
Sat Jun  1 05:13:50 2024: BS 1 completed
Sat Jun  1 05:13:55 2024: BS 1 completed
Sat Jun  1 05:14:00 2024: BS 1 completed
Sat Jun  1 05:14:05 2024: BS 1 completed
Sat Jun  1 05:14:10 2024: BS 1 completed
Sat Jun  1 05:14:15 2024: BS 1 completed
Sat Jun  1 05:14:20 2024: BS 1 completed
Sat Jun  1 05:14:25 2024: BS 1 completed
Sat Jun  1 05:14:30 2024: BS 1 completed
Sat Jun  1 05:14:35 2024: BS 1 completed
Sat Jun  1 05:14:39 2024: BS 1 completed
Sat Jun  1 05:14:44 2024: BS 1 completed
Sat Jun  1 05:14:49 2024: BS 1 completed
Sat Jun  1 05:14:54 2024: BS 1 completed
Sat Jun  1 05:14:59 2024: BS 1 completed
Sat Jun  1 05:15:04 2024: BS 1 completed
Sat Jun  1 05:15:09 2024: BS 1 completed
Sat Jun  1 05:15:14 2024: BS 1 completed
Sat Jun  1 05:15:19 2024: BS 1 completed
Sat Jun  1 05:15:24 2024: BS 1 completed
Sat Jun  1 05:15:29 2024: BS 1 completed
Sat Jun  1 05:15:34 2024: BS 1 completed
Sat Jun  1 05:15:39 2024: BS 1 completed
Sat Jun  1 05:15:44 2024: BS 1 completed
Sat Jun  1 05:15:49 2024: BS 1 completed
Sat Jun  1 05:15:54 2024: BS 1 completed
Sat Jun  1 05:15:59 2024: BS 1 completed
Sat Jun  1 05:16:04 2024: BS 1 completed
Sat Jun  1 05:16:09 2024: BS 1 completed
Sat Jun  1 05:16:14 2024: BS 1 completed
Sat Jun  1 05:16:18 2024: BS 1 completed
Sat Jun  1 05:16:23 2024: BS 1 completed
Sat Jun  1 05:16:28 2024: BS 1 completed
Sat Jun  1 05:16:33 2024: BS 1 completed
Sat Jun  1 05:16:38 2024: BS 1 completed
Sat Jun  1 05:16:43 2024: BS 1 completed
Sat Jun  1 05:16:48 2024: BS 1 completed
Sat Jun  1 05:16:53 2024: BS 1 completed
Sat Jun  1 05:16:58 2024: BS 1 completed
Sat Jun  1 05:17:03 2024: BS 1 completed
Sat Jun  1 05:17:08 2024: BS 1 completed
Sat Jun  1 05:17:13 2024: BS 1 completed
Sat Jun  1 05:17:18 2024: BS 1 completed
Sat Jun  1 05:17:23 2024: BS 1 completed
Sat Jun  1 05:17:28 2024: BS 1 completed
Sat Jun  1 05:17:33 2024: BS 1 completed
Sat Jun  1 05:17:38 2024: BS 1 completed
Sat Jun  1 05:17:43 2024: BS 1 completed
Sat Jun  1 05:17:48 2024: BS 1 completed
Sat Jun  1 05:17:53 2024: BS 1 completed
Sat Jun  1 05:17:57 2024: BS 1 completed
Sat Jun  1 05:18:02 2024: BS 1 completed
Sat Jun  1 05:18:07 2024: BS 1 completed
Sat Jun  1 05:18:12 2024: BS 1 completed
Sat Jun  1 05:18:17 2024: BS 1 completed
Sat Jun  1 05:18:22 2024: BS 1 completed
Sat Jun  1 05:18:27 2024: BS 1 completed
Sat Jun  1 05:18:32 2024: BS 1 completed
Sat Jun  1 05:18:37 2024: BS 1 completed
Sat Jun  1 05:18:42 2024: BS 1 completed
Sat Jun  1 05:18:47 2024: BS 1 completed
Sat Jun  1 05:18:52 2024: BS 1 completed
Sat Jun  1 05:18:57 2024: BS 1 completed
Sat Jun  1 05:19:02 2024: BS 1 completed
Sat Jun  1 05:19:07 2024: BS 1 completed
Sat Jun  1 05:19:12 2024: BS 1 completed
Sat Jun  1 05:19:17 2024: BS 1 completed
Sat Jun  1 05:19:22 2024: BS 1 completed
Sat Jun  1 05:19:27 2024: BS 1 completed
Sat Jun  1 05:19:32 2024: BS 1 completed
Sat Jun  1 05:19:37 2024: BS 1 completed
Sat Jun  1 05:19:41 2024: BS 1 completed
Sat Jun  1 05:19:46 2024: BS 1 completed
Sat Jun  1 05:19:51 2024: BS 1 completed
Sat Jun  1 05:19:56 2024: BS 1 completed
Sat Jun  1 05:20:01 2024: BS 1 completed
Sat Jun  1 05:20:06 2024: BS 1 completed
Sat Jun  1 05:20:11 2024: BS 1 completed
Sat Jun  1 05:20:16 2024: BS 1 completed
Sat Jun  1 05:20:21 2024: BS 1 completed
Sat Jun  1 05:20:26 2024: BS 1 completed
Sat Jun  1 05:20:31 2024: BS 1 completed
Sat Jun  1 05:20:36 2024: BS 1 completed
Sat Jun  1 05:20:41 2024: BS 1 completed
Sat Jun  1 05:20:46 2024: BS 1 completed
Sat Jun  1 05:20:51 2024: BS 1 completed
Sat Jun  1 05:20:56 2024: BS 1 completed
Sat Jun  1 05:21:01 2024: BS 1 completed
Sat Jun  1 05:21:06 2024: BS 1 completed
Sat Jun  1 05:21:11 2024: BS 1 completed
Sat Jun  1 05:21:16 2024: BS 1 completed
Sat Jun  1 05:21:21 2024: BS 1 completed
Sat Jun  1 05:21:26 2024: BS 1 completed
Sat Jun  1 05:21:30 2024: BS 1 completed
Sat Jun  1 05:21:35 2024: BS 1 completed
Sat Jun  1 05:21:40 2024: BS 1 completed
Sat Jun  1 05:21:45 2024: BS 1 completed
Sat Jun  1 05:21:50 2024: BS 1 completed
Sat Jun  1 05:21:55 2024: BS 1 completed
Sat Jun  1 05:22:00 2024: BS 1 completed
Sat Jun  1 05:22:05 2024: BS 1 completed
Sat Jun  1 05:22:10 2024: BS 1 completed
Sat Jun  1 05:22:15 2024: BS 1 completed
Sat Jun  1 05:22:20 2024: BS 1 completed
Sat Jun  1 05:22:25 2024: BS 1 completed
Sat Jun  1 05:22:30 2024: BS 1 completed
Sat Jun  1 05:22:35 2024: BS 1 completed
Sat Jun  1 05:22:40 2024: BS 1 completed
Sat Jun  1 05:22:45 2024: BS 1 completed
Sat Jun  1 05:22:50 2024: BS 1 completed
Sat Jun  1 05:22:55 2024: BS 1 completed
Sat Jun  1 05:23:00 2024: BS 1 completed
Sat Jun  1 05:23:05 2024: BS 1 completed
Sat Jun  1 05:23:10 2024: BS 1 completed
Sat Jun  1 05:23:15 2024: BS 1 completed
Sat Jun  1 05:23:20 2024: BS 1 completed
Sat Jun  1 05:23:25 2024: BS 1 completed
Sat Jun  1 05:23:29 2024: BS 1 completed
Sat Jun  1 05:23:34 2024: BS 1 completed
Sat Jun  1 05:23:39 2024: BS 1 completed
Sat Jun  1 05:23:44 2024: BS 1 completed
Sat Jun  1 05:23:49 2024: BS 1 completed
Sat Jun  1 05:23:54 2024: BS 1 completed
Sat Jun  1 05:23:59 2024: BS 1 completed
Sat Jun  1 05:24:04 2024: BS 1 completed
Sat Jun  1 05:24:09 2024: BS 1 completed
Sat Jun  1 05:24:14 2024: BS 1 completed
Sat Jun  1 05:24:19 2024: BS 1 completed
Sat Jun  1 05:24:24 2024: BS 1 completed
Sat Jun  1 05:24:29 2024: BS 1 completed
Sat Jun  1 05:24:34 2024: BS 1 completed
Sat Jun  1 05:24:39 2024: BS 1 completed
Sat Jun  1 05:24:44 2024: BS 1 completed
Sat Jun  1 05:24:49 2024: BS 1 completed
Sat Jun  1 05:24:54 2024: BS 1 completed
Sat Jun  1 05:24:59 2024: BS 1 completed
Sat Jun  1 05:25:04 2024: BS 1 completed
Sat Jun  1 05:25:09 2024: BS 1 completed
Sat Jun  1 05:25:14 2024: BS 1 completed
Sat Jun  1 05:25:19 2024: BS 1 completed
Sat Jun  1 05:25:24 2024: BS 1 completed
Sat Jun  1 05:25:28 2024: BS 1 completed
Sat Jun  1 05:25:33 2024: BS 1 completed
Sat Jun  1 05:25:38 2024: BS 1 completed
Sat Jun  1 05:25:43 2024: BS 1 completed
Sat Jun  1 05:25:48 2024: BS 1 completed
Sat Jun  1 05:25:53 2024: BS 1 completed
Sat Jun  1 05:25:58 2024: BS 1 completed
Sat Jun  1 05:26:03 2024: BS 1 completed
Sat Jun  1 05:26:08 2024: BS 1 completed
Sat Jun  1 05:26:13 2024: BS 1 completed
Sat Jun  1 05:26:18 2024: BS 1 completed
Sat Jun  1 05:26:23 2024: BS 1 completed
Sat Jun  1 05:26:28 2024: BS 1 completed
Sat Jun  1 05:26:33 2024: BS 1 completed
Sat Jun  1 05:26:38 2024: BS 1 completed
Sat Jun  1 05:26:43 2024: BS 1 completed
Sat Jun  1 05:26:48 2024: BS 1 completed
Sat Jun  1 05:26:53 2024: BS 1 completed
Sat Jun  1 05:26:58 2024: BS 1 completed
Sat Jun  1 05:27:03 2024: BS 1 completed
Sat Jun  1 05:27:08 2024: BS 1 completed
Sat Jun  1 05:27:13 2024: BS 1 completed
Sat Jun  1 05:27:18 2024: BS 1 completed
Sat Jun  1 05:27:23 2024: BS 1 completed
Sat Jun  1 05:27:28 2024: BS 1 completed
Sat Jun  1 05:27:32 2024: BS 1 completed
Sat Jun  1 05:27:37 2024: BS 1 completed
Sat Jun  1 05:27:42 2024: BS 1 completed
Sat Jun  1 05:27:47 2024: BS 1 completed
Sat Jun  1 05:27:52 2024: BS 1 completed
Sat Jun  1 05:27:57 2024: BS 1 completed
Sat Jun  1 05:28:02 2024: BS 1 completed
Sat Jun  1 05:28:07 2024: BS 1 completed
Sat Jun  1 05:28:12 2024: BS 1 completed
Sat Jun  1 05:28:17 2024: BS 1 completed
Sat Jun  1 05:28:22 2024: BS 1 completed
Sat Jun  1 05:28:27 2024: BS 1 completed
Sat Jun  1 05:28:32 2024: BS 1 completed
Sat Jun  1 05:28:37 2024: BS 1 completed
Sat Jun  1 05:28:42 2024: BS 1 completed
Sat Jun  1 05:28:47 2024: BS 1 completed
Sat Jun  1 05:28:52 2024: BS 1 completed
Sat Jun  1 05:28:57 2024: BS 1 completed
Sat Jun  1 05:29:02 2024: BS 1 completed
Sat Jun  1 05:29:07 2024: BS 1 completed
Sat Jun  1 05:29:12 2024: BS 1 completed
Sat Jun  1 05:29:17 2024: BS 1 completed
Sat Jun  1 05:29:22 2024: BS 1 completed
Sat Jun  1 05:29:27 2024: BS 1 completed
Sat Jun  1 05:29:32 2024: BS 1 completed
Sat Jun  1 05:29:37 2024: BS 1 completed
Sat Jun  1 05:29:42 2024: BS 1 completed
Sat Jun  1 05:29:46 2024: BS 1 completed
Sat Jun  1 05:29:51 2024: BS 1 completed
Sat Jun  1 05:29:56 2024: BS 1 completed
Sat Jun  1 05:30:01 2024: BS 1 completed
Sat Jun  1 05:30:06 2024: BS 1 completed
Sat Jun  1 05:30:11 2024: BS 1 completed
Sat Jun  1 05:30:16 2024: BS 1 completed
Sat Jun  1 05:30:21 2024: BS 1 completed
Sat Jun  1 05:30:26 2024: BS 1 completed
Sat Jun  1 05:30:31 2024: BS 1 completed
Sat Jun  1 05:30:36 2024: BS 1 completed
Sat Jun  1 05:30:41 2024: BS 1 completed
Sat Jun  1 05:30:46 2024: BS 1 completed
Sat Jun  1 05:30:51 2024: BS 1 completed
Sat Jun  1 05:30:56 2024: BS 1 completed
Sat Jun  1 05:31:01 2024: BS 1 completed
Sat Jun  1 05:31:06 2024: BS 1 completed
Sat Jun  1 05:31:11 2024: BS 1 completed
Sat Jun  1 05:31:16 2024: BS 1 completed
Sat Jun  1 05:31:21 2024: BS 1 completed
Sat Jun  1 05:31:26 2024: BS 1 completed
Sat Jun  1 05:31:31 2024: BS 1 completed
Sat Jun  1 05:31:36 2024: BS 1 completed
Sat Jun  1 05:31:41 2024: BS 1 completed
Sat Jun  1 05:31:46 2024: BS 1 completed
Sat Jun  1 05:31:51 2024: BS 1 completed
Sat Jun  1 05:31:56 2024: BS 1 completed
Sat Jun  1 05:32:01 2024: BS 1 completed
Sat Jun  1 05:32:05 2024: BS 1 completed
Sat Jun  1 05:32:10 2024: BS 1 completed
Sat Jun  1 05:32:15 2024: BS 1 completed
Sat Jun  1 05:32:20 2024: BS 1 completed
Sat Jun  1 05:32:25 2024: BS 1 completed
Sat Jun  1 05:32:30 2024: BS 1 completed
Sat Jun  1 05:32:35 2024: BS 1 completed
Sat Jun  1 05:32:40 2024: BS 1 completed
Sat Jun  1 05:32:45 2024: BS 1 completed
Sat Jun  1 05:32:50 2024: BS 1 completed
Sat Jun  1 05:32:55 2024: BS 1 completed
Sat Jun  1 05:33:00 2024: BS 1 completed
Sat Jun  1 05:33:05 2024: BS 1 completed
Sat Jun  1 05:33:10 2024: BS 1 completed
Sat Jun  1 05:33:15 2024: BS 1 completed
Sat Jun  1 05:33:20 2024: BS 1 completed
Sat Jun  1 05:33:25 2024: BS 1 completed
Sat Jun  1 05:33:30 2024: BS 1 completed
Sat Jun  1 05:33:35 2024: BS 1 completed
Sat Jun  1 05:33:40 2024: BS 1 completed
Sat Jun  1 05:33:45 2024: BS 1 completed
Sat Jun  1 05:33:50 2024: BS 1 completed
Sat Jun  1 05:33:55 2024: BS 1 completed
Sat Jun  1 05:34:00 2024: BS 1 completed
Sat Jun  1 05:34:05 2024: BS 1 completed
Sat Jun  1 05:34:10 2024: BS 1 completed
Sat Jun  1 05:34:15 2024: BS 1 completed
Sat Jun  1 05:34:20 2024: BS 1 completed
Sat Jun  1 05:34:25 2024: BS 1 completed
Sat Jun  1 05:34:30 2024: BS 1 completed
Sat Jun  1 05:34:35 2024: BS 1 completed
Sat Jun  1 05:34:39 2024: BS 1 completed
Sat Jun  1 05:34:44 2024: BS 1 completed
Sat Jun  1 05:34:49 2024: BS 1 completed
Sat Jun  1 05:34:54 2024: BS 1 completed
Sat Jun  1 05:34:59 2024: BS 1 completed
Sat Jun  1 05:35:04 2024: BS 1 completed
Sat Jun  1 05:35:09 2024: BS 1 completed
Sat Jun  1 05:35:14 2024: BS 1 completed
Sat Jun  1 05:35:19 2024: BS 1 completed
Sat Jun  1 05:35:24 2024: BS 1 completed
Sat Jun  1 05:35:29 2024: BS 1 completed
Sat Jun  1 05:35:34 2024: BS 1 completed
Sat Jun  1 05:35:39 2024: BS 1 completed
Sat Jun  1 05:35:44 2024: BS 1 completed
Sat Jun  1 05:35:49 2024: BS 1 completed
Sat Jun  1 05:35:54 2024: BS 1 completed
Sat Jun  1 05:35:59 2024: BS 1 completed
Sat Jun  1 05:36:04 2024: BS 1 completed
Sat Jun  1 05:36:09 2024: BS 1 completed
Sat Jun  1 05:36:14 2024: BS 1 completed
Sat Jun  1 05:36:19 2024: BS 1 completed
Sat Jun  1 05:36:24 2024: BS 1 completed
Sat Jun  1 05:36:29 2024: BS 1 completed
