# Supplementary material for: Direct Photochemical Synthesis of Substituted Benzo[b]fluorenes
Source: Org Lett. 2024 Nov 25;26(48):10364–8. doi: 10.1021/acs.orglett.4c03978 (PMC11629382; doi:10.1021/acs.orglett.4c03978)
Supplement: Supplementary file 2 — ol4c03978_si_002.zip [file ol4c03978_si_002.zip › FID for Publication/20240601_RC-2-C-4-88A_01/RC-2-C-4-88A_gHSQCAD_20240601_01.fid/log]

Sat Jun  1 04:11:40 2024: Experiment started
Sat Jun  1 04:12:23 2024: BS 1 completed
Sat Jun  1 04:12:25 2024: BS 1 completed
Sat Jun  1 04:12:27 2024: BS 1 completed
Sat Jun  1 04:12:30 2024: BS 1 completed
Sat Jun  1 04:12:32 2024: BS 1 completed
Sat Jun  1 04:12:35 2024: BS 1 completed
Sat Jun  1 04:12:37 2024: BS 1 completed
Sat Jun  1 04:12:39 2024: BS 1 completed
Sat Jun  1 04:12:42 2024: BS 1 completed
Sat Jun  1 04:12:44 2024: BS 1 completed
Sat Jun  1 04:12:47 2024: BS 1 completed
Sat Jun  1 04:12:49 2024: BS 1 completed
Sat Jun  1 04:12:51 2024: BS 1 completed
Sat Jun  1 04:12:54 2024: BS 1 completed
Sat Jun  1 04:12:56 2024: BS 1 completed
Sat Jun  1 04:12:59 2024: BS 1 completed
Sat Jun  1 04:13:01 2024: BS 1 completed
Sat Jun  1 04:13:03 2024: BS 1 completed
Sat Jun  1 04:13:06 2024: BS 1 completed
Sat Jun  1 04:13:08 2024: BS 1 completed
Sat Jun  1 04:13:10 2024: BS 1 completed
Sat Jun  1 04:13:13 2024: BS 1 completed
Sat Jun  1 04:13:15 2024: BS 1 completed
Sat Jun  1 04:13:18 2024: BS 1 completed
Sat Jun  1 04:13:20 2024: BS 1 completed
Sat Jun  1 04:13:22 2024: BS 1 completed
Sat Jun  1 04:13:25 2024: BS 1 completed
Sat Jun  1 04:13:27 2024: BS 1 completed
Sat Jun  1 04:13:30 2024: BS 1 completed
Sat Jun  1 04:13:32 2024: BS 1 completed
Sat Jun  1 04:13:34 2024: BS 1 completed
Sat Jun  1 04:13:37 2024: BS 1 completed
Sat Jun  1 04:13:39 2024: BS 1 completed
Sat Jun  1 04:13:42 2024: BS 1 completed
Sat Jun  1 04:13:44 2024: BS 1 completed
Sat Jun  1 04:13:46 2024: BS 1 completed
Sat Jun  1 04:13:49 2024: BS 1 completed
Sat Jun  1 04:13:51 2024: BS 1 completed
Sat Jun  1 04:13:53 2024: BS 1 completed
Sat Jun  1 04:13:56 2024: BS 1 completed
Sat Jun  1 04:13:58 2024: BS 1 completed
Sat Jun  1 04:14:01 2024: BS 1 completed
Sat Jun  1 04:14:03 2024: BS 1 completed
Sat Jun  1 04:14:05 2024: BS 1 completed
Sat Jun  1 04:14:08 2024: BS 1 completed
Sat Jun  1 04:14:10 2024: BS 1 completed
Sat Jun  1 04:14:13 2024: BS 1 completed
Sat Jun  1 04:14:15 2024: BS 1 completed
Sat Jun  1 04:14:17 2024: BS 1 completed
Sat Jun  1 04:14:20 2024: BS 1 completed
Sat Jun  1 04:14:22 2024: BS 1 completed
Sat Jun  1 04:14:25 2024: BS 1 completed
Sat Jun  1 04:14:27 2024: BS 1 completed
Sat Jun  1 04:14:29 2024: BS 1 completed
Sat Jun  1 04:14:32 2024: BS 1 completed
Sat Jun  1 04:14:34 2024: BS 1 completed
Sat Jun  1 04:14:37 2024: BS 1 completed
Sat Jun  1 04:14:39 2024: BS 1 completed
Sat Jun  1 04:14:41 2024: BS 1 completed
Sat Jun  1 04:14:44 2024: BS 1 completed
Sat Jun  1 04:14:46 2024: BS 1 completed
Sat Jun  1 04:14:48 2024: BS 1 completed
Sat Jun  1 04:14:51 2024: BS 1 completed
Sat Jun  1 04:14:53 2024: BS 1 completed
Sat Jun  1 04:14:56 2024: BS 1 completed
Sat Jun  1 04:14:58 2024: BS 1 completed
Sat Jun  1 04:15:00 2024: BS 1 completed
Sat Jun  1 04:15:03 2024: BS 1 completed
Sat Jun  1 04:15:05 2024: BS 1 completed
Sat Jun  1 04:15:08 2024: BS 1 completed
Sat Jun  1 04:15:10 2024: BS 1 completed
Sat Jun  1 04:15:12 2024: BS 1 completed
Sat Jun  1 04:15:15 2024: BS 1 completed
Sat Jun  1 04:15:17 2024: BS 1 completed
Sat Jun  1 04:15:20 2024: BS 1 completed
Sat Jun  1 04:15:22 2024: BS 1 completed
Sat Jun  1 04:15:24 2024: BS 1 completed
Sat Jun  1 04:15:27 2024: BS 1 completed
Sat Jun  1 04:15:29 2024: BS 1 completed
Sat Jun  1 04:15:32 2024: BS 1 completed
Sat Jun  1 04:15:34 2024: BS 1 completed
Sat Jun  1 04:15:36 2024: BS 1 completed
Sat Jun  1 04:15:39 2024: BS 1 completed
Sat Jun  1 04:15:41 2024: BS 1 completed
Sat Jun  1 04:15:44 2024: BS 1 completed
Sat Jun  1 04:15:46 2024: BS 1 completed
Sat Jun  1 04:15:48 2024: BS 1 completed
Sat Jun  1 04:15:51 2024: BS 1 completed
Sat Jun  1 04:15:53 2024: BS 1 completed
Sat Jun  1 04:15:55 2024: BS 1 completed
Sat Jun  1 04:15:58 2024: BS 1 completed
Sat Jun  1 04:16:00 2024: BS 1 completed
Sat Jun  1 04:16:03 2024: BS 1 completed
Sat Jun  1 04:16:05 2024: BS 1 completed
Sat Jun  1 04:16:07 2024: BS 1 completed
Sat Jun  1 04:16:10 2024: BS 1 completed
Sat Jun  1 04:16:12 2024: BS 1 completed
Sat Jun  1 04:16:15 2024: BS 1 completed
Sat Jun  1 04:16:17 2024: BS 1 completed
Sat Jun  1 04:16:19 2024: BS 1 completed
Sat Jun  1 04:16:22 2024: BS 1 completed
Sat Jun  1 04:16:24 2024: BS 1 completed
Sat Jun  1 04:16:27 2024: BS 1 completed
Sat Jun  1 04:16:29 2024: BS 1 completed
Sat Jun  1 04:16:31 2024: BS 1 completed
Sat Jun  1 04:16:34 2024: BS 1 completed
Sat Jun  1 04:16:36 2024: BS 1 completed
Sat Jun  1 04:16:39 2024: BS 1 completed
Sat Jun  1 04:16:41 2024: BS 1 completed
Sat Jun  1 04:16:43 2024: BS 1 completed
Sat Jun  1 04:16:46 2024: BS 1 completed
Sat Jun  1 04:16:48 2024: BS 1 completed
Sat Jun  1 04:16:51 2024: BS 1 completed
Sat Jun  1 04:16:53 2024: BS 1 completed
Sat Jun  1 04:16:55 2024: BS 1 completed
Sat Jun  1 04:16:58 2024: BS 1 completed
Sat Jun  1 04:17:00 2024: BS 1 completed
Sat Jun  1 04:17:03 2024: BS 1 completed
Sat Jun  1 04:17:05 2024: BS 1 completed
Sat Jun  1 04:17:07 2024: BS 1 completed
Sat Jun  1 04:17:10 2024: BS 1 completed
Sat Jun  1 04:17:12 2024: BS 1 completed
Sat Jun  1 04:17:15 2024: BS 1 completed
Sat Jun  1 04:17:17 2024: BS 1 completed
Sat Jun  1 04:17:19 2024: BS 1 completed
Sat Jun  1 04:17:22 2024: BS 1 completed
Sat Jun  1 04:17:24 2024: BS 1 completed
Sat Jun  1 04:17:27 2024: BS 1 completed
Sat Jun  1 04:17:29 2024: BS 1 completed
Sat Jun  1 04:17:31 2024: BS 1 completed
Sat Jun  1 04:17:34 2024: BS 1 completed
Sat Jun  1 04:17:36 2024: BS 1 completed
Sat Jun  1 04:17:38 2024: BS 1 completed
Sat Jun  1 04:17:41 2024: BS 1 completed
Sat Jun  1 04:17:43 2024: BS 1 completed
Sat Jun  1 04:17:46 2024: BS 1 completed
Sat Jun  1 04:17:48 2024: BS 1 completed
Sat Jun  1 04:17:50 2024: BS 1 completed
Sat Jun  1 04:17:53 2024: BS 1 completed
Sat Jun  1 04:17:55 2024: BS 1 completed
Sat Jun  1 04:17:58 2024: BS 1 completed
Sat Jun  1 04:18:00 2024: BS 1 completed
Sat Jun  1 04:18:02 2024: BS 1 completed
Sat Jun  1 04:18:05 2024: BS 1 completed
Sat Jun  1 04:18:07 2024: BS 1 completed
Sat Jun  1 04:18:10 2024: BS 1 completed
Sat Jun  1 04:18:12 2024: BS 1 completed
Sat Jun  1 04:18:14 2024: BS 1 completed
Sat Jun  1 04:18:17 2024: BS 1 completed
Sat Jun  1 04:18:19 2024: BS 1 completed
Sat Jun  1 04:18:22 2024: BS 1 completed
Sat Jun  1 04:18:24 2024: BS 1 completed
Sat Jun  1 04:18:26 2024: BS 1 completed
Sat Jun  1 04:18:29 2024: BS 1 completed
Sat Jun  1 04:18:31 2024: BS 1 completed
Sat Jun  1 04:18:34 2024: BS 1 completed
Sat Jun  1 04:18:36 2024: BS 1 completed
Sat Jun  1 04:18:38 2024: BS 1 completed
Sat Jun  1 04:18:41 2024: BS 1 completed
Sat Jun  1 04:18:43 2024: BS 1 completed
Sat Jun  1 04:18:46 2024: BS 1 completed
Sat Jun  1 04:18:48 2024: BS 1 completed
Sat Jun  1 04:18:50 2024: BS 1 completed
Sat Jun  1 04:18:53 2024: BS 1 completed
Sat Jun  1 04:18:55 2024: BS 1 completed
Sat Jun  1 04:18:58 2024: BS 1 completed
Sat Jun  1 04:19:00 2024: BS 1 completed
Sat Jun  1 04:19:02 2024: BS 1 completed
Sat Jun  1 04:19:05 2024: BS 1 completed
Sat Jun  1 04:19:07 2024: BS 1 completed
Sat Jun  1 04:19:10 2024: BS 1 completed
Sat Jun  1 04:19:12 2024: BS 1 completed
Sat Jun  1 04:19:14 2024: BS 1 completed
Sat Jun  1 04:19:17 2024: BS 1 completed
Sat Jun  1 04:19:19 2024: BS 1 completed
Sat Jun  1 04:19:22 2024: BS 1 completed
Sat Jun  1 04:19:24 2024: BS 1 completed
Sat Jun  1 04:19:26 2024: BS 1 completed
Sat Jun  1 04:19:29 2024: BS 1 completed
Sat Jun  1 04:19:31 2024: BS 1 completed
Sat Jun  1 04:19:34 2024: BS 1 completed
Sat Jun  1 04:19:36 2024: BS 1 completed
Sat Jun  1 04:19:38 2024: BS 1 completed
Sat Jun  1 04:19:41 2024: BS 1 completed
Sat Jun  1 04:19:43 2024: BS 1 completed
Sat Jun  1 04:19:46 2024: BS 1 completed
Sat Jun  1 04:19:48 2024: BS 1 completed
Sat Jun  1 04:19:50 2024: BS 1 completed
Sat Jun  1 04:19:53 2024: BS 1 completed
Sat Jun  1 04:19:55 2024: BS 1 completed
Sat Jun  1 04:19:58 2024: BS 1 completed
Sat Jun  1 04:20:00 2024: BS 1 completed
Sat Jun  1 04:20:02 2024: BS 1 completed
Sat Jun  1 04:20:05 2024: BS 1 completed
Sat Jun  1 04:20:07 2024: BS 1 completed
Sat Jun  1 04:20:10 2024: BS 1 completed
Sat Jun  1 04:20:12 2024: BS 1 completed
Sat Jun  1 04:20:14 2024: BS 1 completed
Sat Jun  1 04:20:17 2024: BS 1 completed
Sat Jun  1 04:20:19 2024: BS 1 completed
Sat Jun  1 04:20:22 2024: BS 1 completed
Sat Jun  1 04:20:24 2024: BS 1 completed
Sat Jun  1 04:20:26 2024: BS 1 completed
Sat Jun  1 04:20:29 2024: BS 1 completed
Sat Jun  1 04:20:31 2024: BS 1 completed
Sat Jun  1 04:20:34 2024: BS 1 completed
Sat Jun  1 04:20:36 2024: BS 1 completed
Sat Jun  1 04:20:38 2024: BS 1 completed
Sat Jun  1 04:20:41 2024: BS 1 completed
Sat Jun  1 04:20:43 2024: BS 1 completed
Sat Jun  1 04:20:46 2024: BS 1 completed
Sat Jun  1 04:20:48 2024: BS 1 completed
Sat Jun  1 04:20:50 2024: BS 1 completed
Sat Jun  1 04:20:53 2024: BS 1 completed
Sat Jun  1 04:20:55 2024: BS 1 completed
Sat Jun  1 04:20:58 2024: BS 1 completed
Sat Jun  1 04:21:00 2024: BS 1 completed
Sat Jun  1 04:21:02 2024: BS 1 completed
Sat Jun  1 04:21:05 2024: BS 1 completed
Sat Jun  1 04:21:07 2024: BS 1 completed
Sat Jun  1 04:21:10 2024: BS 1 completed
Sat Jun  1 04:21:12 2024: BS 1 completed
Sat Jun  1 04:21:14 2024: BS 1 completed
Sat Jun  1 04:21:17 2024: BS 1 completed
Sat Jun  1 04:21:19 2024: BS 1 completed
Sat Jun  1 04:21:22 2024: BS 1 completed
Sat Jun  1 04:21:24 2024: BS 1 completed
Sat Jun  1 04:21:26 2024: BS 1 completed
Sat Jun  1 04:21:29 2024: BS 1 completed
Sat Jun  1 04:21:31 2024: BS 1 completed
Sat Jun  1 04:21:34 2024: BS 1 completed
Sat Jun  1 04:21:36 2024: BS 1 completed
Sat Jun  1 04:21:38 2024: BS 1 completed
Sat Jun  1 04:21:41 2024: BS 1 completed
Sat Jun  1 04:21:43 2024: BS 1 completed
Sat Jun  1 04:21:46 2024: BS 1 completed
Sat Jun  1 04:21:48 2024: BS 1 completed
Sat Jun  1 04:21:50 2024: BS 1 completed
Sat Jun  1 04:21:53 2024: BS 1 completed
Sat Jun  1 04:21:55 2024: BS 1 completed
Sat Jun  1 04:21:58 2024: BS 1 completed
Sat Jun  1 04:22:00 2024: BS 1 completed
Sat Jun  1 04:22:02 2024: BS 1 completed
Sat Jun  1 04:22:05 2024: BS 1 completed
Sat Jun  1 04:22:07 2024: BS 1 completed
Sat Jun  1 04:22:10 2024: BS 1 completed
Sat Jun  1 04:22:12 2024: BS 1 completed
Sat Jun  1 04:22:14 2024: BS 1 completed
Sat Jun  1 04:22:17 2024: BS 1 completed
Sat Jun  1 04:22:19 2024: BS 1 completed
Sat Jun  1 04:22:22 2024: BS 1 completed
Sat Jun  1 04:22:24 2024: BS 1 completed
Sat Jun  1 04:22:26 2024: BS 1 completed
Sat Jun  1 04:22:29 2024: BS 1 completed
Sat Jun  1 04:22:31 2024: BS 1 completed
Sat Jun  1 04:22:34 2024: BS 1 completed
Sat Jun  1 04:22:36 2024: BS 1 completed
Sat Jun  1 04:22:38 2024: BS 1 completed
Sat Jun  1 04:22:41 2024: BS 1 completed
Sat Jun  1 04:22:43 2024: BS 1 completed
Sat Jun  1 04:22:46 2024: BS 1 completed
Sat Jun  1 04:22:48 2024: BS 1 completed
Sat Jun  1 04:22:50 2024: BS 1 completed
Sat Jun  1 04:22:53 2024: BS 1 completed
Sat Jun  1 04:22:55 2024: BS 1 completed
Sat Jun  1 04:22:58 2024: BS 1 completed
Sat Jun  1 04:23:00 2024: BS 1 completed
Sat Jun  1 04:23:03 2024: BS 1 completed
Sat Jun  1 04:23:05 2024: BS 1 completed
Sat Jun  1 04:23:07 2024: BS 1 completed
Sat Jun  1 04:23:10 2024: BS 1 completed
Sat Jun  1 04:23:12 2024: BS 1 completed
Sat Jun  1 04:23:15 2024: BS 1 completed
Sat Jun  1 04:23:17 2024: BS 1 completed
Sat Jun  1 04:23:19 2024: BS 1 completed
Sat Jun  1 04:23:22 2024: BS 1 completed
Sat Jun  1 04:23:24 2024: BS 1 completed
Sat Jun  1 04:23:27 2024: BS 1 completed
Sat Jun  1 04:23:29 2024: BS 1 completed
Sat Jun  1 04:23:31 2024: BS 1 completed
Sat Jun  1 04:23:34 2024: BS 1 completed
Sat Jun  1 04:23:36 2024: BS 1 completed
Sat Jun  1 04:23:39 2024: BS 1 completed
Sat Jun  1 04:23:41 2024: BS 1 completed
Sat Jun  1 04:23:43 2024: BS 1 completed
Sat Jun  1 04:23:46 2024: BS 1 completed
Sat Jun  1 04:23:48 2024: BS 1 completed
Sat Jun  1 04:23:51 2024: BS 1 completed
Sat Jun  1 04:23:53 2024: BS 1 completed
Sat Jun  1 04:23:55 2024: BS 1 completed
Sat Jun  1 04:23:58 2024: BS 1 completed
Sat Jun  1 04:24:00 2024: BS 1 completed
Sat Jun  1 04:24:03 2024: BS 1 completed
Sat Jun  1 04:24:05 2024: BS 1 completed
Sat Jun  1 04:24:07 2024: BS 1 completed
Sat Jun  1 04:24:10 2024: BS 1 completed
Sat Jun  1 04:24:12 2024: BS 1 completed
Sat Jun  1 04:24:15 2024: BS 1 completed
Sat Jun  1 04:24:17 2024: BS 1 completed
Sat Jun  1 04:24:19 2024: BS 1 completed
Sat Jun  1 04:24:22 2024: BS 1 completed
Sat Jun  1 04:24:24 2024: BS 1 completed
Sat Jun  1 04:24:27 2024: BS 1 completed
Sat Jun  1 04:24:29 2024: BS 1 completed
Sat Jun  1 04:24:32 2024: BS 1 completed
Sat Jun  1 04:24:34 2024: BS 1 completed
Sat Jun  1 04:24:36 2024: BS 1 completed
Sat Jun  1 04:24:39 2024: BS 1 completed
Sat Jun  1 04:24:41 2024: BS 1 completed
Sat Jun  1 04:24:44 2024: BS 1 completed
Sat Jun  1 04:24:46 2024: BS 1 completed
Sat Jun  1 04:24:48 2024: BS 1 completed
Sat Jun  1 04:24:51 2024: BS 1 completed
Sat Jun  1 04:24:53 2024: BS 1 completed
Sat Jun  1 04:24:56 2024: BS 1 completed
Sat Jun  1 04:24:58 2024: BS 1 completed
Sat Jun  1 04:25:00 2024: BS 1 completed
Sat Jun  1 04:25:03 2024: BS 1 completed
Sat Jun  1 04:25:05 2024: BS 1 completed
Sat Jun  1 04:25:08 2024: BS 1 completed
Sat Jun  1 04:25:10 2024: BS 1 completed
Sat Jun  1 04:25:12 2024: BS 1 completed
Sat Jun  1 04:25:15 2024: BS 1 completed
Sat Jun  1 04:25:17 2024: BS 1 completed
Sat Jun  1 04:25:20 2024: BS 1 completed
Sat Jun  1 04:25:22 2024: BS 1 completed
Sat Jun  1 04:25:24 2024: BS 1 completed
Sat Jun  1 04:25:27 2024: BS 1 completed
Sat Jun  1 04:25:29 2024: BS 1 completed
Sat Jun  1 04:25:32 2024: BS 1 completed
Sat Jun  1 04:25:34 2024: BS 1 completed
Sat Jun  1 04:25:37 2024: BS 1 completed
Sat Jun  1 04:25:39 2024: BS 1 completed
Sat Jun  1 04:25:41 2024: BS 1 completed
Sat Jun  1 04:25:44 2024: BS 1 completed
Sat Jun  1 04:25:46 2024: BS 1 completed
Sat Jun  1 04:25:49 2024: BS 1 completed
Sat Jun  1 04:25:51 2024: BS 1 completed
Sat Jun  1 04:25:53 2024: BS 1 completed
Sat Jun  1 04:25:56 2024: BS 1 completed
Sat Jun  1 04:25:58 2024: BS 1 completed
Sat Jun  1 04:26:01 2024: BS 1 completed
Sat Jun  1 04:26:03 2024: BS 1 completed
Sat Jun  1 04:26:05 2024: BS 1 completed
Sat Jun  1 04:26:08 2024: BS 1 completed
Sat Jun  1 04:26:10 2024: BS 1 completed
Sat Jun  1 04:26:13 2024: BS 1 completed
Sat Jun  1 04:26:15 2024: BS 1 completed
Sat Jun  1 04:26:17 2024: BS 1 completed
Sat Jun  1 04:26:20 2024: BS 1 completed
Sat Jun  1 04:26:22 2024: BS 1 completed
Sat Jun  1 04:26:25 2024: BS 1 completed
Sat Jun  1 04:26:27 2024: BS 1 completed
Sat Jun  1 04:26:29 2024: BS 1 completed
Sat Jun  1 04:26:32 2024: BS 1 completed
Sat Jun  1 04:26:34 2024: BS 1 completed
Sat Jun  1 04:26:37 2024: BS 1 completed
Sat Jun  1 04:26:39 2024: BS 1 completed
Sat Jun  1 04:26:42 2024: BS 1 completed
Sat Jun  1 04:26:44 2024: BS 1 completed
Sat Jun  1 04:26:46 2024: BS 1 completed
Sat Jun  1 04:26:49 2024: BS 1 completed
Sat Jun  1 04:26:51 2024: BS 1 completed
Sat Jun  1 04:26:54 2024: BS 1 completed
Sat Jun  1 04:26:56 2024: BS 1 completed
Sat Jun  1 04:26:58 2024: BS 1 completed
Sat Jun  1 04:27:01 2024: BS 1 completed
Sat Jun  1 04:27:03 2024: BS 1 completed
Sat Jun  1 04:27:06 2024: BS 1 completed
Sat Jun  1 04:27:08 2024: BS 1 completed
Sat Jun  1 04:27:10 2024: BS 1 completed
Sat Jun  1 04:27:13 2024: BS 1 completed
Sat Jun  1 04:27:15 2024: BS 1 completed
Sat Jun  1 04:27:18 2024: BS 1 completed
Sat Jun  1 04:27:20 2024: BS 1 completed
Sat Jun  1 04:27:23 2024: BS 1 completed
Sat Jun  1 04:27:25 2024: BS 1 completed
Sat Jun  1 04:27:27 2024: BS 1 completed
Sat Jun  1 04:27:30 2024: BS 1 completed
Sat Jun  1 04:27:32 2024: BS 1 completed
Sat Jun  1 04:27:35 2024: BS 1 completed
Sat Jun  1 04:27:37 2024: BS 1 completed
Sat Jun  1 04:27:39 2024: BS 1 completed
Sat Jun  1 04:27:42 2024: BS 1 completed
Sat Jun  1 04:27:44 2024: BS 1 completed
Sat Jun  1 04:27:47 2024: BS 1 completed
Sat Jun  1 04:27:49 2024: BS 1 completed
Sat Jun  1 04:27:51 2024: BS 1 completed
Sat Jun  1 04:27:54 2024: BS 1 completed
Sat Jun  1 04:27:56 2024: BS 1 completed
Sat Jun  1 04:27:59 2024: BS 1 completed
Sat Jun  1 04:28:01 2024: BS 1 completed
Sat Jun  1 04:28:04 2024: BS 1 completed
Sat Jun  1 04:28:06 2024: BS 1 completed
Sat Jun  1 04:28:08 2024: BS 1 completed
Sat Jun  1 04:28:11 2024: BS 1 completed
Sat Jun  1 04:28:13 2024: BS 1 completed
Sat Jun  1 04:28:16 2024: BS 1 completed
Sat Jun  1 04:28:18 2024: BS 1 completed
Sat Jun  1 04:28:20 2024: BS 1 completed
Sat Jun  1 04:28:23 2024: BS 1 completed
Sat Jun  1 04:28:25 2024: BS 1 completed
Sat Jun  1 04:28:28 2024: BS 1 completed
Sat Jun  1 04:28:30 2024: BS 1 completed
Sat Jun  1 04:28:32 2024: BS 1 completed
Sat Jun  1 04:28:35 2024: BS 1 completed
Sat Jun  1 04:28:37 2024: BS 1 completed
Sat Jun  1 04:28:40 2024: BS 1 completed
Sat Jun  1 04:28:42 2024: BS 1 completed
Sat Jun  1 04:28:45 2024: BS 1 completed
Sat Jun  1 04:28:47 2024: BS 1 completed
Sat Jun  1 04:28:49 2024: BS 1 completed
Sat Jun  1 04:28:52 2024: BS 1 completed
Sat Jun  1 04:28:54 2024: BS 1 completed
Sat Jun  1 04:28:57 2024: BS 1 completed
Sat Jun  1 04:28:59 2024: BS 1 completed
Sat Jun  1 04:29:01 2024: BS 1 completed
Sat Jun  1 04:29:04 2024: BS 1 completed
Sat Jun  1 04:29:06 2024: BS 1 completed
Sat Jun  1 04:29:09 2024: BS 1 completed
Sat Jun  1 04:29:11 2024: BS 1 completed
Sat Jun  1 04:29:13 2024: BS 1 completed
Sat Jun  1 04:29:16 2024: BS 1 completed
Sat Jun  1 04:29:18 2024: BS 1 completed
Sat Jun  1 04:29:21 2024: BS 1 completed
Sat Jun  1 04:29:23 2024: BS 1 completed
Sat Jun  1 04:29:26 2024: BS 1 completed
Sat Jun  1 04:29:28 2024: BS 1 completed
Sat Jun  1 04:29:30 2024: BS 1 completed
Sat Jun  1 04:29:33 2024: BS 1 completed
Sat Jun  1 04:29:35 2024: BS 1 completed
Sat Jun  1 04:29:38 2024: BS 1 completed
Sat Jun  1 04:29:40 2024: BS 1 completed
Sat Jun  1 04:29:42 2024: BS 1 completed
Sat Jun  1 04:29:45 2024: BS 1 completed
Sat Jun  1 04:29:47 2024: BS 1 completed
Sat Jun  1 04:29:50 2024: BS 1 completed
Sat Jun  1 04:29:52 2024: BS 1 completed
Sat Jun  1 04:29:54 2024: BS 1 completed
Sat Jun  1 04:29:57 2024: BS 1 completed
Sat Jun  1 04:29:59 2024: BS 1 completed
Sat Jun  1 04:30:02 2024: BS 1 completed
Sat Jun  1 04:30:04 2024: BS 1 completed
Sat Jun  1 04:30:07 2024: BS 1 completed
Sat Jun  1 04:30:09 2024: BS 1 completed
Sat Jun  1 04:30:11 2024: BS 1 completed
Sat Jun  1 04:30:14 2024: BS 1 completed
Sat Jun  1 04:30:16 2024: BS 1 completed
Sat Jun  1 04:30:19 2024: BS 1 completed
Sat Jun  1 04:30:21 2024: BS 1 completed
Sat Jun  1 04:30:23 2024: BS 1 completed
Sat Jun  1 04:30:26 2024: BS 1 completed
Sat Jun  1 04:30:28 2024: BS 1 completed
Sat Jun  1 04:30:31 2024: BS 1 completed
Sat Jun  1 04:30:33 2024: BS 1 completed
Sat Jun  1 04:30:36 2024: BS 1 completed
Sat Jun  1 04:30:38 2024: BS 1 completed
Sat Jun  1 04:30:40 2024: BS 1 completed
Sat Jun  1 04:30:43 2024: BS 1 completed
Sat Jun  1 04:30:45 2024: BS 1 completed
Sat Jun  1 04:30:48 2024: BS 1 completed
Sat Jun  1 04:30:50 2024: BS 1 completed
Sat Jun  1 04:30:52 2024: BS 1 completed
Sat Jun  1 04:30:55 2024: BS 1 completed
Sat Jun  1 04:30:57 2024: BS 1 completed
Sat Jun  1 04:31:00 2024: BS 1 completed
Sat Jun  1 04:31:02 2024: BS 1 completed
Sat Jun  1 04:31:05 2024: BS 1 completed
Sat Jun  1 04:31:07 2024: BS 1 completed
Sat Jun  1 04:31:09 2024: BS 1 completed
Sat Jun  1 04:31:12 2024: BS 1 completed
Sat Jun  1 04:31:14 2024: BS 1 completed
Sat Jun  1 04:31:17 2024: BS 1 completed
Sat Jun  1 04:31:19 2024: BS 1 completed
Sat Jun  1 04:31:21 2024: BS 1 completed
Sat Jun  1 04:31:24 2024: BS 1 completed
Sat Jun  1 04:31:26 2024: BS 1 completed
Sat Jun  1 04:31:29 2024: BS 1 completed
Sat Jun  1 04:31:31 2024: BS 1 completed
Sat Jun  1 04:31:34 2024: BS 1 completed
Sat Jun  1 04:31:36 2024: BS 1 completed
Sat Jun  1 04:31:38 2024: BS 1 completed
Sat Jun  1 04:31:41 2024: BS 1 completed
Sat Jun  1 04:31:43 2024: BS 1 completed
Sat Jun  1 04:31:46 2024: BS 1 completed
Sat Jun  1 04:31:48 2024: BS 1 completed
Sat Jun  1 04:31:50 2024: BS 1 completed
Sat Jun  1 04:31:53 2024: BS 1 completed
Sat Jun  1 04:31:55 2024: BS 1 completed
Sat Jun  1 04:31:58 2024: BS 1 completed
Sat Jun  1 04:32:00 2024: BS 1 completed
Sat Jun  1 04:32:03 2024: BS 1 completed
Sat Jun  1 04:32:05 2024: BS 1 completed
Sat Jun  1 04:32:07 2024: BS 1 completed
Sat Jun  1 04:32:10 2024: BS 1 completed
Sat Jun  1 04:32:12 2024: BS 1 completed
Sat Jun  1 04:32:15 2024: BS 1 completed
Sat Jun  1 04:32:17 2024: BS 1 completed
Sat Jun  1 04:32:19 2024: BS 1 completed
Sat Jun  1 04:32:22 2024: BS 1 completed
Sat Jun  1 04:32:24 2024: BS 1 completed
Sat Jun  1 04:32:27 2024: BS 1 completed
Sat Jun  1 04:32:29 2024: BS 1 completed
Sat Jun  1 04:32:32 2024: BS 1 completed
Sat Jun  1 04:32:34 2024: BS 1 completed
Sat Jun  1 04:32:36 2024: BS 1 completed
Sat Jun  1 04:32:39 2024: BS 1 completed
Sat Jun  1 04:32:41 2024: BS 1 completed
Sat Jun  1 04:32:44 2024: BS 1 completed
Sat Jun  1 04:32:46 2024: BS 1 completed
Sat Jun  1 04:32:48 2024: BS 1 completed
Sat Jun  1 04:32:51 2024: BS 1 completed
