# Supplementary material for: Direct Photochemical Synthesis of Substituted Benzo[b]fluorenes
Source: Org Lett. 2024 Nov 25;26(48):10364–8. doi: 10.1021/acs.orglett.4c03978 (PMC11629382; doi:10.1021/acs.orglett.4c03978)
Supplement: Supplementary file 2 — ol4c03978_si_002.zip [file ol4c03978_si_002.zip › FID for Publication/20240601_RC-2-C-4-88A_01/RC-2-C-4-88A_PROTON_20240601_02.fid/log]

Sat Jun  1 04:11:05 2024: Experiment started
Sat Jun  1 04:11:10 2024: BS 1 completed
Sat Jun  1 04:11:13 2024: BS 2 completed
Sat Jun  1 04:11:16 2024: BS 3 completed
Sat Jun  1 04:11:19 2024: BS 4 completed
Sat Jun  1 04:11:22 2024: BS 5 completed
Sat Jun  1 04:11:25 2024: BS 6 completed
Sat Jun  1 04:11:28 2024: BS 7 completed
