# Supplementary material for: Direct Photochemical Synthesis of Substituted Benzo[b]fluorenes
Source: Org Lett. 2024 Nov 25;26(48):10364–8. doi: 10.1021/acs.orglett.4c03978 (PMC11629382; doi:10.1021/acs.orglett.4c03978)
Supplement: Supplementary file 2 — ol4c03978_si_002.zip [file ol4c03978_si_002.zip › FID for Publication/20240601_RC-2-C-4-88A_01/studypar]

samplename 2 2 8 0 0 2 1 9 1 64
1 "RC-2-C-4-88A"
0 
studyowner 2 2 8 0 0 2 1 0 1 64
1 "MBaumann"
0 
operator_ 2 2 128 0 0 2 1 32772 1 64
1 "MBaumann"
0 
loc_ 7 1 12 12 12 2 1 8201 1 64
1 57 
0 
notebook 2 2 8 0 0 2 1 0 1 64
1 ""
0 
lot 2 2 8 0 0 2 1 0 1 64
1 ""
0 
page 2 2 8 0 0 2 1 0 1 64
1 ""
0 
studystatus 2 2 8 0 0 2 1 0 1 64
1 "Complete"
0 
solvent 2 2 6 0 0 2 1 11 1 64
1 "cdcl3"
0 
studyid_ 2 2 8 0 0 2 1 0 1 64
1 "tmpstudy"
0 
vrack_ 7 1 5 1 0 2 1 0 1 64
1 1 
0 
vloc_ 2 2 8 0 0 2 1 8 1 64
1 "H8"
0 
vzone_ 7 1 15 1 0 2 1 0 1 64
1 2 
0 
locdir 2 2 8 0 0 2 1 0 1 64
1 ""
0 
