# Supplementary material for: Direct Photochemical Synthesis of Substituted Benzo[b]fluorenes
Source: Org Lett. 2024 Nov 25;26(48):10364–8. doi: 10.1021/acs.orglett.4c03978 (PMC11629382; doi:10.1021/acs.orglett.4c03978)
Supplement: Supplementary file 2 — ol4c03978_si_002.zip [file ol4c03978_si_002.zip › FID for Publication/20240606_RC-2-C-4-90A_01/dirinfo/chronlog]

20240606 : T214659 : /home/data/MBaumann/cscb500/RuairiCrawford/2024 : Parent Directory
20240606 : T214659 : 20240606_RC-2-C-4-90A_01 : Created by : auto for MBaumann
Workstation: Linux localhost.localdomain 4.18.0-553.5.1.el8_10.x86_64
VNMR Software: vnmrs  OpenVnmrJ VERSION 3.1 REVISION A  October 05, 2021
VNMR Patch: /vnmr/adm/patch/4.2_LNX_DDR_110

-------------------------------------------------------------
