# Supplementary material for: Direct Photochemical Synthesis of Substituted Benzo[b]fluorenes
Source: Org Lett. 2024 Nov 25;26(48):10364–8. doi: 10.1021/acs.orglett.4c03978 (PMC11629382; doi:10.1021/acs.orglett.4c03978)
Supplement: Supplementary file 2 — ol4c03978_si_002.zip [file ol4c03978_si_002.zip › FID for Publication/20240606_RC-2-C-4-90A_01/dirinfo/macdir/ACQlist]

PROTON_001  84  PROTON  xx000  Completed
CARBON_001  4360  CARBON  xx000  Completed
PROTON_002  21  PROTON  xx000  Completed
PROTON_003  21  PROTON  xx000  Completed
HSQC_001  2494  HSQCAD  xx000  Completed
PROTON_002  2494  HSQCAD  xx000  Error
