# Supplementary material for: Direct Photochemical Synthesis of Substituted Benzo[b]fluorenes
Source: Org Lett. 2024 Nov 25;26(48):10364–8. doi: 10.1021/acs.orglett.4c03978 (PMC11629382; doi:10.1021/acs.orglett.4c03978)
Supplement: Supplementary file 2 — ol4c03978_si_002.zip [file ol4c03978_si_002.zip › FID for Publication/20240606_RC-2-C-4-90A_01/dirinfo/shapelib/P7374_ad300.RF]

# Pbox    465.45  57 4095  0.0     0    1.0000 14.04449     6
# VJ4.2  pw (us)  pwr  pwrf  dres  dmf  dcyc   B1max (kHz)  Stype
# ---------------------------------------------------------------
# Pxsim 0.0004655 12518.9423 0.000 257816.5 0.0000000 0.0000000 0.00
# data: pw (s) B1max (Hz) status sw (Hz) T1 (s)   T2 (s) RDC (Hz)
# ---------------------------------------------------------------
# Pbox.inp data :
# ~~~~~~~~~~~~~~~~~~~~~~~~~~~Waves~~~~~~~~~~~~~~~~~~~~~~~~~~~~~~~~~~
#   shape   bw(/pw)   ofs  st  ph  fla  trev  d1  d2   d0   wrp  php
# ~~~~~~~~~~~~~~~~~~~~~~~~~~~~~~~~~~~~~~~~~~~~~~~~~~~~~~~~~~~~~~~~~~
# { wurst2i 43011/0.000465 }
#
# type      = r          mod       = n          dres      = n         
# steps     = n          stepsize  = n          attn      = i         
# refofs    = n          wrap      = n          sfrq      = n         
# sucyc     = d          reps      = 2          header    = y         
# bscor     = n          pad1      = n          pad2      = n         
# bsim      = n          T1        = n          T2        = n         
# rdc       = n          dcyc      = n          sw        = n         
#
# RF Calibration Data :  ref_pwr   = 62         ref_pw90  = 10.01
# ~~~~~~~~~~~~~~~~~~~~~
###
# ------------------- Shape data ------------------
# pwtot      = 0.0004655 (total pw, s)
# power      = 57 (power level, dB)
# pwrf       = 4095 (fine power)
# B1max      = 14.0445 (B1max, kHz)
# B1rms      = 7.6543 (B1[RMS], kHz)
# nptot      = 321 (total number of steps)
# stepsize   = 1.45 (length of a single step, us)
# maxamp     = 912.8 (max amplitude)
# ------------------------------------------------- 
#      phase      amplitude   length     gate 
# ------------------------------------------------- 
        0.00      1023.00      0.0        0
       0.000        0.000      1.0        0
      64.900        0.000      1.0        0
      76.150        0.000      1.0        0
      87.401        0.000      1.0        1
      98.651        0.407      1.0        1
     109.901        1.198      1.0        1
     121.151        2.163      1.0        1
     132.401        3.304      1.0        1
     143.651        4.619      1.0        1
     154.901        6.107      1.0        1
     166.151        7.769      1.0        1
     177.401        9.604      1.0        1
     188.651       11.610      1.0        1
     199.901       13.787      1.0        1
     211.151       16.135      1.0        1
     222.401       18.652      1.0        1
     233.650       21.337      1.0        1
     244.900       24.190      1.0        1
     256.150       27.209      1.0        1
     267.399       30.392      1.0        1
     278.648       33.740      1.0        1
     289.897       37.251      1.0        1
     301.145       40.922      1.0        1
     312.393       44.753      1.0        1
     323.641       48.743      1.0        1
     334.888       52.889      1.0        1
     346.135       57.191      1.0        1
     357.380       61.646      1.0        1
       8.625       66.253      1.0        1
      19.869       71.010      1.0        1
      31.111       75.915      1.0        1
      42.352       80.966      1.0        1
      53.592       86.162      1.0        1
      64.830       91.500      1.0        1
      76.066       96.978      1.0        1
      87.300      102.595      1.0        1
      98.532      108.347      1.0        1
     109.761      114.233      1.0        1
     120.986      120.251      1.0        1
     132.209      126.398      1.0        1
     143.428      132.672      1.0        1
     154.643      139.070      1.0        1
     165.853      145.591      1.0        1
     177.059      152.230      1.0        1
     188.259      158.987      1.0        1
     199.454      165.858      1.0        1
     210.642      172.840      1.0        1
     221.823      179.931      1.0        1
     232.997      187.129      1.0        1
     244.164      194.430      1.0        1
     255.321      201.831      1.0        1
     266.469      209.331      1.0        1
     277.608      216.925      1.0        1
     288.735      224.611      1.0        1
     299.851      232.386      1.0        1
     310.955      240.247      1.0        1
     322.046      248.191      1.0        1
     333.123      256.215      1.0        1
     344.185      264.315      1.0        1
     355.231      272.489      1.0        1
       6.260      280.734      1.0        1
      17.272      289.046      1.0        1
      28.264      297.423      1.0        1
      39.236      305.860      1.0        1
      50.188      314.355      1.0        1
      61.116      322.904      1.0        1
      72.022      331.504      1.0        1
      82.902      340.152      1.0        1
      93.756      348.844      1.0        1
     104.583      357.578      1.0        1
     115.380      366.349      1.0        1
     126.148      375.154      1.0        1
     136.883      383.991      1.0        1
     147.585      392.855      1.0        1
     158.252      401.743      1.0        1
     168.883      410.652      1.0        1
     179.475      419.578      1.0        1
     190.028      428.518      1.0        1
     200.539      437.468      1.0        1
     211.007      446.425      1.0        1
     221.430      455.385      1.0        1
     231.806      464.346      1.0        1
     242.133      473.303      1.0        1
     252.410      482.253      1.0        1
     262.634      491.193      1.0        1
     272.803      500.119      1.0        1
     282.916      509.028      1.0        1
     292.971      517.916      1.0        1
     302.965      526.780      1.0        1
     312.896      535.616      1.0        1
     322.762      544.422      1.0        1
     332.561      553.193      1.0        1
     342.292      561.926      1.0        1
     351.951      570.619      1.0        1
       1.536      579.267      1.0        1
      11.046      587.867      1.0        1
      20.477      596.416      1.0        1
      29.829      604.911      1.0        1
      39.097      613.348      1.0        1
      48.281      621.724      1.0        1
      57.377      630.036      1.0        1
      66.384      638.281      1.0        1
      75.299      646.455      1.0        1
      84.120      654.556      1.0        1
      92.843      662.580      1.0        1
     101.468      670.524      1.0        1
     109.991      678.385      1.0        1
     118.411      686.160      1.0        1
     126.724      693.846      1.0        1
     134.928      701.440      1.0        1
     143.021      708.939      1.0        1
     151.001      716.341      1.0        1
     158.866      723.642      1.0        1
     166.612      730.839      1.0        1
     174.237      737.931      1.0        1
     181.739      744.913      1.0        1
     189.117      751.784      1.0        1
     196.367      758.540      1.0        1
     203.487      765.180      1.0        1
     210.474      771.700      1.0        1
     217.328      778.098      1.0        1
     224.045      784.372      1.0        1
     230.623      790.519      1.0        1
     237.060      796.537      1.0        1
     243.354      802.423      1.0        1
     249.503      808.176      1.0        1
     255.504      813.792      1.0        1
     261.356      819.271      1.0        1
     267.056      824.609      1.0        1
     272.603      829.805      1.0        1
     277.995      834.856      1.0        1
     283.230      839.761      1.0        1
     288.305      844.518      1.0        1
     293.220      849.125      1.0        1
     297.972      853.580      1.0        1
     302.559      857.881      1.0        1
     306.981      862.028      1.0        1
     311.235      866.017      1.0        1
     315.319      869.849      1.0        1
     319.234      873.520      1.0        1
     322.976      877.030      1.0        1
     326.544      880.378      1.0        1
     329.938      883.562      1.0        1
     333.155      886.581      1.0        1
     336.196      889.434      1.0        1
     339.058      892.119      1.0        1
     341.740      894.636      1.0        1
     344.242      896.983      1.0        1
     346.562      899.161      1.0        1
     348.700      901.167      1.0        1
     350.655      903.001      1.0        1
     352.426      904.663      1.0        1
     354.012      906.152      1.0        1
     355.413      907.467      1.0        1
     356.629      908.607      1.0        1
     357.658      909.573      1.0        1
     358.501      910.364      1.0        1
     359.156      910.979      1.0        1
     359.625      911.419      1.0        1
     359.906      911.683      1.0        1
       0.000      911.771      1.0        1
     359.906      911.683      1.0        1
     359.625      911.419      1.0        1
     359.156      910.979      1.0        1
     358.501      910.364      1.0        1
     357.658      909.573      1.0        1
     356.629      908.607      1.0        1
     355.413      907.467      1.0        1
     354.012      906.152      1.0        1
     352.426      904.663      1.0        1
     350.655      903.001      1.0        1
     348.700      901.167      1.0        1
     346.562      899.161      1.0        1
     344.242      896.983      1.0        1
     341.740      894.636      1.0        1
     339.058      892.119      1.0        1
     336.196      889.434      1.0        1
     333.155      886.581      1.0        1
     329.938      883.562      1.0        1
     326.544      880.378      1.0        1
     322.976      877.030      1.0        1
     319.234      873.520      1.0        1
     315.319      869.849      1.0        1
     311.235      866.017      1.0        1
     306.981      862.028      1.0        1
     302.559      857.881      1.0        1
     297.972      853.580      1.0        1
     293.220      849.125      1.0        1
     288.305      844.518      1.0        1
     283.230      839.761      1.0        1
     277.995      834.856      1.0        1
     272.603      829.805      1.0        1
     267.056      824.609      1.0        1
     261.356      819.271      1.0        1
     255.504      813.792      1.0        1
     249.503      808.176      1.0        1
     243.354      802.423      1.0        1
     237.060      796.537      1.0        1
     230.623      790.519      1.0        1
     224.045      784.372      1.0        1
     217.328      778.098      1.0        1
     210.474      771.700      1.0        1
     203.487      765.180      1.0        1
     196.367      758.540      1.0        1
     189.117      751.784      1.0        1
     181.739      744.913      1.0        1
     174.237      737.931      1.0        1
     166.612      730.839      1.0        1
     158.866      723.642      1.0        1
     151.001      716.341      1.0        1
     143.021      708.939      1.0        1
     134.928      701.440      1.0        1
     126.724      693.846      1.0        1
     118.411      686.160      1.0        1
     109.991      678.385      1.0        1
     101.468      670.524      1.0        1
      92.843      662.580      1.0        1
      84.120      654.556      1.0        1
      75.299      646.455      1.0        1
      66.384      638.281      1.0        1
      57.377      630.036      1.0        1
      48.281      621.724      1.0        1
      39.097      613.348      1.0        1
      29.829      604.911      1.0        1
      20.477      596.416      1.0        1
      11.046      587.867      1.0        1
       1.536      579.267      1.0        1
     351.951      570.619      1.0        1
     342.292      561.926      1.0        1
     332.561      553.193      1.0        1
     322.762      544.422      1.0        1
     312.896      535.616      1.0        1
     302.965      526.780      1.0        1
     292.971      517.916      1.0        1
     282.916      509.028      1.0        1
     272.803      500.119      1.0        1
     262.634      491.193      1.0        1
     252.410      482.253      1.0        1
     242.133      473.303      1.0        1
     231.806      464.346      1.0        1
     221.430      455.385      1.0        1
     211.007      446.425      1.0        1
     200.539      437.468      1.0        1
     190.028      428.518      1.0        1
     179.475      419.578      1.0        1
     168.883      410.652      1.0        1
     158.252      401.743      1.0        1
     147.585      392.855      1.0        1
     136.883      383.991      1.0        1
     126.148      375.154      1.0        1
     115.380      366.349      1.0        1
     104.583      357.578      1.0        1
      93.756      348.844      1.0        1
      82.902      340.152      1.0        1
      72.022      331.504      1.0        1
      61.116      322.904      1.0        1
      50.188      314.355      1.0        1
      39.236      305.860      1.0        1
      28.264      297.423      1.0        1
      17.272      289.046      1.0        1
       6.260      280.734      1.0        1
     355.231      272.489      1.0        1
     344.185      264.315      1.0        1
     333.123      256.215      1.0        1
     322.046      248.191      1.0        1
     310.955      240.247      1.0        1
     299.851      232.386      1.0        1
     288.735      224.611      1.0        1
     277.608      216.925      1.0        1
     266.469      209.331      1.0        1
     255.321      201.831      1.0        1
     244.164      194.430      1.0        1
     232.997      187.129      1.0        1
     221.823      179.931      1.0        1
     210.642      172.840      1.0        1
     199.454      165.858      1.0        1
     188.259      158.987      1.0        1
     177.059      152.230      1.0        1
     165.853      145.591      1.0        1
     154.643      139.070      1.0        1
     143.428      132.672      1.0        1
     132.209      126.398      1.0        1
     120.986      120.251      1.0        1
     109.761      114.233      1.0        1
      98.532      108.347      1.0        1
      87.300      102.595      1.0        1
      76.066       96.978      1.0        1
      64.830       91.500      1.0        1
      53.592       86.162      1.0        1
      42.352       80.966      1.0        1
      31.111       75.915      1.0        1
      19.869       71.010      1.0        1
       8.625       66.253      1.0        1
     357.380       61.646      1.0        1
     346.135       57.191      1.0        1
     334.888       52.889      1.0        1
     323.641       48.743      1.0        1
     312.393       44.753      1.0        1
     301.145       40.922      1.0        1
     289.897       37.251      1.0        1
     278.648       33.740      1.0        1
     267.399       30.392      1.0        1
     256.150       27.209      1.0        1
     244.900       24.190      1.0        1
     233.650       21.337      1.0        1
     222.401       18.652      1.0        1
     211.151       16.135      1.0        1
     199.901       13.787      1.0        1
     188.651       11.610      1.0        1
     177.401        9.604      1.0        1
     166.151        7.769      1.0        1
     154.901        6.107      1.0        1
     143.651        4.619      1.0        1
     132.401        3.304      1.0        1
     121.151        2.163      1.0        1
     109.901        1.198      1.0        1
      98.651        0.407      1.0        1
      87.401        0.000      1.0        1
      76.150        0.000      1.0        0
      64.900        0.000      1.0        0
       0.000        0.000      1.0        0
