# Supplementary material for: Direct Photochemical Synthesis of Substituted Benzo[b]fluorenes
Source: Org Lett. 2024 Nov 25;26(48):10364–8. doi: 10.1021/acs.orglett.4c03978 (PMC11629382; doi:10.1021/acs.orglett.4c03978)
Supplement: Supplementary file 2 — ol4c03978_si_002.zip [file ol4c03978_si_002.zip › FID for Publication/20240606_RC-2-C-4-90A_01/dirinfo/shapelib/P7374_ad300R.RF]

# Pbox    465.45  57 4095  0.0     0    1.0000 14.04449     6
# VJ4.2  pw (us)  pwr  pwrf  dres  dmf  dcyc   B1max (kHz)  Stype
# ---------------------------------------------------------------
# Pxsim 0.0004655 12518.9423 0.000 257816.5 0.0000000 0.0000000 0.00
# data: pw (s) B1max (Hz) status sw (Hz) T1 (s)   T2 (s) RDC (Hz)
# ---------------------------------------------------------------
# Pbox.inp data :
# ~~~~~~~~~~~~~~~~~~~~~~~~~~~Waves~~~~~~~~~~~~~~~~~~~~~~~~~~~~~~~~~~
#   shape   bw(/pw)   ofs  st  ph  fla  trev  d1  d2   d0   wrp  php
# ~~~~~~~~~~~~~~~~~~~~~~~~~~~~~~~~~~~~~~~~~~~~~~~~~~~~~~~~~~~~~~~~~~
# { wurst2i -43011/0.000465 }
#
# type      = r          mod       = n          dres      = n         
# steps     = n          stepsize  = n          attn      = i         
# refofs    = n          wrap      = n          sfrq      = n         
# sucyc     = d          reps      = 2          header    = y         
# bscor     = n          pad1      = n          pad2      = n         
# bsim      = n          T1        = n          T2        = n         
# rdc       = n          dcyc      = n          sw        = n         
#
# RF Calibration Data :  ref_pwr   = 62         ref_pw90  = 10.01
# ~~~~~~~~~~~~~~~~~~~~~
###
# ------------------- Shape data ------------------
# pwtot      = 0.0004655 (total pw, s)
# power      = 57 (power level, dB)
# pwrf       = 4095 (fine power)
# B1max      = 14.0445 (B1max, kHz)
# B1rms      = 7.6543 (B1[RMS], kHz)
# nptot      = 321 (total number of steps)
# stepsize   = 1.45 (length of a single step, us)
# maxamp     = 912.8 (max amplitude)
# ------------------------------------------------- 
#      phase      amplitude   length     gate 
# ------------------------------------------------- 
        0.00      1023.00      0.0        0
       0.000        0.000      1.0        0
     295.100        0.000      1.0        0
     283.850        0.000      1.0        0
     272.599        0.000      1.0        1
     261.349        0.407      1.0        1
     250.099        1.198      1.0        1
     238.849        2.163      1.0        1
     227.599        3.304      1.0        1
     216.349        4.619      1.0        1
     205.099        6.107      1.0        1
     193.849        7.769      1.0        1
     182.599        9.604      1.0        1
     171.349       11.610      1.0        1
     160.099       13.787      1.0        1
     148.849       16.135      1.0        1
     137.599       18.652      1.0        1
     126.350       21.337      1.0        1
     115.100       24.190      1.0        1
     103.850       27.209      1.0        1
      92.601       30.392      1.0        1
      81.352       33.740      1.0        1
      70.103       37.251      1.0        1
      58.855       40.922      1.0        1
      47.607       44.753      1.0        1
      36.359       48.743      1.0        1
      25.112       52.889      1.0        1
      13.865       57.191      1.0        1
       2.620       61.646      1.0        1
     351.375       66.253      1.0        1
     340.131       71.010      1.0        1
     328.889       75.915      1.0        1
     317.648       80.966      1.0        1
     306.408       86.162      1.0        1
     295.170       91.500      1.0        1
     283.934       96.978      1.0        1
     272.700      102.595      1.0        1
     261.468      108.347      1.0        1
     250.239      114.233      1.0        1
     239.014      120.251      1.0        1
     227.791      126.398      1.0        1
     216.572      132.672      1.0        1
     205.357      139.070      1.0        1
     194.147      145.591      1.0        1
     182.941      152.230      1.0        1
     171.741      158.987      1.0        1
     160.546      165.858      1.0        1
     149.358      172.840      1.0        1
     138.177      179.931      1.0        1
     127.003      187.129      1.0        1
     115.836      194.430      1.0        1
     104.679      201.831      1.0        1
      93.531      209.331      1.0        1
      82.392      216.925      1.0        1
      71.265      224.611      1.0        1
      60.149      232.386      1.0        1
      49.045      240.247      1.0        1
      37.954      248.191      1.0        1
      26.877      256.215      1.0        1
      15.815      264.315      1.0        1
       4.769      272.489      1.0        1
     353.740      280.734      1.0        1
     342.728      289.046      1.0        1
     331.736      297.423      1.0        1
     320.764      305.860      1.0        1
     309.812      314.355      1.0        1
     298.884      322.904      1.0        1
     287.978      331.504      1.0        1
     277.098      340.152      1.0        1
     266.244      348.844      1.0        1
     255.417      357.578      1.0        1
     244.620      366.349      1.0        1
     233.852      375.154      1.0        1
     223.117      383.991      1.0        1
     212.415      392.855      1.0        1
     201.748      401.743      1.0        1
     191.117      410.652      1.0        1
     180.525      419.578      1.0        1
     169.972      428.518      1.0        1
     159.461      437.468      1.0        1
     148.993      446.425      1.0        1
     138.570      455.385      1.0        1
     128.194      464.346      1.0        1
     117.867      473.303      1.0        1
     107.590      482.253      1.0        1
      97.366      491.193      1.0        1
      87.197      500.119      1.0        1
      77.084      509.028      1.0        1
      67.029      517.916      1.0        1
      57.035      526.780      1.0        1
      47.104      535.616      1.0        1
      37.238      544.422      1.0        1
      27.439      553.193      1.0        1
      17.708      561.926      1.0        1
       8.049      570.619      1.0        1
     358.464      579.267      1.0        1
     348.954      587.867      1.0        1
     339.523      596.416      1.0        1
     330.171      604.911      1.0        1
     320.903      613.348      1.0        1
     311.719      621.724      1.0        1
     302.623      630.036      1.0        1
     293.616      638.281      1.0        1
     284.701      646.455      1.0        1
     275.880      654.556      1.0        1
     267.157      662.580      1.0        1
     258.532      670.524      1.0        1
     250.009      678.385      1.0        1
     241.589      686.160      1.0        1
     233.276      693.846      1.0        1
     225.072      701.440      1.0        1
     216.979      708.939      1.0        1
     208.999      716.341      1.0        1
     201.134      723.642      1.0        1
     193.388      730.839      1.0        1
     185.763      737.931      1.0        1
     178.261      744.913      1.0        1
     170.883      751.784      1.0        1
     163.633      758.540      1.0        1
     156.513      765.180      1.0        1
     149.526      771.700      1.0        1
     142.672      778.098      1.0        1
     135.955      784.372      1.0        1
     129.377      790.519      1.0        1
     122.940      796.537      1.0        1
     116.646      802.423      1.0        1
     110.497      808.176      1.0        1
     104.496      813.792      1.0        1
      98.644      819.271      1.0        1
      92.944      824.609      1.0        1
      87.397      829.805      1.0        1
      82.005      834.856      1.0        1
      76.770      839.761      1.0        1
      71.695      844.518      1.0        1
      66.780      849.125      1.0        1
      62.028      853.580      1.0        1
      57.441      857.881      1.0        1
      53.019      862.028      1.0        1
      48.765      866.017      1.0        1
      44.681      869.849      1.0        1
      40.766      873.520      1.0        1
      37.024      877.030      1.0        1
      33.456      880.378      1.0        1
      30.062      883.562      1.0        1
      26.845      886.581      1.0        1
      23.804      889.434      1.0        1
      20.942      892.119      1.0        1
      18.260      894.636      1.0        1
      15.758      896.983      1.0        1
      13.438      899.161      1.0        1
      11.300      901.167      1.0        1
       9.345      903.001      1.0        1
       7.574      904.663      1.0        1
       5.988      906.152      1.0        1
       4.587      907.467      1.0        1
       3.371      908.607      1.0        1
       2.342      909.573      1.0        1
       1.499      910.364      1.0        1
       0.844      910.979      1.0        1
       0.375      911.419      1.0        1
       0.094      911.683      1.0        1
       0.000      911.771      1.0        1
       0.094      911.683      1.0        1
       0.375      911.419      1.0        1
       0.844      910.979      1.0        1
       1.499      910.364      1.0        1
       2.342      909.573      1.0        1
       3.371      908.607      1.0        1
       4.587      907.467      1.0        1
       5.988      906.152      1.0        1
       7.574      904.663      1.0        1
       9.345      903.001      1.0        1
      11.300      901.167      1.0        1
      13.438      899.161      1.0        1
      15.758      896.983      1.0        1
      18.260      894.636      1.0        1
      20.942      892.119      1.0        1
      23.804      889.434      1.0        1
      26.845      886.581      1.0        1
      30.062      883.562      1.0        1
      33.456      880.378      1.0        1
      37.024      877.030      1.0        1
      40.766      873.520      1.0        1
      44.681      869.849      1.0        1
      48.765      866.017      1.0        1
      53.019      862.028      1.0        1
      57.441      857.881      1.0        1
      62.028      853.580      1.0        1
      66.780      849.125      1.0        1
      71.695      844.518      1.0        1
      76.770      839.761      1.0        1
      82.005      834.856      1.0        1
      87.397      829.805      1.0        1
      92.944      824.609      1.0        1
      98.644      819.271      1.0        1
     104.496      813.792      1.0        1
     110.497      808.176      1.0        1
     116.646      802.423      1.0        1
     122.940      796.537      1.0        1
     129.377      790.519      1.0        1
     135.955      784.372      1.0        1
     142.672      778.098      1.0        1
     149.526      771.700      1.0        1
     156.513      765.180      1.0        1
     163.633      758.540      1.0        1
     170.883      751.784      1.0        1
     178.261      744.913      1.0        1
     185.763      737.931      1.0        1
     193.388      730.839      1.0        1
     201.134      723.642      1.0        1
     208.999      716.341      1.0        1
     216.979      708.939      1.0        1
     225.072      701.440      1.0        1
     233.276      693.846      1.0        1
     241.589      686.160      1.0        1
     250.009      678.385      1.0        1
     258.532      670.524      1.0        1
     267.157      662.580      1.0        1
     275.880      654.556      1.0        1
     284.701      646.455      1.0        1
     293.616      638.281      1.0        1
     302.623      630.036      1.0        1
     311.719      621.724      1.0        1
     320.903      613.348      1.0        1
     330.171      604.911      1.0        1
     339.523      596.416      1.0        1
     348.954      587.867      1.0        1
     358.464      579.267      1.0        1
       8.049      570.619      1.0        1
      17.708      561.926      1.0        1
      27.439      553.193      1.0        1
      37.238      544.422      1.0        1
      47.104      535.616      1.0        1
      57.035      526.780      1.0        1
      67.029      517.916      1.0        1
      77.084      509.028      1.0        1
      87.197      500.119      1.0        1
      97.366      491.193      1.0        1
     107.590      482.253      1.0        1
     117.867      473.303      1.0        1
     128.194      464.346      1.0        1
     138.570      455.385      1.0        1
     148.993      446.425      1.0        1
     159.461      437.468      1.0        1
     169.972      428.518      1.0        1
     180.525      419.578      1.0        1
     191.117      410.652      1.0        1
     201.748      401.743      1.0        1
     212.415      392.855      1.0        1
     223.117      383.991      1.0        1
     233.852      375.154      1.0        1
     244.620      366.349      1.0        1
     255.417      357.578      1.0        1
     266.244      348.844      1.0        1
     277.098      340.152      1.0        1
     287.978      331.504      1.0        1
     298.884      322.904      1.0        1
     309.812      314.355      1.0        1
     320.764      305.860      1.0        1
     331.736      297.423      1.0        1
     342.728      289.046      1.0        1
     353.740      280.734      1.0        1
       4.769      272.489      1.0        1
      15.815      264.315      1.0        1
      26.877      256.215      1.0        1
      37.954      248.191      1.0        1
      49.045      240.247      1.0        1
      60.149      232.386      1.0        1
      71.265      224.611      1.0        1
      82.392      216.925      1.0        1
      93.531      209.331      1.0        1
     104.679      201.831      1.0        1
     115.836      194.430      1.0        1
     127.003      187.129      1.0        1
     138.177      179.931      1.0        1
     149.358      172.840      1.0        1
     160.546      165.858      1.0        1
     171.741      158.987      1.0        1
     182.941      152.230      1.0        1
     194.147      145.591      1.0        1
     205.357      139.070      1.0        1
     216.572      132.672      1.0        1
     227.791      126.398      1.0        1
     239.014      120.251      1.0        1
     250.239      114.233      1.0        1
     261.468      108.347      1.0        1
     272.700      102.595      1.0        1
     283.934       96.978      1.0        1
     295.170       91.500      1.0        1
     306.408       86.162      1.0        1
     317.648       80.966      1.0        1
     328.889       75.915      1.0        1
     340.131       71.010      1.0        1
     351.375       66.253      1.0        1
       2.620       61.646      1.0        1
      13.865       57.191      1.0        1
      25.112       52.889      1.0        1
      36.359       48.743      1.0        1
      47.607       44.753      1.0        1
      58.855       40.922      1.0        1
      70.103       37.251      1.0        1
      81.352       33.740      1.0        1
      92.601       30.392      1.0        1
     103.850       27.209      1.0        1
     115.100       24.190      1.0        1
     126.350       21.337      1.0        1
     137.599       18.652      1.0        1
     148.849       16.135      1.0        1
     160.099       13.787      1.0        1
     171.349       11.610      1.0        1
     182.599        9.604      1.0        1
     193.849        7.769      1.0        1
     205.099        6.107      1.0        1
     216.349        4.619      1.0        1
     227.599        3.304      1.0        1
     238.849        2.163      1.0        1
     250.099        1.198      1.0        1
     261.349        0.407      1.0        1
     272.599        0.000      1.0        1
     283.850        0.000      1.0        0
     295.100        0.000      1.0        0
       0.000        0.000      1.0        0
