# Supplementary material for: Direct Photochemical Synthesis of Substituted Benzo[b]fluorenes
Source: Org Lett. 2024 Nov 25;26(48):10364–8. doi: 10.1021/acs.orglett.4c03978 (PMC11629382; doi:10.1021/acs.orglett.4c03978)
Supplement: Supplementary file 2 — ol4c03978_si_002.zip [file ol4c03978_si_002.zip › FID for Publication/20240606_RC-2-C-4-90A_01/dirinfo/shapelib/P7374_ref200.RF]

# Pbox   2000.20  48 4095  0.0     0    1.0000 4.98317     6
# VJ4.2  pw (us)  pwr  pwrf  dres  dmf  dcyc   B1max (kHz)  Stype
# ---------------------------------------------------------------
# Pxsim 0.0020002 4952.3910 0.000 173382.7 0.0000000 0.0000000 0.00
# data: pw (s) B1max (Hz) status sw (Hz) T1 (s)   T2 (s) RDC (Hz)
# ---------------------------------------------------------------
# Pbox.inp data :
# ~~~~~~~~~~~~~~~~~~~~~~~~~~~Waves~~~~~~~~~~~~~~~~~~~~~~~~~~~~~~~~~~
#   shape   bw(/pw)   ofs  st  ph  fla  trev  d1  d2   d0   wrp  php
# ~~~~~~~~~~~~~~~~~~~~~~~~~~~~~~~~~~~~~~~~~~~~~~~~~~~~~~~~~~~~~~~~~~
# { wurst2i 28900/0.002 }
#
# type      = r          mod       = n          dres      = n         
# steps     = n          stepsize  = n          attn      = i         
# refofs    = n          wrap      = n          sfrq      = n         
# sucyc     = d          reps      = 2          header    = y         
# bscor     = n          pad1      = n          pad2      = n         
# bsim      = n          T1        = n          T2        = n         
# rdc       = n          dcyc      = n          sw        = n         
#
# RF Calibration Data :  ref_pwr   = 62         ref_pw90  = 10.01
# ~~~~~~~~~~~~~~~~~~~~~
###
# ------------------- Shape data ------------------
# pwtot      = 0.0020002 (total pw, s)
# power      = 48 (power level, dB)
# pwrf       = 4095 (fine power)
# B1max      = 4.9832 (B1max, kHz)
# B1rms      = 3.0300 (B1[RMS], kHz)
# nptot      = 548 (total number of steps)
# stepsize   = 3.65 (length of a single step, us)
# maxamp     = 1017.7 (max amplitude)
# ------------------------------------------------- 
#      phase      amplitude   length     gate 
# ------------------------------------------------- 
        0.00      1023.00      0.0        0
       0.000        0.000      1.0        0
     332.493        0.000      1.0        0
     351.513        0.000      1.0        0
      10.533        0.000      1.0        0
      29.553        0.000      1.0        1
      48.573        0.000      1.0        1
      67.593        0.208      1.0        1
      86.613        0.644      1.0        1
     105.633        1.147      1.0        1
     124.654        1.717      1.0        1
     143.674        2.353      1.0        1
     162.694        3.056      1.0        1
     181.714        3.826      1.0        1
     200.734        4.663      1.0        1
     219.754        5.565      1.0        1
     238.774        6.534      1.0        1
     257.794        7.569      1.0        1
     276.814        8.671      1.0        1
     295.834        9.838      1.0        1
     314.854       11.070      1.0        1
     333.874       12.369      1.0        1
     352.894       13.732      1.0        1
      11.914       15.161      1.0        1
      30.934       16.655      1.0        1
      49.954       18.214      1.0        1
      68.974       19.837      1.0        1
      87.993       21.524      1.0        1
     107.013       23.276      1.0        1
     126.032       25.092      1.0        1
     145.052       26.971      1.0        1
     164.071       28.914      1.0        1
     183.090       30.920      1.0        1
     202.109       32.989      1.0        1
     221.128       35.121      1.0        1
     240.146       37.315      1.0        1
     259.164       39.571      1.0        1
     278.182       41.889      1.0        1
     297.200       44.268      1.0        1
     316.217       46.709      1.0        1
     335.234       49.210      1.0        1
     354.250       51.772      1.0        1
      13.266       54.394      1.0        1
      32.281       57.076      1.0        1
      51.296       59.817      1.0        1
      70.310       62.618      1.0        1
      89.323       65.477      1.0        1
     108.335       68.395      1.0        1
     127.347       71.370      1.0        1
     146.358       74.403      1.0        1
     165.367       77.494      1.0        1
     184.376       80.641      1.0        1
     203.383       83.844      1.0        1
     222.389       87.104      1.0        1
     241.394       90.419      1.0        1
     260.397       93.789      1.0        1
     279.399       97.213      1.0        1
     298.399      100.692      1.0        1
     317.397      104.225      1.0        1
     336.393      107.810      1.0        1
     355.387      111.449      1.0        1
      14.378      115.140      1.0        1
      33.368      118.882      1.0        1
      52.354      122.676      1.0        1
      71.338      126.521      1.0        1
      90.319      130.416      1.0        1
     109.297      134.361      1.0        1
     128.272      138.356      1.0        1
     147.243      142.399      1.0        1
     166.210      146.490      1.0        1
     185.174      150.629      1.0        1
     204.133      154.815      1.0        1
     223.088      159.047      1.0        1
     242.039      163.326      1.0        1
     260.985      167.650      1.0        1
     279.925      172.019      1.0        1
     298.860      176.432      1.0        1
     317.790      180.889      1.0        1
     336.714      185.389      1.0        1
     355.631      189.932      1.0        1
      14.542      194.516      1.0        1
      33.446      199.142      1.0        1
      52.343      203.809      1.0        1
      71.232      208.516      1.0        1
      90.114      213.262      1.0        1
     108.987      218.047      1.0        1
     127.852      222.870      1.0        1
     146.707      227.731      1.0        1
     165.554      232.629      1.0        1
     184.390      237.564      1.0        1
     203.217      242.533      1.0        1
     222.033      247.538      1.0        1
     240.837      252.578      1.0        1
     259.630      257.651      1.0        1
     278.412      262.756      1.0        1
     297.180      267.895      1.0        1
     315.936      273.065      1.0        1
     334.679      278.266      1.0        1
     353.407      283.497      1.0        1
      12.121      288.758      1.0        1
      30.820      294.047      1.0        1
      49.503      299.365      1.0        1
      68.170      304.711      1.0        1
      86.821      310.083      1.0        1
     105.454      315.481      1.0        1
     124.069      320.905      1.0        1
     142.665      326.353      1.0        1
     161.243      331.826      1.0        1
     179.800      337.321      1.0        1
     198.337      342.839      1.0        1
     216.853      348.379      1.0        1
     235.347      353.940      1.0        1
     253.819      359.521      1.0        1
     272.267      365.122      1.0        1
     290.691      370.741      1.0        1
     309.090      376.379      1.0        1
     327.464      382.034      1.0        1
     345.812      387.705      1.0        1
       4.133      393.393      1.0        1
      22.425      399.095      1.0        1
      40.689      404.812      1.0        1
      58.924      410.543      1.0        1
      77.128      416.286      1.0        1
      95.301      422.042      1.0        1
     113.442      427.808      1.0        1
     131.550      433.585      1.0        1
     149.625      439.373      1.0        1
     167.664      445.169      1.0        1
     185.668      450.973      1.0        1
     203.636      456.785      1.0        1
     221.565      462.604      1.0        1
     239.457      468.428      1.0        1
     257.309      474.258      1.0        1
     275.120      480.092      1.0        1
     292.890      485.930      1.0        1
     310.617      491.771      1.0        1
     328.301      497.614      1.0        1
     345.941      503.458      1.0        1
       3.535      509.303      1.0        1
      21.082      515.147      1.0        1
      38.582      520.991      1.0        1
      56.033      526.833      1.0        1
      73.434      532.672      1.0        1
      90.784      538.509      1.0        1
     108.081      544.341      1.0        1
     125.326      550.168      1.0        1
     142.516      555.990      1.0        1
     159.651      561.805      1.0        1
     176.729      567.613      1.0        1
     193.749      573.413      1.0        1
     210.710      579.205      1.0        1
     227.610      584.987      1.0        1
     244.449      590.760      1.0        1
     261.226      596.521      1.0        1
     277.938      602.270      1.0        1
     294.586      608.007      1.0        1
     311.167      613.731      1.0        1
     327.680      619.441      1.0        1
     344.124      625.136      1.0        1
       0.498      630.815      1.0        1
      16.801      636.479      1.0        1
      33.031      642.125      1.0        1
      49.187      647.754      1.0        1
      65.267      653.364      1.0        1
      81.271      658.955      1.0        1
      97.197      664.526      1.0        1
     113.043      670.077      1.0        1
     128.809      675.606      1.0        1
     144.493      681.113      1.0        1
     160.094      686.597      1.0        1
     175.610      692.057      1.0        1
     191.040      697.493      1.0        1
     206.382      702.904      1.0        1
     221.636      708.290      1.0        1
     236.800      713.648      1.0        1
     251.872      718.980      1.0        1
     266.852      724.284      1.0        1
     281.737      729.559      1.0        1
     296.527      734.806      1.0        1
     311.219      740.022      1.0        1
     325.814      745.207      1.0        1
     340.308      750.361      1.0        1
     354.702      755.484      1.0        1
       8.993      760.573      1.0        1
      23.181      765.629      1.0        1
      37.263      770.651      1.0        1
      51.238      775.639      1.0        1
      65.106      780.591      1.0        1
      78.864      785.507      1.0        1
      92.511      790.387      1.0        1
     106.046      795.229      1.0        1
     119.468      800.033      1.0        1
     132.775      804.799      1.0        1
     145.965      809.526      1.0        1
     159.038      814.213      1.0        1
     171.992      818.859      1.0        1
     184.825      823.464      1.0        1
     197.537      828.028      1.0        1
     210.126      832.549      1.0        1
     222.590      837.028      1.0        1
     234.929      841.463      1.0        1
     247.140      845.854      1.0        1
     259.223      850.201      1.0        1
     271.177      854.502      1.0        1
     282.999      858.758      1.0        1
     294.689      862.967      1.0        1
     306.245      867.130      1.0        1
     317.666      871.245      1.0        1
     328.951      875.312      1.0        1
     340.099      879.331      1.0        1
     351.108      883.300      1.0        1
       1.976      887.220      1.0        1
      12.704      891.090      1.0        1
      23.289      894.910      1.0        1
      33.730      898.678      1.0        1
      44.027      902.395      1.0        1
      54.177      906.060      1.0        1
      64.180      909.672      1.0        1
      74.034      913.231      1.0        1
      83.739      916.737      1.0        1
      93.293      920.189      1.0        1
     102.695      923.586      1.0        1
     111.944      926.929      1.0        1
     121.039      930.216      1.0        1
     129.978      933.448      1.0        1
     138.761      936.623      1.0        1
     147.387      939.742      1.0        1
     155.854      942.804      1.0        1
     164.162      945.808      1.0        1
     172.309      948.755      1.0        1
     180.295      951.643      1.0        1
     188.118      954.473      1.0        1
     195.778      957.244      1.0        1
     203.273      959.955      1.0        1
     210.603      962.607      1.0        1
     217.766      965.199      1.0        1
     224.763      967.731      1.0        1
     231.592      970.202      1.0        1
     238.251      972.612      1.0        1
     244.741      974.961      1.0        1
     251.060      977.248      1.0        1
     257.208      979.473      1.0        1
     263.184      981.636      1.0        1
     268.987      983.736      1.0        1
     274.616      985.774      1.0        1
     280.071      987.748      1.0        1
     285.351      989.659      1.0        1
     290.455      991.507      1.0        1
     295.383      993.291      1.0        1
     300.134      995.010      1.0        1
     304.707      996.666      1.0        1
     309.102      998.257      1.0        1
     313.318      999.783      1.0        1
     317.355     1001.244      1.0        1
     321.212     1002.641      1.0        1
     324.888     1003.972      1.0        1
     328.384     1005.237      1.0        1
     331.698     1006.437      1.0        1
     334.831     1007.571      1.0        1
     337.782     1008.639      1.0        1
     340.550     1009.641      1.0        1
     343.135     1010.577      1.0        1
     345.537     1011.447      1.0        1
     347.755     1012.250      1.0        1
     349.790     1012.987      1.0        1
     351.640     1013.656      1.0        1
     353.306     1014.260      1.0        1
     354.787     1014.796      1.0        1
     356.084     1015.265      1.0        1
     357.196     1015.668      1.0        1
     358.123     1016.003      1.0        1
     358.864     1016.272      1.0        1
     359.421     1016.473      1.0        1
     359.791     1016.607      1.0        1
     359.977     1016.675      2.0        1
     359.791     1016.607      1.0        1
     359.421     1016.473      1.0        1
     358.864     1016.272      1.0        1
     358.123     1016.003      1.0        1
     357.196     1015.668      1.0        1
     356.084     1015.265      1.0        1
     354.787     1014.796      1.0        1
     353.306     1014.260      1.0        1
     351.640     1013.656      1.0        1
     349.790     1012.987      1.0        1
     347.755     1012.250      1.0        1
     345.537     1011.447      1.0        1
     343.135     1010.577      1.0        1
     340.550     1009.641      1.0        1
     337.782     1008.639      1.0        1
     334.831     1007.571      1.0        1
     331.698     1006.437      1.0        1
     328.384     1005.237      1.0        1
     324.888     1003.972      1.0        1
     321.212     1002.641      1.0        1
     317.355     1001.244      1.0        1
     313.318      999.783      1.0        1
     309.102      998.257      1.0        1
     304.707      996.666      1.0        1
     300.134      995.010      1.0        1
     295.383      993.291      1.0        1
     290.455      991.507      1.0        1
     285.351      989.659      1.0        1
     280.071      987.748      1.0        1
     274.616      985.774      1.0        1
     268.987      983.736      1.0        1
     263.184      981.636      1.0        1
     257.208      979.473      1.0        1
     251.060      977.248      1.0        1
     244.741      974.961      1.0        1
     238.251      972.612      1.0        1
     231.592      970.202      1.0        1
     224.763      967.731      1.0        1
     217.766      965.199      1.0        1
     210.603      962.607      1.0        1
     203.273      959.955      1.0        1
     195.778      957.244      1.0        1
     188.118      954.473      1.0        1
     180.295      951.643      1.0        1
     172.309      948.755      1.0        1
     164.162      945.808      1.0        1
     155.854      942.804      1.0        1
     147.387      939.742      1.0        1
     138.761      936.623      1.0        1
     129.978      933.448      1.0        1
     121.039      930.216      1.0        1
     111.944      926.929      1.0        1
     102.695      923.586      1.0        1
      93.293      920.189      1.0        1
      83.739      916.737      1.0        1
      74.034      913.231      1.0        1
      64.180      909.672      1.0        1
      54.177      906.060      1.0        1
      44.027      902.395      1.0        1
      33.730      898.678      1.0        1
      23.289      894.910      1.0        1
      12.704      891.090      1.0        1
       1.976      887.220      1.0        1
     351.108      883.300      1.0        1
     340.099      879.331      1.0        1
     328.951      875.312      1.0        1
     317.666      871.245      1.0        1
     306.245      867.130      1.0        1
     294.689      862.967      1.0        1
     282.999      858.758      1.0        1
     271.177      854.502      1.0        1
     259.223      850.201      1.0        1
     247.140      845.854      1.0        1
     234.929      841.463      1.0        1
     222.590      837.028      1.0        1
     210.126      832.549      1.0        1
     197.537      828.028      1.0        1
     184.825      823.464      1.0        1
     171.992      818.859      1.0        1
     159.038      814.213      1.0        1
     145.965      809.526      1.0        1
     132.775      804.799      1.0        1
     119.468      800.033      1.0        1
     106.046      795.229      1.0        1
      92.511      790.387      1.0        1
      78.864      785.507      1.0        1
      65.106      780.591      1.0        1
      51.238      775.639      1.0        1
      37.263      770.651      1.0        1
      23.181      765.629      1.0        1
       8.993      760.573      1.0        1
     354.702      755.484      1.0        1
     340.308      750.361      1.0        1
     325.814      745.207      1.0        1
     311.219      740.022      1.0        1
     296.527      734.806      1.0        1
     281.737      729.559      1.0        1
     266.852      724.284      1.0        1
     251.872      718.980      1.0        1
     236.800      713.648      1.0        1
     221.636      708.290      1.0        1
     206.382      702.904      1.0        1
     191.040      697.493      1.0        1
     175.610      692.057      1.0        1
     160.094      686.597      1.0        1
     144.493      681.113      1.0        1
     128.809      675.606      1.0        1
     113.043      670.077      1.0        1
      97.197      664.526      1.0        1
      81.271      658.955      1.0        1
      65.267      653.364      1.0        1
      49.187      647.754      1.0        1
      33.031      642.125      1.0        1
      16.801      636.479      1.0        1
       0.498      630.815      1.0        1
     344.124      625.136      1.0        1
     327.680      619.441      1.0        1
     311.167      613.731      1.0        1
     294.586      608.007      1.0        1
     277.938      602.270      1.0        1
     261.226      596.521      1.0        1
     244.449      590.760      1.0        1
     227.610      584.987      1.0        1
     210.710      579.205      1.0        1
     193.749      573.413      1.0        1
     176.729      567.613      1.0        1
     159.651      561.805      1.0        1
     142.516      555.990      1.0        1
     125.326      550.168      1.0        1
     108.081      544.341      1.0        1
      90.784      538.509      1.0        1
      73.434      532.672      1.0        1
      56.033      526.833      1.0        1
      38.582      520.991      1.0        1
      21.082      515.147      1.0        1
       3.535      509.303      1.0        1
     345.941      503.458      1.0        1
     328.301      497.614      1.0        1
     310.617      491.771      1.0        1
     292.890      485.930      1.0        1
     275.120      480.092      1.0        1
     257.309      474.258      1.0        1
     239.457      468.428      1.0        1
     221.565      462.604      1.0        1
     203.636      456.785      1.0        1
     185.668      450.973      1.0        1
     167.664      445.169      1.0        1
     149.625      439.373      1.0        1
     131.550      433.585      1.0        1
     113.442      427.808      1.0        1
      95.301      422.042      1.0        1
      77.128      416.286      1.0        1
      58.924      410.543      1.0        1
      40.689      404.812      1.0        1
      22.425      399.095      1.0        1
       4.133      393.393      1.0        1
     345.812      387.705      1.0        1
     327.464      382.034      1.0        1
     309.090      376.379      1.0        1
     290.691      370.741      1.0        1
     272.267      365.122      1.0        1
     253.819      359.521      1.0        1
     235.347      353.940      1.0        1
     216.853      348.379      1.0        1
     198.337      342.839      1.0        1
     179.800      337.321      1.0        1
     161.243      331.826      1.0        1
     142.665      326.353      1.0        1
     124.069      320.905      1.0        1
     105.454      315.481      1.0        1
      86.821      310.083      1.0        1
      68.170      304.711      1.0        1
      49.503      299.365      1.0        1
      30.820      294.047      1.0        1
      12.121      288.758      1.0        1
     353.407      283.497      1.0        1
     334.679      278.266      1.0        1
     315.936      273.065      1.0        1
     297.180      267.895      1.0        1
     278.412      262.756      1.0        1
     259.630      257.651      1.0        1
     240.837      252.578      1.0        1
     222.033      247.538      1.0        1
     203.217      242.533      1.0        1
     184.390      237.564      1.0        1
     165.554      232.629      1.0        1
     146.707      227.731      1.0        1
     127.852      222.870      1.0        1
     108.987      218.047      1.0        1
      90.114      213.262      1.0        1
      71.232      208.516      1.0        1
      52.343      203.809      1.0        1
      33.446      199.142      1.0        1
      14.542      194.516      1.0        1
     355.631      189.932      1.0        1
     336.714      185.389      1.0        1
     317.790      180.889      1.0        1
     298.860      176.432      1.0        1
     279.925      172.019      1.0        1
     260.985      167.650      1.0        1
     242.039      163.326      1.0        1
     223.088      159.047      1.0        1
     204.133      154.815      1.0        1
     185.174      150.629      1.0        1
     166.210      146.490      1.0        1
     147.243      142.399      1.0        1
     128.272      138.356      1.0        1
     109.297      134.361      1.0        1
      90.319      130.416      1.0        1
      71.338      126.521      1.0        1
      52.354      122.676      1.0        1
      33.368      118.882      1.0        1
      14.378      115.140      1.0        1
     355.387      111.449      1.0        1
     336.393      107.810      1.0        1
     317.397      104.225      1.0        1
     298.399      100.692      1.0        1
     279.399       97.213      1.0        1
     260.397       93.789      1.0        1
     241.394       90.419      1.0        1
     222.389       87.104      1.0        1
     203.383       83.844      1.0        1
     184.376       80.641      1.0        1
     165.367       77.494      1.0        1
     146.358       74.403      1.0        1
     127.347       71.370      1.0        1
     108.335       68.395      1.0        1
      89.323       65.477      1.0        1
      70.310       62.618      1.0        1
      51.296       59.817      1.0        1
      32.281       57.076      1.0        1
      13.266       54.394      1.0        1
     354.250       51.772      1.0        1
     335.234       49.210      1.0        1
     316.217       46.709      1.0        1
     297.200       44.268      1.0        1
     278.182       41.889      1.0        1
     259.164       39.571      1.0        1
     240.146       37.315      1.0        1
     221.128       35.121      1.0        1
     202.109       32.989      1.0        1
     183.090       30.920      1.0        1
     164.071       28.914      1.0        1
     145.052       26.971      1.0        1
     126.032       25.092      1.0        1
     107.013       23.276      1.0        1
      87.993       21.524      1.0        1
      68.974       19.837      1.0        1
      49.954       18.214      1.0        1
      30.934       16.655      1.0        1
      11.914       15.161      1.0        1
     352.894       13.732      1.0        1
     333.874       12.369      1.0        1
     314.854       11.070      1.0        1
     295.834        9.838      1.0        1
     276.814        8.671      1.0        1
     257.794        7.569      1.0        1
     238.774        6.534      1.0        1
     219.754        5.565      1.0        1
     200.734        4.663      1.0        1
     181.714        3.826      1.0        1
     162.694        3.056      1.0        1
     143.674        2.353      1.0        1
     124.654        1.717      1.0        1
     105.633        1.147      1.0        1
      86.613        0.644      1.0        1
      67.593        0.208      1.0        1
      48.573        0.000      1.0        1
      29.553        0.000      1.0        1
      10.533        0.000      1.0        0
     351.513        0.000      1.0        0
     332.493        0.000      1.0        0
       0.000        0.000      1.0        0
