# Supplementary material for: Direct Photochemical Synthesis of Substituted Benzo[b]fluorenes
Source: Org Lett. 2024 Nov 25;26(48):10364–8. doi: 10.1021/acs.orglett.4c03978 (PMC11629382; doi:10.1021/acs.orglett.4c03978)
Supplement: Supplementary file 2 — ol4c03978_si_002.zip [file ol4c03978_si_002.zip › FID for Publication/20240606_RC-2-C-4-90A_01/dirinfo/shapelib/W40_P7374.DEC]

# Pbox  28024.00  41 4095  9.0 32258    1.0000 2.22590     6
# VJ4.2  pw (us)  pwr  pwrf  dres  dmf  dcyc   B1max (kHz)  Stype
# ---------------------------------------------------------------
# Pxsim 0.0280240 2096.3672 0.000 150656.9 0.0000000 0.0000000 0.00
# data: pw (s) B1max (Hz) status sw (Hz) T1 (s)   T2 (s) RDC (Hz)
# ---------------------------------------------------------------
# Pbox.inp data :
# ~~~~~~~~~~~~~~~~~~~~~~~~~~~Waves~~~~~~~~~~~~~~~~~~~~~~~~~~~~~~~~~~
#   shape   bw(/pw)   ofs  st  ph  fla  trev  d1  d2   d0   wrp  php
# ~~~~~~~~~~~~~~~~~~~~~~~~~~~~~~~~~~~~~~~~~~~~~~~~~~~~~~~~~~~~~~~~~~
# { WURST40 0.0014/25131 }
#
# type      = d          mod       = n          dres      = n         
# steps     = n          stepsize  = n          attn      = i         
# refofs    = n          wrap      = n          sfrq      = n         
# sucyc     = d          reps      = 2          header    = y         
# bscor     = n          pad1      = n          pad2      = n         
# bsim      = n          T1        = n          T2        = n         
# rdc       = n          dcyc      = n          sw        = n         
#
# RF Calibration Data :  ref_pwr   = 62         ref_pw90  = 10.01
# ~~~~~~~~~~~~~~~~~~~~~
###
# ------------------- Shape data ------------------
# pwtot      = 0.0280240 (total pw, s)
# power      = 41 (power level, dB)
# pwrf       = 4095 (fine power)
# B1max      = 2.2259 (B1max, kHz)
# B1rms      = 1.9172 (B1[RMS], kHz)
# dres       = 9.0 deg
# dmf        = 32258
# nptot      = 9040 (total number of steps)
# stepsize   = 3.10 (length of a single step, us)
# maxamp     = 964.4 (max amplitude)
# ------------------------------------------------- 
#      length       phase   amplitude   gate 
# ------------------------------------------------- 
         9.0        0.000    0.000        0
         9.0      144.951    0.000        1
         9.0      162.862    2.737        1
         9.0      180.694    7.387        1
         9.0      198.445   13.861        1
         9.0      216.117   22.121        1
         9.0      233.708   32.121        1
         9.0      251.220   43.804        1
         9.0      268.652   57.106        1
         9.0      286.003   71.952        1
         9.0      303.275   88.263        1
         9.0      320.467  105.949        1
         9.0      337.579  124.916        1
         9.0      354.611  145.064        1
         9.0       11.563  166.290        1
         9.0       28.435  188.486        1
         9.0       45.227  211.540        1
         9.0       61.939  235.341        1
         9.0       78.571  259.774        1
         9.0       95.123  284.727        1
         9.0      111.595  310.087        1
         9.0      127.987  335.743        1
         9.0      144.299  361.586        1
         9.0      160.532  387.510        1
         9.0      176.684  413.415        1
         9.0      192.756  439.201        1
         9.0      208.749  464.777        1
         9.0      224.661  490.056        1
         9.0      240.493  514.956        1
         9.0      256.246  539.403        1
         9.0      271.918  563.326        1
         9.0      287.511  586.665        1
         9.0      303.024  609.363        1
         9.0      318.456  631.372        1
         9.0      333.809  652.650        1
         9.0      349.082  673.161        1
         9.0        4.274  692.876        1
         9.0       19.387  711.773        1
         9.0       34.420  729.836        1
         9.0       49.373  747.053        1
         9.0       64.246  763.420        1
         9.0       79.039  778.936        1
         9.0       93.752  793.607        1
         9.0      108.385  807.442        1
         9.0      122.938  820.454        1
         9.0      137.411  832.659        1
         9.0      151.804  844.079        1
         9.0      166.117  854.736        1
         9.0      180.351  864.655        1
         9.0      194.504  873.864        1
         9.0      208.577  882.391        1
         9.0      222.570  890.267        1
         9.0      236.484  897.523        1
         9.0      250.317  904.191        1
         9.0      264.071  910.303        1
         9.0      277.744  915.891        1
         9.0      291.338  920.986        1
         9.0      304.851  925.621        1
         9.0      318.285  929.827        1
         9.0      331.638  933.632        1
         9.0      344.912  937.068        1
         9.0      358.106  940.161        1
         9.0       11.220  942.939        1
         9.0       24.253  945.427        1
         9.0       37.207  947.650        1
         9.0       50.081  949.631        1
         9.0       62.875  951.392        1
         9.0       75.589  952.954        1
         9.0       88.223  954.334        1
         9.0      100.777  955.552        1
         9.0      113.251  956.623        1
         9.0      125.645  957.562        1
         9.0      137.959  958.384        1
         9.0      150.193  959.102        1
         9.0      162.347  959.726        1
         9.0      174.422  960.268        1
         9.0      186.416  960.737        1
         9.0      198.330  961.142        1
         9.0      210.165  961.491        1
         9.0      221.919  961.790        1
         9.0      233.594  962.046        1
         9.0      245.188  962.265        1
         9.0      256.702  962.451        1
         9.0      268.137  962.609        1
         9.0      279.492  962.743        1
         9.0      290.766  962.856        1
         9.0      301.961  962.952        1
         9.0      313.076  963.031        1
         9.0      324.110  963.098        1
         9.0      335.065  963.154        1
         9.0      345.940  963.200        1
         9.0      356.735  963.239        1
         9.0        7.450  963.271        1
         9.0       18.085  963.297        1
         9.0       28.640  963.318        1
         9.0       39.115  963.336        1
         9.0       49.510  963.350        1
         9.0       59.825  963.362        1
         9.0       70.060  963.372        1
         9.0       80.215  963.379        1
         9.0       90.290  963.385        1
         9.0      100.285  963.390        1
         9.0      110.201  963.394        1
         9.0      120.036  963.398        1
         9.0      129.791  963.400        1
         9.0      139.467  963.402        1
         9.0      149.062  963.404        1
         9.0      158.578  963.405        1
         9.0      168.013  963.406        1
         9.0      177.369  963.407        1
         9.0      186.644  963.407        1
         9.0      195.840  963.408        1
         9.0      204.956  963.408        1
         9.0      213.991  963.408        1
         9.0      222.947  963.409        1
         9.0      231.823  963.409        1
         9.0      240.619  963.409        1
         9.0      249.334  963.409        1
         9.0      257.970  963.409        1
         9.0      266.526  963.409        1
         9.0      275.002  963.409        1
         9.0      283.398  963.409        1
         9.0      291.714  963.409        1
         9.0      299.950  963.409        1
         9.0      308.106  963.409        1
         9.0      316.183  963.409        1
         9.0      324.179  963.409        1
         9.0      332.095  963.409        1
         9.0      339.931  963.409        1
         9.0      347.687  963.409        1
         9.0      355.364  963.409        1
         9.0        2.960  963.409        1
         9.0       10.477  963.409        1
         9.0       17.913  963.409        1
         9.0       25.270  963.409        1
         9.0       32.546  963.409        1
         9.0       39.743  963.409        1
         9.0       46.859  963.409        1
         9.0       53.896  963.409        1
         9.0       60.853  963.409        1
         9.0       67.729  963.409        1
         9.0       74.526  963.409        1
         9.0       81.243  963.409        1
         9.0       87.880  963.409        1
         9.0       94.437  963.409        1
         9.0      100.914  963.409        1
         9.0      107.310  963.409        1
         9.0      113.627  963.409        1
         9.0      119.864  963.409        1
         9.0      126.022  963.409        1
         9.0      132.099  963.409        1
         9.0      138.096  963.409        1
         9.0      144.013  963.409        1
         9.0      149.850  963.409        1
         9.0      155.607  963.409        1
         9.0      161.285  963.409        1
         9.0      166.882  963.409        1
         9.0      172.399  963.409        1
         9.0      177.837  963.409        1
         9.0      183.194  963.409        1
         9.0      188.472  963.409        1
         9.0      193.669  963.409        1
         9.0      198.787  963.409        1
         9.0      203.824  963.409        1
         9.0      208.782  963.409        1
         9.0      213.660  963.409        1
         9.0      218.457  963.409        1
         9.0      223.175  963.409        1
         9.0      227.813  963.409        1
         9.0      232.371  963.409        1
         9.0      236.849  963.409        1
         9.0      241.247  963.409        1
         9.0      245.565  963.409        1
         9.0      249.803  963.409        1
         9.0      253.961  963.409        1
         9.0      258.039  963.409        1
         9.0      262.037  963.409        1
         9.0      265.955  963.409        1
         9.0      269.793  963.409        1
         9.0      273.551  963.409        1
         9.0      277.229  963.409        1
         9.0      280.828  963.409        1
         9.0      284.346  963.409        1
         9.0      287.784  963.409        1
         9.0      291.143  963.409        1
         9.0      294.421  963.409        1
         9.0      297.620  963.409        1
         9.0      300.738  963.409        1
         9.0      303.777  963.409        1
         9.0      306.735  963.409        1
         9.0      309.614  963.409        1
         9.0      312.413  963.409        1
         9.0      315.131  963.409        1
         9.0      317.770  963.409        1
         9.0      320.329  963.409        1
         9.0      322.808  963.409        1
         9.0      325.207  963.409        1
         9.0      327.525  963.409        1
         9.0      329.764  963.409        1
         9.0      331.923  963.409        1
         9.0      334.002  963.409        1
         9.0      336.001  963.409        1
         9.0      337.921  963.409        1
         9.0      339.760  963.409        1
         9.0      341.519  963.409        1
         9.0      343.198  963.409        1
         9.0      344.797  963.409        1
         9.0      346.317  963.409        1
         9.0      347.756  963.409        1
         9.0      349.115  963.409        1
         9.0      350.395  963.409        1
         9.0      351.594  963.409        1
         9.0      352.713  963.409        1
         9.0      353.753  963.409        1
         9.0      354.713  963.409        1
         9.0      355.592  963.409        1
         9.0      356.392  963.409        1
         9.0      357.111  963.409        1
         9.0      357.751  963.409        1
         9.0      358.311  963.409        1
         9.0      358.791  963.409        1
         9.0      359.190  963.409        1
         9.0      359.510  963.409        1
         9.0      359.750  963.409        1
         9.0      359.910  963.409        1
        18.0      359.990  963.409        1
         9.0      359.910  963.409        1
         9.0      359.750  963.409        1
         9.0      359.510  963.409        1
         9.0      359.190  963.409        1
         9.0      358.791  963.409        1
         9.0      358.311  963.409        1
         9.0      357.751  963.409        1
         9.0      357.111  963.409        1
         9.0      356.392  963.409        1
         9.0      355.592  963.409        1
         9.0      354.713  963.409        1
         9.0      353.753  963.409        1
         9.0      352.713  963.409        1
         9.0      351.594  963.409        1
         9.0      350.395  963.409        1
         9.0      349.115  963.409        1
         9.0      347.756  963.409        1
         9.0      346.317  963.409        1
         9.0      344.797  963.409        1
         9.0      343.198  963.409        1
         9.0      341.519  963.409        1
         9.0      339.760  963.409        1
         9.0      337.921  963.409        1
         9.0      336.001  963.409        1
         9.0      334.002  963.409        1
         9.0      331.923  963.409        1
         9.0      329.764  963.409        1
         9.0      327.525  963.409        1
         9.0      325.207  963.409        1
         9.0      322.808  963.409        1
         9.0      320.329  963.409        1
         9.0      317.770  963.409        1
         9.0      315.131  963.409        1
         9.0      312.413  963.409        1
         9.0      309.614  963.409        1
         9.0      306.735  963.409        1
         9.0      303.777  963.409        1
         9.0      300.738  963.409        1
         9.0      297.620  963.409        1
         9.0      294.421  963.409        1
         9.0      291.143  963.409        1
         9.0      287.784  963.409        1
         9.0      284.346  963.409        1
         9.0      280.828  963.409        1
         9.0      277.229  963.409        1
         9.0      273.551  963.409        1
         9.0      269.793  963.409        1
         9.0      265.955  963.409        1
         9.0      262.037  963.409        1
         9.0      258.039  963.409        1
         9.0      253.961  963.409        1
         9.0      249.803  963.409        1
         9.0      245.565  963.409        1
         9.0      241.247  963.409        1
         9.0      236.849  963.409        1
         9.0      232.371  963.409        1
         9.0      227.813  963.409        1
         9.0      223.175  963.409        1
         9.0      218.457  963.409        1
         9.0      213.660  963.409        1
         9.0      208.782  963.409        1
         9.0      203.824  963.409        1
         9.0      198.787  963.409        1
         9.0      193.669  963.409        1
         9.0      188.472  963.409        1
         9.0      183.194  963.409        1
         9.0      177.837  963.409        1
         9.0      172.399  963.409        1
         9.0      166.882  963.409        1
         9.0      161.285  963.409        1
         9.0      155.607  963.409        1
         9.0      149.850  963.409        1
         9.0      144.013  963.409        1
         9.0      138.096  963.409        1
         9.0      132.099  963.409        1
         9.0      126.022  963.409        1
         9.0      119.864  963.409        1
         9.0      113.627  963.409        1
         9.0      107.310  963.409        1
         9.0      100.914  963.409        1
         9.0       94.437  963.409        1
         9.0       87.880  963.409        1
         9.0       81.243  963.409        1
         9.0       74.526  963.409        1
         9.0       67.729  963.409        1
         9.0       60.853  963.409        1
         9.0       53.896  963.409        1
         9.0       46.859  963.409        1
         9.0       39.743  963.409        1
         9.0       32.546  963.409        1
         9.0       25.270  963.409        1
         9.0       17.913  963.409        1
         9.0       10.477  963.409        1
         9.0        2.960  963.409        1
         9.0      355.364  963.409        1
         9.0      347.687  963.409        1
         9.0      339.931  963.409        1
         9.0      332.095  963.409        1
         9.0      324.179  963.409        1
         9.0      316.183  963.409        1
         9.0      308.106  963.409        1
         9.0      299.950  963.409        1
         9.0      291.714  963.409        1
         9.0      283.398  963.409        1
         9.0      275.002  963.409        1
         9.0      266.526  963.409        1
         9.0      257.970  963.409        1
         9.0      249.334  963.409        1
         9.0      240.619  963.409        1
         9.0      231.823  963.409        1
         9.0      222.947  963.409        1
         9.0      213.991  963.408        1
         9.0      204.956  963.408        1
         9.0      195.840  963.408        1
         9.0      186.644  963.407        1
         9.0      177.369  963.407        1
         9.0      168.013  963.406        1
         9.0      158.578  963.405        1
         9.0      149.062  963.404        1
         9.0      139.467  963.402        1
         9.0      129.791  963.400        1
         9.0      120.036  963.398        1
         9.0      110.201  963.394        1
         9.0      100.285  963.390        1
         9.0       90.290  963.385        1
         9.0       80.215  963.379        1
         9.0       70.060  963.372        1
         9.0       59.825  963.362        1
         9.0       49.510  963.350        1
         9.0       39.115  963.336        1
         9.0       28.640  963.318        1
         9.0       18.085  963.297        1
         9.0        7.450  963.271        1
         9.0      356.735  963.239        1
         9.0      345.940  963.200        1
         9.0      335.065  963.154        1
         9.0      324.110  963.098        1
         9.0      313.076  963.031        1
         9.0      301.961  962.952        1
         9.0      290.766  962.856        1
         9.0      279.492  962.743        1
         9.0      268.137  962.609        1
         9.0      256.702  962.451        1
         9.0      245.188  962.265        1
         9.0      233.594  962.046        1
         9.0      221.919  961.790        1
         9.0      210.165  961.491        1
         9.0      198.330  961.142        1
         9.0      186.416  960.737        1
         9.0      174.422  960.268        1
         9.0      162.347  959.726        1
         9.0      150.193  959.102        1
         9.0      137.959  958.384        1
         9.0      125.645  957.562        1
         9.0      113.251  956.623        1
         9.0      100.777  955.552        1
         9.0       88.223  954.334        1
         9.0       75.589  952.954        1
         9.0       62.875  951.392        1
         9.0       50.081  949.631        1
         9.0       37.207  947.650        1
         9.0       24.253  945.427        1
         9.0       11.220  942.939        1
         9.0      358.106  940.161        1
         9.0      344.912  937.068        1
         9.0      331.638  933.632        1
         9.0      318.285  929.827        1
         9.0      304.851  925.621        1
         9.0      291.338  920.986        1
         9.0      277.744  915.891        1
         9.0      264.071  910.303        1
         9.0      250.317  904.191        1
         9.0      236.484  897.523        1
         9.0      222.570  890.267        1
         9.0      208.577  882.391        1
         9.0      194.504  873.864        1
         9.0      180.351  864.655        1
         9.0      166.117  854.736        1
         9.0      151.804  844.079        1
         9.0      137.411  832.659        1
         9.0      122.938  820.454        1
         9.0      108.385  807.442        1
         9.0       93.752  793.607        1
         9.0       79.039  778.936        1
         9.0       64.246  763.420        1
         9.0       49.373  747.053        1
         9.0       34.420  729.836        1
         9.0       19.387  711.773        1
         9.0        4.274  692.876        1
         9.0      349.082  673.161        1
         9.0      333.809  652.650        1
         9.0      318.456  631.372        1
         9.0      303.024  609.363        1
         9.0      287.511  586.665        1
         9.0      271.918  563.326        1
         9.0      256.246  539.403        1
         9.0      240.493  514.956        1
         9.0      224.661  490.056        1
         9.0      208.749  464.777        1
         9.0      192.756  439.201        1
         9.0      176.684  413.415        1
         9.0      160.532  387.510        1
         9.0      144.299  361.586        1
         9.0      127.987  335.743        1
         9.0      111.595  310.087        1
         9.0       95.123  284.727        1
         9.0       78.571  259.774        1
         9.0       61.939  235.341        1
         9.0       45.227  211.540        1
         9.0       28.435  188.486        1
         9.0       11.563  166.290        1
         9.0      354.611  145.064        1
         9.0      337.579  124.916        1
         9.0      320.467  105.949        1
         9.0      303.275   88.263        1
         9.0      286.003   71.952        1
         9.0      268.652   57.106        1
         9.0      251.220   43.804        1
         9.0      233.708   32.121        1
         9.0      216.117   22.121        1
         9.0      198.445   13.861        1
         9.0      180.694    7.387        1
         9.0      162.862    2.737        1
         9.0      144.951    0.000        1
        18.0        0.000    0.000        0
         9.0      294.951    0.000        1
         9.0      312.862    2.737        1
         9.0      330.694    7.387        1
         9.0      348.445   13.861        1
         9.0        6.117   22.121        1
         9.0       23.708   32.121        1
         9.0       41.220   43.804        1
         9.0       58.652   57.106        1
         9.0       76.003   71.952        1
         9.0       93.275   88.263        1
         9.0      110.467  105.949        1
         9.0      127.579  124.916        1
         9.0      144.611  145.064        1
         9.0      161.563  166.290        1
         9.0      178.435  188.486        1
         9.0      195.227  211.540        1
         9.0      211.939  235.341        1
         9.0      228.571  259.774        1
         9.0      245.123  284.727        1
         9.0      261.595  310.087        1
         9.0      277.987  335.743        1
         9.0      294.299  361.586        1
         9.0      310.532  387.510        1
         9.0      326.684  413.415        1
         9.0      342.756  439.201        1
         9.0      358.749  464.777        1
         9.0       14.661  490.056        1
         9.0       30.493  514.956        1
         9.0       46.246  539.403        1
         9.0       61.918  563.326        1
         9.0       77.511  586.665        1
         9.0       93.024  609.363        1
         9.0      108.456  631.372        1
         9.0      123.809  652.650        1
         9.0      139.082  673.161        1
         9.0      154.274  692.876        1
         9.0      169.387  711.773        1
         9.0      184.420  729.836        1
         9.0      199.373  747.053        1
         9.0      214.246  763.420        1
         9.0      229.039  778.936        1
         9.0      243.752  793.607        1
         9.0      258.385  807.442        1
         9.0      272.938  820.454        1
         9.0      287.411  832.659        1
         9.0      301.804  844.079        1
         9.0      316.117  854.736        1
         9.0      330.351  864.655        1
         9.0      344.504  873.864        1
         9.0      358.577  882.391        1
         9.0       12.570  890.267        1
         9.0       26.484  897.523        1
         9.0       40.317  904.191        1
         9.0       54.071  910.303        1
         9.0       67.744  915.891        1
         9.0       81.338  920.986        1
         9.0       94.851  925.621        1
         9.0      108.285  929.827        1
         9.0      121.638  933.632        1
         9.0      134.912  937.068        1
         9.0      148.106  940.161        1
         9.0      161.220  942.939        1
         9.0      174.253  945.427        1
         9.0      187.207  947.650        1
         9.0      200.081  949.631        1
         9.0      212.875  951.392        1
         9.0      225.589  952.954        1
         9.0      238.223  954.334        1
         9.0      250.777  955.552        1
         9.0      263.251  956.623        1
         9.0      275.645  957.562        1
         9.0      287.959  958.384        1
         9.0      300.193  959.102        1
         9.0      312.347  959.726        1
         9.0      324.422  960.268        1
         9.0      336.416  960.737        1
         9.0      348.330  961.142        1
         9.0        0.165  961.491        1
         9.0       11.919  961.790        1
         9.0       23.594  962.046        1
         9.0       35.188  962.265        1
         9.0       46.702  962.451        1
         9.0       58.137  962.609        1
         9.0       69.492  962.743        1
         9.0       80.766  962.856        1
         9.0       91.961  962.952        1
         9.0      103.076  963.031        1
         9.0      114.110  963.098        1
         9.0      125.065  963.154        1
         9.0      135.940  963.200        1
         9.0      146.735  963.239        1
         9.0      157.450  963.271        1
         9.0      168.085  963.297        1
         9.0      178.640  963.318        1
         9.0      189.115  963.336        1
         9.0      199.510  963.350        1
         9.0      209.825  963.362        1
         9.0      220.060  963.372        1
         9.0      230.215  963.379        1
         9.0      240.290  963.385        1
         9.0      250.285  963.390        1
         9.0      260.201  963.394        1
         9.0      270.036  963.398        1
         9.0      279.791  963.400        1
         9.0      289.467  963.402        1
         9.0      299.062  963.404        1
         9.0      308.578  963.405        1
         9.0      318.013  963.406        1
         9.0      327.369  963.407        1
         9.0      336.644  963.407        1
         9.0      345.840  963.408        1
         9.0      354.956  963.408        1
         9.0        3.991  963.408        1
         9.0       12.947  963.409        1
         9.0       21.823  963.409        1
         9.0       30.619  963.409        1
         9.0       39.334  963.409        1
         9.0       47.970  963.409        1
         9.0       56.526  963.409        1
         9.0       65.002  963.409        1
         9.0       73.398  963.409        1
         9.0       81.714  963.409        1
         9.0       89.950  963.409        1
         9.0       98.106  963.409        1
         9.0      106.183  963.409        1
         9.0      114.179  963.409        1
         9.0      122.095  963.409        1
         9.0      129.931  963.409        1
         9.0      137.687  963.409        1
         9.0      145.364  963.409        1
         9.0      152.960  963.409        1
         9.0      160.477  963.409        1
         9.0      167.913  963.409        1
         9.0      175.270  963.409        1
         9.0      182.546  963.409        1
         9.0      189.743  963.409        1
         9.0      196.859  963.409        1
         9.0      203.896  963.409        1
         9.0      210.853  963.409        1
         9.0      217.729  963.409        1
         9.0      224.526  963.409        1
         9.0      231.243  963.409        1
         9.0      237.880  963.409        1
         9.0      244.437  963.409        1
         9.0      250.914  963.409        1
         9.0      257.310  963.409        1
         9.0      263.627  963.409        1
         9.0      269.864  963.409        1
         9.0      276.022  963.409        1
         9.0      282.099  963.409        1
         9.0      288.096  963.409        1
         9.0      294.013  963.409        1
         9.0      299.850  963.409        1
         9.0      305.607  963.409        1
         9.0      311.285  963.409        1
         9.0      316.882  963.409        1
         9.0      322.399  963.409        1
         9.0      327.837  963.409        1
         9.0      333.194  963.409        1
         9.0      338.472  963.409        1
         9.0      343.669  963.409        1
         9.0      348.787  963.409        1
         9.0      353.824  963.409        1
         9.0      358.782  963.409        1
         9.0        3.660  963.409        1
         9.0        8.457  963.409        1
         9.0       13.175  963.409        1
         9.0       17.813  963.409        1
         9.0       22.371  963.409        1
         9.0       26.849  963.409        1
         9.0       31.247  963.409        1
         9.0       35.565  963.409        1
         9.0       39.803  963.409        1
         9.0       43.961  963.409        1
         9.0       48.039  963.409        1
         9.0       52.037  963.409        1
         9.0       55.955  963.409        1
         9.0       59.793  963.409        1
         9.0       63.551  963.409        1
         9.0       67.229  963.409        1
         9.0       70.828  963.409        1
         9.0       74.346  963.409        1
         9.0       77.784  963.409        1
         9.0       81.143  963.409        1
         9.0       84.421  963.409        1
         9.0       87.620  963.409        1
         9.0       90.738  963.409        1
         9.0       93.777  963.409        1
         9.0       96.735  963.409        1
         9.0       99.614  963.409        1
         9.0      102.413  963.409        1
         9.0      105.131  963.409        1
         9.0      107.770  963.409        1
         9.0      110.329  963.409        1
         9.0      112.808  963.409        1
         9.0      115.207  963.409        1
         9.0      117.525  963.409        1
         9.0      119.764  963.409        1
         9.0      121.923  963.409        1
         9.0      124.002  963.409        1
         9.0      126.001  963.409        1
         9.0      127.921  963.409        1
         9.0      129.760  963.409        1
         9.0      131.519  963.409        1
         9.0      133.198  963.409        1
         9.0      134.797  963.409        1
         9.0      136.317  963.409        1
         9.0      137.756  963.409        1
         9.0      139.115  963.409        1
         9.0      140.395  963.409        1
         9.0      141.594  963.409        1
         9.0      142.713  963.409        1
         9.0      143.753  963.409        1
         9.0      144.713  963.409        1
         9.0      145.592  963.409        1
         9.0      146.392  963.409        1
         9.0      147.111  963.409        1
         9.0      147.751  963.409        1
         9.0      148.311  963.409        1
         9.0      148.791  963.409        1
         9.0      149.190  963.409        1
         9.0      149.510  963.409        1
         9.0      149.750  963.409        1
         9.0      149.910  963.409        1
        18.0      149.990  963.409        1
         9.0      149.910  963.409        1
         9.0      149.750  963.409        1
         9.0      149.510  963.409        1
         9.0      149.190  963.409        1
         9.0      148.791  963.409        1
         9.0      148.311  963.409        1
         9.0      147.751  963.409        1
         9.0      147.111  963.409        1
         9.0      146.392  963.409        1
         9.0      145.592  963.409        1
         9.0      144.713  963.409        1
         9.0      143.753  963.409        1
         9.0      142.713  963.409        1
         9.0      141.594  963.409        1
         9.0      140.395  963.409        1
         9.0      139.115  963.409        1
         9.0      137.756  963.409        1
         9.0      136.317  963.409        1
         9.0      134.797  963.409        1
         9.0      133.198  963.409        1
         9.0      131.519  963.409        1
         9.0      129.760  963.409        1
         9.0      127.921  963.409        1
         9.0      126.001  963.409        1
         9.0      124.002  963.409        1
         9.0      121.923  963.409        1
         9.0      119.764  963.409        1
         9.0      117.525  963.409        1
         9.0      115.207  963.409        1
         9.0      112.808  963.409        1
         9.0      110.329  963.409        1
         9.0      107.770  963.409        1
         9.0      105.131  963.409        1
         9.0      102.413  963.409        1
         9.0       99.614  963.409        1
         9.0       96.735  963.409        1
         9.0       93.777  963.409        1
         9.0       90.738  963.409        1
         9.0       87.620  963.409        1
         9.0       84.421  963.409        1
         9.0       81.143  963.409        1
         9.0       77.784  963.409        1
         9.0       74.346  963.409        1
         9.0       70.828  963.409        1
         9.0       67.229  963.409        1
         9.0       63.551  963.409        1
         9.0       59.793  963.409        1
         9.0       55.955  963.409        1
         9.0       52.037  963.409        1
         9.0       48.039  963.409        1
         9.0       43.961  963.409        1
         9.0       39.803  963.409        1
         9.0       35.565  963.409        1
         9.0       31.247  963.409        1
         9.0       26.849  963.409        1
         9.0       22.371  963.409        1
         9.0       17.813  963.409        1
         9.0       13.175  963.409        1
         9.0        8.457  963.409        1
         9.0        3.660  963.409        1
         9.0      358.782  963.409        1
         9.0      353.824  963.409        1
         9.0      348.787  963.409        1
         9.0      343.669  963.409        1
         9.0      338.472  963.409        1
         9.0      333.194  963.409        1
         9.0      327.837  963.409        1
         9.0      322.399  963.409        1
         9.0      316.882  963.409        1
         9.0      311.285  963.409        1
         9.0      305.607  963.409        1
         9.0      299.850  963.409        1
         9.0      294.013  963.409        1
         9.0      288.096  963.409        1
         9.0      282.099  963.409        1
         9.0      276.022  963.409        1
         9.0      269.864  963.409        1
         9.0      263.627  963.409        1
         9.0      257.310  963.409        1
         9.0      250.914  963.409        1
         9.0      244.437  963.409        1
         9.0      237.880  963.409        1
         9.0      231.243  963.409        1
         9.0      224.526  963.409        1
         9.0      217.729  963.409        1
         9.0      210.853  963.409        1
         9.0      203.896  963.409        1
         9.0      196.859  963.409        1
         9.0      189.743  963.409        1
         9.0      182.546  963.409        1
         9.0      175.270  963.409        1
         9.0      167.913  963.409        1
         9.0      160.477  963.409        1
         9.0      152.960  963.409        1
         9.0      145.364  963.409        1
         9.0      137.687  963.409        1
         9.0      129.931  963.409        1
         9.0      122.095  963.409        1
         9.0      114.179  963.409        1
         9.0      106.183  963.409        1
         9.0       98.106  963.409        1
         9.0       89.950  963.409        1
         9.0       81.714  963.409        1
         9.0       73.398  963.409        1
         9.0       65.002  963.409        1
         9.0       56.526  963.409        1
         9.0       47.970  963.409        1
         9.0       39.334  963.409        1
         9.0       30.619  963.409        1
         9.0       21.823  963.409        1
         9.0       12.947  963.409        1
         9.0        3.991  963.408        1
         9.0      354.956  963.408        1
         9.0      345.840  963.408        1
         9.0      336.644  963.407        1
         9.0      327.369  963.407        1
         9.0      318.013  963.406        1
         9.0      308.578  963.405        1
         9.0      299.062  963.404        1
         9.0      289.467  963.402        1
         9.0      279.791  963.400        1
         9.0      270.036  963.398        1
         9.0      260.201  963.394        1
         9.0      250.285  963.390        1
         9.0      240.290  963.385        1
         9.0      230.215  963.379        1
         9.0      220.060  963.372        1
         9.0      209.825  963.362        1
         9.0      199.510  963.350        1
         9.0      189.115  963.336        1
         9.0      178.640  963.318        1
         9.0      168.085  963.297        1
         9.0      157.450  963.271        1
         9.0      146.735  963.239        1
         9.0      135.940  963.200        1
         9.0      125.065  963.154        1
         9.0      114.110  963.098        1
         9.0      103.076  963.031        1
         9.0       91.961  962.952        1
         9.0       80.766  962.856        1
         9.0       69.492  962.743        1
         9.0       58.137  962.609        1
         9.0       46.702  962.451        1
         9.0       35.188  962.265        1
         9.0       23.594  962.046        1
         9.0       11.919  961.790        1
         9.0        0.165  961.491        1
         9.0      348.330  961.142        1
         9.0      336.416  960.737        1
         9.0      324.422  960.268        1
         9.0      312.347  959.726        1
         9.0      300.193  959.102        1
         9.0      287.959  958.384        1
         9.0      275.645  957.562        1
         9.0      263.251  956.623        1
         9.0      250.777  955.552        1
         9.0      238.223  954.334        1
         9.0      225.589  952.954        1
         9.0      212.875  951.392        1
         9.0      200.081  949.631        1
         9.0      187.207  947.650        1
         9.0      174.253  945.427        1
         9.0      161.220  942.939        1
         9.0      148.106  940.161        1
         9.0      134.912  937.068        1
         9.0      121.638  933.632        1
         9.0      108.285  929.827        1
         9.0       94.851  925.621        1
         9.0       81.338  920.986        1
         9.0       67.744  915.891        1
         9.0       54.071  910.303        1
         9.0       40.317  904.191        1
         9.0       26.484  897.523        1
         9.0       12.570  890.267        1
         9.0      358.577  882.391        1
         9.0      344.504  873.864        1
         9.0      330.351  864.655        1
         9.0      316.117  854.736        1
         9.0      301.804  844.079        1
         9.0      287.411  832.659        1
         9.0      272.938  820.454        1
         9.0      258.385  807.442        1
         9.0      243.752  793.607        1
         9.0      229.039  778.936        1
         9.0      214.246  763.420        1
         9.0      199.373  747.053        1
         9.0      184.420  729.836        1
         9.0      169.387  711.773        1
         9.0      154.274  692.876        1
         9.0      139.082  673.161        1
         9.0      123.809  652.650        1
         9.0      108.456  631.372        1
         9.0       93.024  609.363        1
         9.0       77.511  586.665        1
         9.0       61.918  563.326        1
         9.0       46.246  539.403        1
         9.0       30.493  514.956        1
         9.0       14.661  490.056        1
         9.0      358.749  464.777        1
         9.0      342.756  439.201        1
         9.0      326.684  413.415        1
         9.0      310.532  387.510        1
         9.0      294.299  361.586        1
         9.0      277.987  335.743        1
         9.0      261.595  310.087        1
         9.0      245.123  284.727        1
         9.0      228.571  259.774        1
         9.0      211.939  235.341        1
         9.0      195.227  211.540        1
         9.0      178.435  188.486        1
         9.0      161.563  166.290        1
         9.0      144.611  145.064        1
         9.0      127.579  124.916        1
         9.0      110.467  105.949        1
         9.0       93.275   88.263        1
         9.0       76.003   71.952        1
         9.0       58.652   57.106        1
         9.0       41.220   43.804        1
         9.0       23.708   32.121        1
         9.0        6.117   22.121        1
         9.0      348.445   13.861        1
         9.0      330.694    7.387        1
         9.0      312.862    2.737        1
         9.0      294.951    0.000        1
        18.0        0.000    0.000        0
         9.0      204.951    0.000        1
         9.0      222.862    2.737        1
         9.0      240.694    7.387        1
         9.0      258.445   13.861        1
         9.0      276.117   22.121        1
         9.0      293.708   32.121        1
         9.0      311.220   43.804        1
         9.0      328.652   57.106        1
         9.0      346.003   71.952        1
         9.0        3.275   88.263        1
         9.0       20.467  105.949        1
         9.0       37.579  124.916        1
         9.0       54.611  145.064        1
         9.0       71.563  166.290        1
         9.0       88.435  188.486        1
         9.0      105.227  211.540        1
         9.0      121.939  235.341        1
         9.0      138.571  259.774        1
         9.0      155.123  284.727        1
         9.0      171.595  310.087        1
         9.0      187.987  335.743        1
         9.0      204.299  361.586        1
         9.0      220.532  387.510        1
         9.0      236.684  413.415        1
         9.0      252.756  439.201        1
         9.0      268.749  464.777        1
         9.0      284.661  490.056        1
         9.0      300.493  514.956        1
         9.0      316.246  539.403        1
         9.0      331.918  563.326        1
         9.0      347.511  586.665        1
         9.0        3.024  609.363        1
         9.0       18.456  631.372        1
         9.0       33.809  652.650        1
         9.0       49.082  673.161        1
         9.0       64.274  692.876        1
         9.0       79.387  711.773        1
         9.0       94.420  729.836        1
         9.0      109.373  747.053        1
         9.0      124.246  763.420        1
         9.0      139.039  778.936        1
         9.0      153.752  793.607        1
         9.0      168.385  807.442        1
         9.0      182.938  820.454        1
         9.0      197.411  832.659        1
         9.0      211.804  844.079        1
         9.0      226.117  854.736        1
         9.0      240.351  864.655        1
         9.0      254.504  873.864        1
         9.0      268.577  882.391        1
         9.0      282.570  890.267        1
         9.0      296.484  897.523        1
         9.0      310.317  904.191        1
         9.0      324.071  910.303        1
         9.0      337.744  915.891        1
         9.0      351.338  920.986        1
         9.0        4.851  925.621        1
         9.0       18.285  929.827        1
         9.0       31.638  933.632        1
         9.0       44.912  937.068        1
         9.0       58.106  940.161        1
         9.0       71.220  942.939        1
         9.0       84.253  945.427        1
         9.0       97.207  947.650        1
         9.0      110.081  949.631        1
         9.0      122.875  951.392        1
         9.0      135.589  952.954        1
         9.0      148.223  954.334        1
         9.0      160.777  955.552        1
         9.0      173.251  956.623        1
         9.0      185.645  957.562        1
         9.0      197.959  958.384        1
         9.0      210.193  959.102        1
         9.0      222.347  959.726        1
         9.0      234.422  960.268        1
         9.0      246.416  960.737        1
         9.0      258.330  961.142        1
         9.0      270.165  961.491        1
         9.0      281.919  961.790        1
         9.0      293.594  962.046        1
         9.0      305.188  962.265        1
         9.0      316.702  962.451        1
         9.0      328.137  962.609        1
         9.0      339.492  962.743        1
         9.0      350.766  962.856        1
         9.0        1.961  962.952        1
         9.0       13.076  963.031        1
         9.0       24.110  963.098        1
         9.0       35.065  963.154        1
         9.0       45.940  963.200        1
         9.0       56.735  963.239        1
         9.0       67.450  963.271        1
         9.0       78.085  963.297        1
         9.0       88.640  963.318        1
         9.0       99.115  963.336        1
         9.0      109.510  963.350        1
         9.0      119.825  963.362        1
         9.0      130.060  963.372        1
         9.0      140.215  963.379        1
         9.0      150.290  963.385        1
         9.0      160.285  963.390        1
         9.0      170.201  963.394        1
         9.0      180.036  963.398        1
         9.0      189.791  963.400        1
         9.0      199.467  963.402        1
         9.0      209.062  963.404        1
         9.0      218.578  963.405        1
         9.0      228.013  963.406        1
         9.0      237.369  963.407        1
         9.0      246.644  963.407        1
         9.0      255.840  963.408        1
         9.0      264.956  963.408        1
         9.0      273.991  963.408        1
         9.0      282.947  963.409        1
         9.0      291.823  963.409        1
         9.0      300.619  963.409        1
         9.0      309.334  963.409        1
         9.0      317.970  963.409        1
         9.0      326.526  963.409        1
         9.0      335.002  963.409        1
         9.0      343.398  963.409        1
         9.0      351.714  963.409        1
         9.0      359.950  963.409        1
         9.0        8.106  963.409        1
         9.0       16.183  963.409        1
         9.0       24.179  963.409        1
         9.0       32.095  963.409        1
         9.0       39.931  963.409        1
         9.0       47.687  963.409        1
         9.0       55.364  963.409        1
         9.0       62.960  963.409        1
         9.0       70.477  963.409        1
         9.0       77.913  963.409        1
         9.0       85.270  963.409        1
         9.0       92.546  963.409        1
         9.0       99.743  963.409        1
         9.0      106.859  963.409        1
         9.0      113.896  963.409        1
         9.0      120.853  963.409        1
         9.0      127.729  963.409        1
         9.0      134.526  963.409        1
         9.0      141.243  963.409        1
         9.0      147.880  963.409        1
         9.0      154.437  963.409        1
         9.0      160.914  963.409        1
         9.0      167.310  963.409        1
         9.0      173.627  963.409        1
         9.0      179.864  963.409        1
         9.0      186.022  963.409        1
         9.0      192.099  963.409        1
         9.0      198.096  963.409        1
         9.0      204.013  963.409        1
         9.0      209.850  963.409        1
         9.0      215.607  963.409        1
         9.0      221.285  963.409        1
         9.0      226.882  963.409        1
         9.0      232.399  963.409        1
         9.0      237.837  963.409        1
         9.0      243.194  963.409        1
         9.0      248.472  963.409        1
         9.0      253.669  963.409        1
         9.0      258.787  963.409        1
         9.0      263.824  963.409        1
         9.0      268.782  963.409        1
         9.0      273.660  963.409        1
         9.0      278.457  963.409        1
         9.0      283.175  963.409        1
         9.0      287.813  963.409        1
         9.0      292.371  963.409        1
         9.0      296.849  963.409        1
         9.0      301.247  963.409        1
         9.0      305.565  963.409        1
         9.0      309.803  963.409        1
         9.0      313.961  963.409        1
         9.0      318.039  963.409        1
         9.0      322.037  963.409        1
         9.0      325.955  963.409        1
         9.0      329.793  963.409        1
         9.0      333.551  963.409        1
         9.0      337.229  963.409        1
         9.0      340.828  963.409        1
         9.0      344.346  963.409        1
         9.0      347.784  963.409        1
         9.0      351.143  963.409        1
         9.0      354.421  963.409        1
         9.0      357.620  963.409        1
         9.0        0.738  963.409        1
         9.0        3.777  963.409        1
         9.0        6.735  963.409        1
         9.0        9.614  963.409        1
         9.0       12.413  963.409        1
         9.0       15.131  963.409        1
         9.0       17.770  963.409        1
         9.0       20.329  963.409        1
         9.0       22.808  963.409        1
         9.0       25.207  963.409        1
         9.0       27.525  963.409        1
         9.0       29.764  963.409        1
         9.0       31.923  963.409        1
         9.0       34.002  963.409        1
         9.0       36.001  963.409        1
         9.0       37.921  963.409        1
         9.0       39.760  963.409        1
         9.0       41.519  963.409        1
         9.0       43.198  963.409        1
         9.0       44.797  963.409        1
         9.0       46.317  963.409        1
         9.0       47.756  963.409        1
         9.0       49.115  963.409        1
         9.0       50.395  963.409        1
         9.0       51.594  963.409        1
         9.0       52.713  963.409        1
         9.0       53.753  963.409        1
         9.0       54.713  963.409        1
         9.0       55.592  963.409        1
         9.0       56.392  963.409        1
         9.0       57.111  963.409        1
         9.0       57.751  963.409        1
         9.0       58.311  963.409        1
         9.0       58.791  963.409        1
         9.0       59.190  963.409        1
         9.0       59.510  963.409        1
         9.0       59.750  963.409        1
         9.0       59.910  963.409        1
        18.0       59.990  963.409        1
         9.0       59.910  963.409        1
         9.0       59.750  963.409        1
         9.0       59.510  963.409        1
         9.0       59.190  963.409        1
         9.0       58.791  963.409        1
         9.0       58.311  963.409        1
         9.0       57.751  963.409        1
         9.0       57.111  963.409        1
         9.0       56.392  963.409        1
         9.0       55.592  963.409        1
         9.0       54.713  963.409        1
         9.0       53.753  963.409        1
         9.0       52.713  963.409        1
         9.0       51.594  963.409        1
         9.0       50.395  963.409        1
         9.0       49.115  963.409        1
         9.0       47.756  963.409        1
         9.0       46.317  963.409        1
         9.0       44.797  963.409        1
         9.0       43.198  963.409        1
         9.0       41.519  963.409        1
         9.0       39.760  963.409        1
         9.0       37.921  963.409        1
         9.0       36.001  963.409        1
         9.0       34.002  963.409        1
         9.0       31.923  963.409        1
         9.0       29.764  963.409        1
         9.0       27.525  963.409        1
         9.0       25.207  963.409        1
         9.0       22.808  963.409        1
         9.0       20.329  963.409        1
         9.0       17.770  963.409        1
         9.0       15.131  963.409        1
         9.0       12.413  963.409        1
         9.0        9.614  963.409        1
         9.0        6.735  963.409        1
         9.0        3.777  963.409        1
         9.0        0.738  963.409        1
         9.0      357.620  963.409        1
         9.0      354.421  963.409        1
         9.0      351.143  963.409        1
         9.0      347.784  963.409        1
         9.0      344.346  963.409        1
         9.0      340.828  963.409        1
         9.0      337.229  963.409        1
         9.0      333.551  963.409        1
         9.0      329.793  963.409        1
         9.0      325.955  963.409        1
         9.0      322.037  963.409        1
         9.0      318.039  963.409        1
         9.0      313.961  963.409        1
         9.0      309.803  963.409        1
         9.0      305.565  963.409        1
         9.0      301.247  963.409        1
         9.0      296.849  963.409        1
         9.0      292.371  963.409        1
         9.0      287.813  963.409        1
         9.0      283.175  963.409        1
         9.0      278.457  963.409        1
         9.0      273.660  963.409        1
         9.0      268.782  963.409        1
         9.0      263.824  963.409        1
         9.0      258.787  963.409        1
         9.0      253.669  963.409        1
         9.0      248.472  963.409        1
         9.0      243.194  963.409        1
         9.0      237.837  963.409        1
         9.0      232.399  963.409        1
         9.0      226.882  963.409        1
         9.0      221.285  963.409        1
         9.0      215.607  963.409        1
         9.0      209.850  963.409        1
         9.0      204.013  963.409        1
         9.0      198.096  963.409        1
         9.0      192.099  963.409        1
         9.0      186.022  963.409        1
         9.0      179.864  963.409        1
         9.0      173.627  963.409        1
         9.0      167.310  963.409        1
         9.0      160.914  963.409        1
         9.0      154.437  963.409        1
         9.0      147.880  963.409        1
         9.0      141.243  963.409        1
         9.0      134.526  963.409        1
         9.0      127.729  963.409        1
         9.0      120.853  963.409        1
         9.0      113.896  963.409        1
         9.0      106.859  963.409        1
         9.0       99.743  963.409        1
         9.0       92.546  963.409        1
         9.0       85.270  963.409        1
         9.0       77.913  963.409        1
         9.0       70.477  963.409        1
         9.0       62.960  963.409        1
         9.0       55.364  963.409        1
         9.0       47.687  963.409        1
         9.0       39.931  963.409        1
         9.0       32.095  963.409        1
         9.0       24.179  963.409        1
         9.0       16.183  963.409        1
         9.0        8.106  963.409        1
         9.0      359.950  963.409        1
         9.0      351.714  963.409        1
         9.0      343.398  963.409        1
         9.0      335.002  963.409        1
         9.0      326.526  963.409        1
         9.0      317.970  963.409        1
         9.0      309.334  963.409        1
         9.0      300.619  963.409        1
         9.0      291.823  963.409        1
         9.0      282.947  963.409        1
         9.0      273.991  963.408        1
         9.0      264.956  963.408        1
         9.0      255.840  963.408        1
         9.0      246.644  963.407        1
         9.0      237.369  963.407        1
         9.0      228.013  963.406        1
         9.0      218.578  963.405        1
         9.0      209.062  963.404        1
         9.0      199.467  963.402        1
         9.0      189.791  963.400        1
         9.0      180.036  963.398        1
         9.0      170.201  963.394        1
         9.0      160.285  963.390        1
         9.0      150.290  963.385        1
         9.0      140.215  963.379        1
         9.0      130.060  963.372        1
         9.0      119.825  963.362        1
         9.0      109.510  963.350        1
         9.0       99.115  963.336        1
         9.0       88.640  963.318        1
         9.0       78.085  963.297        1
         9.0       67.450  963.271        1
         9.0       56.735  963.239        1
         9.0       45.940  963.200        1
         9.0       35.065  963.154        1
         9.0       24.110  963.098        1
         9.0       13.076  963.031        1
         9.0        1.961  962.952        1
         9.0      350.766  962.856        1
         9.0      339.492  962.743        1
         9.0      328.137  962.609        1
         9.0      316.702  962.451        1
         9.0      305.188  962.265        1
         9.0      293.594  962.046        1
         9.0      281.919  961.790        1
         9.0      270.165  961.491        1
         9.0      258.330  961.142        1
         9.0      246.416  960.737        1
         9.0      234.422  960.268        1
         9.0      222.347  959.726        1
         9.0      210.193  959.102        1
         9.0      197.959  958.384        1
         9.0      185.645  957.562        1
         9.0      173.251  956.623        1
         9.0      160.777  955.552        1
         9.0      148.223  954.334        1
         9.0      135.589  952.954        1
         9.0      122.875  951.392        1
         9.0      110.081  949.631        1
         9.0       97.207  947.650        1
         9.0       84.253  945.427        1
         9.0       71.220  942.939        1
         9.0       58.106  940.161        1
         9.0       44.912  937.068        1
         9.0       31.638  933.632        1
         9.0       18.285  929.827        1
         9.0        4.851  925.621        1
         9.0      351.338  920.986        1
         9.0      337.744  915.891        1
         9.0      324.071  910.303        1
         9.0      310.317  904.191        1
         9.0      296.484  897.523        1
         9.0      282.570  890.267        1
         9.0      268.577  882.391        1
         9.0      254.504  873.864        1
         9.0      240.351  864.655        1
         9.0      226.117  854.736        1
         9.0      211.804  844.079        1
         9.0      197.411  832.659        1
         9.0      182.938  820.454        1
         9.0      168.385  807.442        1
         9.0      153.752  793.607        1
         9.0      139.039  778.936        1
         9.0      124.246  763.420        1
         9.0      109.373  747.053        1
         9.0       94.420  729.836        1
         9.0       79.387  711.773        1
         9.0       64.274  692.876        1
         9.0       49.082  673.161        1
         9.0       33.809  652.650        1
         9.0       18.456  631.372        1
         9.0        3.024  609.363        1
         9.0      347.511  586.665        1
         9.0      331.918  563.326        1
         9.0      316.246  539.403        1
         9.0      300.493  514.956        1
         9.0      284.661  490.056        1
         9.0      268.749  464.777        1
         9.0      252.756  439.201        1
         9.0      236.684  413.415        1
         9.0      220.532  387.510        1
         9.0      204.299  361.586        1
         9.0      187.987  335.743        1
         9.0      171.595  310.087        1
         9.0      155.123  284.727        1
         9.0      138.571  259.774        1
         9.0      121.939  235.341        1
         9.0      105.227  211.540        1
         9.0       88.435  188.486        1
         9.0       71.563  166.290        1
         9.0       54.611  145.064        1
         9.0       37.579  124.916        1
         9.0       20.467  105.949        1
         9.0        3.275   88.263        1
         9.0      346.003   71.952        1
         9.0      328.652   57.106        1
         9.0      311.220   43.804        1
         9.0      293.708   32.121        1
         9.0      276.117   22.121        1
         9.0      258.445   13.861        1
         9.0      240.694    7.387        1
         9.0      222.862    2.737        1
         9.0      204.951    0.000        1
        18.0        0.000    0.000        0
         9.0      294.951    0.000        1
         9.0      312.862    2.737        1
         9.0      330.694    7.387        1
         9.0      348.445   13.861        1
         9.0        6.117   22.121        1
         9.0       23.708   32.121        1
         9.0       41.220   43.804        1
         9.0       58.652   57.106        1
         9.0       76.003   71.952        1
         9.0       93.275   88.263        1
         9.0      110.467  105.949        1
         9.0      127.579  124.916        1
         9.0      144.611  145.064        1
         9.0      161.563  166.290        1
         9.0      178.435  188.486        1
         9.0      195.227  211.540        1
         9.0      211.939  235.341        1
         9.0      228.571  259.774        1
         9.0      245.123  284.727        1
         9.0      261.595  310.087        1
         9.0      277.987  335.743        1
         9.0      294.299  361.586        1
         9.0      310.532  387.510        1
         9.0      326.684  413.415        1
         9.0      342.756  439.201        1
         9.0      358.749  464.777        1
         9.0       14.661  490.056        1
         9.0       30.493  514.956        1
         9.0       46.246  539.403        1
         9.0       61.918  563.326        1
         9.0       77.511  586.665        1
         9.0       93.024  609.363        1
         9.0      108.456  631.372        1
         9.0      123.809  652.650        1
         9.0      139.082  673.161        1
         9.0      154.274  692.876        1
         9.0      169.387  711.773        1
         9.0      184.420  729.836        1
         9.0      199.373  747.053        1
         9.0      214.246  763.420        1
         9.0      229.039  778.936        1
         9.0      243.752  793.607        1
         9.0      258.385  807.442        1
         9.0      272.938  820.454        1
         9.0      287.411  832.659        1
         9.0      301.804  844.079        1
         9.0      316.117  854.736        1
         9.0      330.351  864.655        1
         9.0      344.504  873.864        1
         9.0      358.577  882.391        1
         9.0       12.570  890.267        1
         9.0       26.484  897.523        1
         9.0       40.317  904.191        1
         9.0       54.071  910.303        1
         9.0       67.744  915.891        1
         9.0       81.338  920.986        1
         9.0       94.851  925.621        1
         9.0      108.285  929.827        1
         9.0      121.638  933.632        1
         9.0      134.912  937.068        1
         9.0      148.106  940.161        1
         9.0      161.220  942.939        1
         9.0      174.253  945.427        1
         9.0      187.207  947.650        1
         9.0      200.081  949.631        1
         9.0      212.875  951.392        1
         9.0      225.589  952.954        1
         9.0      238.223  954.334        1
         9.0      250.777  955.552        1
         9.0      263.251  956.623        1
         9.0      275.645  957.562        1
         9.0      287.959  958.384        1
         9.0      300.193  959.102        1
         9.0      312.347  959.726        1
         9.0      324.422  960.268        1
         9.0      336.416  960.737        1
         9.0      348.330  961.142        1
         9.0        0.165  961.491        1
         9.0       11.919  961.790        1
         9.0       23.594  962.046        1
         9.0       35.188  962.265        1
         9.0       46.702  962.451        1
         9.0       58.137  962.609        1
         9.0       69.492  962.743        1
         9.0       80.766  962.856        1
         9.0       91.961  962.952        1
         9.0      103.076  963.031        1
         9.0      114.110  963.098        1
         9.0      125.065  963.154        1
         9.0      135.940  963.200        1
         9.0      146.735  963.239        1
         9.0      157.450  963.271        1
         9.0      168.085  963.297        1
         9.0      178.640  963.318        1
         9.0      189.115  963.336        1
         9.0      199.510  963.350        1
         9.0      209.825  963.362        1
         9.0      220.060  963.372        1
         9.0      230.215  963.379        1
         9.0      240.290  963.385        1
         9.0      250.285  963.390        1
         9.0      260.201  963.394        1
         9.0      270.036  963.398        1
         9.0      279.791  963.400        1
         9.0      289.467  963.402        1
         9.0      299.062  963.404        1
         9.0      308.578  963.405        1
         9.0      318.013  963.406        1
         9.0      327.369  963.407        1
         9.0      336.644  963.407        1
         9.0      345.840  963.408        1
         9.0      354.956  963.408        1
         9.0        3.991  963.408        1
         9.0       12.947  963.409        1
         9.0       21.823  963.409        1
         9.0       30.619  963.409        1
         9.0       39.334  963.409        1
         9.0       47.970  963.409        1
         9.0       56.526  963.409        1
         9.0       65.002  963.409        1
         9.0       73.398  963.409        1
         9.0       81.714  963.409        1
         9.0       89.950  963.409        1
         9.0       98.106  963.409        1
         9.0      106.183  963.409        1
         9.0      114.179  963.409        1
         9.0      122.095  963.409        1
         9.0      129.931  963.409        1
         9.0      137.687  963.409        1
         9.0      145.364  963.409        1
         9.0      152.960  963.409        1
         9.0      160.477  963.409        1
         9.0      167.913  963.409        1
         9.0      175.270  963.409        1
         9.0      182.546  963.409        1
         9.0      189.743  963.409        1
         9.0      196.859  963.409        1
         9.0      203.896  963.409        1
         9.0      210.853  963.409        1
         9.0      217.729  963.409        1
         9.0      224.526  963.409        1
         9.0      231.243  963.409        1
         9.0      237.880  963.409        1
         9.0      244.437  963.409        1
         9.0      250.914  963.409        1
         9.0      257.310  963.409        1
         9.0      263.627  963.409        1
         9.0      269.864  963.409        1
         9.0      276.022  963.409        1
         9.0      282.099  963.409        1
         9.0      288.096  963.409        1
         9.0      294.013  963.409        1
         9.0      299.850  963.409        1
         9.0      305.607  963.409        1
         9.0      311.285  963.409        1
         9.0      316.882  963.409        1
         9.0      322.399  963.409        1
         9.0      327.837  963.409        1
         9.0      333.194  963.409        1
         9.0      338.472  963.409        1
         9.0      343.669  963.409        1
         9.0      348.787  963.409        1
         9.0      353.824  963.409        1
         9.0      358.782  963.409        1
         9.0        3.660  963.409        1
         9.0        8.457  963.409        1
         9.0       13.175  963.409        1
         9.0       17.813  963.409        1
         9.0       22.371  963.409        1
         9.0       26.849  963.409        1
         9.0       31.247  963.409        1
         9.0       35.565  963.409        1
         9.0       39.803  963.409        1
         9.0       43.961  963.409        1
         9.0       48.039  963.409        1
         9.0       52.037  963.409        1
         9.0       55.955  963.409        1
         9.0       59.793  963.409        1
         9.0       63.551  963.409        1
         9.0       67.229  963.409        1
         9.0       70.828  963.409        1
         9.0       74.346  963.409        1
         9.0       77.784  963.409        1
         9.0       81.143  963.409        1
         9.0       84.421  963.409        1
         9.0       87.620  963.409        1
         9.0       90.738  963.409        1
         9.0       93.777  963.409        1
         9.0       96.735  963.409        1
         9.0       99.614  963.409        1
         9.0      102.413  963.409        1
         9.0      105.131  963.409        1
         9.0      107.770  963.409        1
         9.0      110.329  963.409        1
         9.0      112.808  963.409        1
         9.0      115.207  963.409        1
         9.0      117.525  963.409        1
         9.0      119.764  963.409        1
         9.0      121.923  963.409        1
         9.0      124.002  963.409        1
         9.0      126.001  963.409        1
         9.0      127.921  963.409        1
         9.0      129.760  963.409        1
         9.0      131.519  963.409        1
         9.0      133.198  963.409        1
         9.0      134.797  963.409        1
         9.0      136.317  963.409        1
         9.0      137.756  963.409        1
         9.0      139.115  963.409        1
         9.0      140.395  963.409        1
         9.0      141.594  963.409        1
         9.0      142.713  963.409        1
         9.0      143.753  963.409        1
         9.0      144.713  963.409        1
         9.0      145.592  963.409        1
         9.0      146.392  963.409        1
         9.0      147.111  963.409        1
         9.0      147.751  963.409        1
         9.0      148.311  963.409        1
         9.0      148.791  963.409        1
         9.0      149.190  963.409        1
         9.0      149.510  963.409        1
         9.0      149.750  963.409        1
         9.0      149.910  963.409        1
        18.0      149.990  963.409        1
         9.0      149.910  963.409        1
         9.0      149.750  963.409        1
         9.0      149.510  963.409        1
         9.0      149.190  963.409        1
         9.0      148.791  963.409        1
         9.0      148.311  963.409        1
         9.0      147.751  963.409        1
         9.0      147.111  963.409        1
         9.0      146.392  963.409        1
         9.0      145.592  963.409        1
         9.0      144.713  963.409        1
         9.0      143.753  963.409        1
         9.0      142.713  963.409        1
         9.0      141.594  963.409        1
         9.0      140.395  963.409        1
         9.0      139.115  963.409        1
         9.0      137.756  963.409        1
         9.0      136.317  963.409        1
         9.0      134.797  963.409        1
         9.0      133.198  963.409        1
         9.0      131.519  963.409        1
         9.0      129.760  963.409        1
         9.0      127.921  963.409        1
         9.0      126.001  963.409        1
         9.0      124.002  963.409        1
         9.0      121.923  963.409        1
         9.0      119.764  963.409        1
         9.0      117.525  963.409        1
         9.0      115.207  963.409        1
         9.0      112.808  963.409        1
         9.0      110.329  963.409        1
         9.0      107.770  963.409        1
         9.0      105.131  963.409        1
         9.0      102.413  963.409        1
         9.0       99.614  963.409        1
         9.0       96.735  963.409        1
         9.0       93.777  963.409        1
         9.0       90.738  963.409        1
         9.0       87.620  963.409        1
         9.0       84.421  963.409        1
         9.0       81.143  963.409        1
         9.0       77.784  963.409        1
         9.0       74.346  963.409        1
         9.0       70.828  963.409        1
         9.0       67.229  963.409        1
         9.0       63.551  963.409        1
         9.0       59.793  963.409        1
         9.0       55.955  963.409        1
         9.0       52.037  963.409        1
         9.0       48.039  963.409        1
         9.0       43.961  963.409        1
         9.0       39.803  963.409        1
         9.0       35.565  963.409        1
         9.0       31.247  963.409        1
         9.0       26.849  963.409        1
         9.0       22.371  963.409        1
         9.0       17.813  963.409        1
         9.0       13.175  963.409        1
         9.0        8.457  963.409        1
         9.0        3.660  963.409        1
         9.0      358.782  963.409        1
         9.0      353.824  963.409        1
         9.0      348.787  963.409        1
         9.0      343.669  963.409        1
         9.0      338.472  963.409        1
         9.0      333.194  963.409        1
         9.0      327.837  963.409        1
         9.0      322.399  963.409        1
         9.0      316.882  963.409        1
         9.0      311.285  963.409        1
         9.0      305.607  963.409        1
         9.0      299.850  963.409        1
         9.0      294.013  963.409        1
         9.0      288.096  963.409        1
         9.0      282.099  963.409        1
         9.0      276.022  963.409        1
         9.0      269.864  963.409        1
         9.0      263.627  963.409        1
         9.0      257.310  963.409        1
         9.0      250.914  963.409        1
         9.0      244.437  963.409        1
         9.0      237.880  963.409        1
         9.0      231.243  963.409        1
         9.0      224.526  963.409        1
         9.0      217.729  963.409        1
         9.0      210.853  963.409        1
         9.0      203.896  963.409        1
         9.0      196.859  963.409        1
         9.0      189.743  963.409        1
         9.0      182.546  963.409        1
         9.0      175.270  963.409        1
         9.0      167.913  963.409        1
         9.0      160.477  963.409        1
         9.0      152.960  963.409        1
         9.0      145.364  963.409        1
         9.0      137.687  963.409        1
         9.0      129.931  963.409        1
         9.0      122.095  963.409        1
         9.0      114.179  963.409        1
         9.0      106.183  963.409        1
         9.0       98.106  963.409        1
         9.0       89.950  963.409        1
         9.0       81.714  963.409        1
         9.0       73.398  963.409        1
         9.0       65.002  963.409        1
         9.0       56.526  963.409        1
         9.0       47.970  963.409        1
         9.0       39.334  963.409        1
         9.0       30.619  963.409        1
         9.0       21.823  963.409        1
         9.0       12.947  963.409        1
         9.0        3.991  963.408        1
         9.0      354.956  963.408        1
         9.0      345.840  963.408        1
         9.0      336.644  963.407        1
         9.0      327.369  963.407        1
         9.0      318.013  963.406        1
         9.0      308.578  963.405        1
         9.0      299.062  963.404        1
         9.0      289.467  963.402        1
         9.0      279.791  963.400        1
         9.0      270.036  963.398        1
         9.0      260.201  963.394        1
         9.0      250.285  963.390        1
         9.0      240.290  963.385        1
         9.0      230.215  963.379        1
         9.0      220.060  963.372        1
         9.0      209.825  963.362        1
         9.0      199.510  963.350        1
         9.0      189.115  963.336        1
         9.0      178.640  963.318        1
         9.0      168.085  963.297        1
         9.0      157.450  963.271        1
         9.0      146.735  963.239        1
         9.0      135.940  963.200        1
         9.0      125.065  963.154        1
         9.0      114.110  963.098        1
         9.0      103.076  963.031        1
         9.0       91.961  962.952        1
         9.0       80.766  962.856        1
         9.0       69.492  962.743        1
         9.0       58.137  962.609        1
         9.0       46.702  962.451        1
         9.0       35.188  962.265        1
         9.0       23.594  962.046        1
         9.0       11.919  961.790        1
         9.0        0.165  961.491        1
         9.0      348.330  961.142        1
         9.0      336.416  960.737        1
         9.0      324.422  960.268        1
         9.0      312.347  959.726        1
         9.0      300.193  959.102        1
         9.0      287.959  958.384        1
         9.0      275.645  957.562        1
         9.0      263.251  956.623        1
         9.0      250.777  955.552        1
         9.0      238.223  954.334        1
         9.0      225.589  952.954        1
         9.0      212.875  951.392        1
         9.0      200.081  949.631        1
         9.0      187.207  947.650        1
         9.0      174.253  945.427        1
         9.0      161.220  942.939        1
         9.0      148.106  940.161        1
         9.0      134.912  937.068        1
         9.0      121.638  933.632        1
         9.0      108.285  929.827        1
         9.0       94.851  925.621        1
         9.0       81.338  920.986        1
         9.0       67.744  915.891        1
         9.0       54.071  910.303        1
         9.0       40.317  904.191        1
         9.0       26.484  897.523        1
         9.0       12.570  890.267        1
         9.0      358.577  882.391        1
         9.0      344.504  873.864        1
         9.0      330.351  864.655        1
         9.0      316.117  854.736        1
         9.0      301.804  844.079        1
         9.0      287.411  832.659        1
         9.0      272.938  820.454        1
         9.0      258.385  807.442        1
         9.0      243.752  793.607        1
         9.0      229.039  778.936        1
         9.0      214.246  763.420        1
         9.0      199.373  747.053        1
         9.0      184.420  729.836        1
         9.0      169.387  711.773        1
         9.0      154.274  692.876        1
         9.0      139.082  673.161        1
         9.0      123.809  652.650        1
         9.0      108.456  631.372        1
         9.0       93.024  609.363        1
         9.0       77.511  586.665        1
         9.0       61.918  563.326        1
         9.0       46.246  539.403        1
         9.0       30.493  514.956        1
         9.0       14.661  490.056        1
         9.0      358.749  464.777        1
         9.0      342.756  439.201        1
         9.0      326.684  413.415        1
         9.0      310.532  387.510        1
         9.0      294.299  361.586        1
         9.0      277.987  335.743        1
         9.0      261.595  310.087        1
         9.0      245.123  284.727        1
         9.0      228.571  259.774        1
         9.0      211.939  235.341        1
         9.0      195.227  211.540        1
         9.0      178.435  188.486        1
         9.0      161.563  166.290        1
         9.0      144.611  145.064        1
         9.0      127.579  124.916        1
         9.0      110.467  105.949        1
         9.0       93.275   88.263        1
         9.0       76.003   71.952        1
         9.0       58.652   57.106        1
         9.0       41.220   43.804        1
         9.0       23.708   32.121        1
         9.0        6.117   22.121        1
         9.0      348.445   13.861        1
         9.0      330.694    7.387        1
         9.0      312.862    2.737        1
         9.0      294.951    0.000        1
        18.0        0.000    0.000        0
         9.0      144.951    0.000        1
         9.0      162.862    2.737        1
         9.0      180.694    7.387        1
         9.0      198.445   13.861        1
         9.0      216.117   22.121        1
         9.0      233.708   32.121        1
         9.0      251.220   43.804        1
         9.0      268.652   57.106        1
         9.0      286.003   71.952        1
         9.0      303.275   88.263        1
         9.0      320.467  105.949        1
         9.0      337.579  124.916        1
         9.0      354.611  145.064        1
         9.0       11.563  166.290        1
         9.0       28.435  188.486        1
         9.0       45.227  211.540        1
         9.0       61.939  235.341        1
         9.0       78.571  259.774        1
         9.0       95.123  284.727        1
         9.0      111.595  310.087        1
         9.0      127.987  335.743        1
         9.0      144.299  361.586        1
         9.0      160.532  387.510        1
         9.0      176.684  413.415        1
         9.0      192.756  439.201        1
         9.0      208.749  464.777        1
         9.0      224.661  490.056        1
         9.0      240.493  514.956        1
         9.0      256.246  539.403        1
         9.0      271.918  563.326        1
         9.0      287.511  586.665        1
         9.0      303.024  609.363        1
         9.0      318.456  631.372        1
         9.0      333.809  652.650        1
         9.0      349.082  673.161        1
         9.0        4.274  692.876        1
         9.0       19.387  711.773        1
         9.0       34.420  729.836        1
         9.0       49.373  747.053        1
         9.0       64.246  763.420        1
         9.0       79.039  778.936        1
         9.0       93.752  793.607        1
         9.0      108.385  807.442        1
         9.0      122.938  820.454        1
         9.0      137.411  832.659        1
         9.0      151.804  844.079        1
         9.0      166.117  854.736        1
         9.0      180.351  864.655        1
         9.0      194.504  873.864        1
         9.0      208.577  882.391        1
         9.0      222.570  890.267        1
         9.0      236.484  897.523        1
         9.0      250.317  904.191        1
         9.0      264.071  910.303        1
         9.0      277.744  915.891        1
         9.0      291.338  920.986        1
         9.0      304.851  925.621        1
         9.0      318.285  929.827        1
         9.0      331.638  933.632        1
         9.0      344.912  937.068        1
         9.0      358.106  940.161        1
         9.0       11.220  942.939        1
         9.0       24.253  945.427        1
         9.0       37.207  947.650        1
         9.0       50.081  949.631        1
         9.0       62.875  951.392        1
         9.0       75.589  952.954        1
         9.0       88.223  954.334        1
         9.0      100.777  955.552        1
         9.0      113.251  956.623        1
         9.0      125.645  957.562        1
         9.0      137.959  958.384        1
         9.0      150.193  959.102        1
         9.0      162.347  959.726        1
         9.0      174.422  960.268        1
         9.0      186.416  960.737        1
         9.0      198.330  961.142        1
         9.0      210.165  961.491        1
         9.0      221.919  961.790        1
         9.0      233.594  962.046        1
         9.0      245.188  962.265        1
         9.0      256.702  962.451        1
         9.0      268.137  962.609        1
         9.0      279.492  962.743        1
         9.0      290.766  962.856        1
         9.0      301.961  962.952        1
         9.0      313.076  963.031        1
         9.0      324.110  963.098        1
         9.0      335.065  963.154        1
         9.0      345.940  963.200        1
         9.0      356.735  963.239        1
         9.0        7.450  963.271        1
         9.0       18.085  963.297        1
         9.0       28.640  963.318        1
         9.0       39.115  963.336        1
         9.0       49.510  963.350        1
         9.0       59.825  963.362        1
         9.0       70.060  963.372        1
         9.0       80.215  963.379        1
         9.0       90.290  963.385        1
         9.0      100.285  963.390        1
         9.0      110.201  963.394        1
         9.0      120.036  963.398        1
         9.0      129.791  963.400        1
         9.0      139.467  963.402        1
         9.0      149.062  963.404        1
         9.0      158.578  963.405        1
         9.0      168.013  963.406        1
         9.0      177.369  963.407        1
         9.0      186.644  963.407        1
         9.0      195.840  963.408        1
         9.0      204.956  963.408        1
         9.0      213.991  963.408        1
         9.0      222.947  963.409        1
         9.0      231.823  963.409        1
         9.0      240.619  963.409        1
         9.0      249.334  963.409        1
         9.0      257.970  963.409        1
         9.0      266.526  963.409        1
         9.0      275.002  963.409        1
         9.0      283.398  963.409        1
         9.0      291.714  963.409        1
         9.0      299.950  963.409        1
         9.0      308.106  963.409        1
         9.0      316.183  963.409        1
         9.0      324.179  963.409        1
         9.0      332.095  963.409        1
         9.0      339.931  963.409        1
         9.0      347.687  963.409        1
         9.0      355.364  963.409        1
         9.0        2.960  963.409        1
         9.0       10.477  963.409        1
         9.0       17.913  963.409        1
         9.0       25.270  963.409        1
         9.0       32.546  963.409        1
         9.0       39.743  963.409        1
         9.0       46.859  963.409        1
         9.0       53.896  963.409        1
         9.0       60.853  963.409        1
         9.0       67.729  963.409        1
         9.0       74.526  963.409        1
         9.0       81.243  963.409        1
         9.0       87.880  963.409        1
         9.0       94.437  963.409        1
         9.0      100.914  963.409        1
         9.0      107.310  963.409        1
         9.0      113.627  963.409        1
         9.0      119.864  963.409        1
         9.0      126.022  963.409        1
         9.0      132.099  963.409        1
         9.0      138.096  963.409        1
         9.0      144.013  963.409        1
         9.0      149.850  963.409        1
         9.0      155.607  963.409        1
         9.0      161.285  963.409        1
         9.0      166.882  963.409        1
         9.0      172.399  963.409        1
         9.0      177.837  963.409        1
         9.0      183.194  963.409        1
         9.0      188.472  963.409        1
         9.0      193.669  963.409        1
         9.0      198.787  963.409        1
         9.0      203.824  963.409        1
         9.0      208.782  963.409        1
         9.0      213.660  963.409        1
         9.0      218.457  963.409        1
         9.0      223.175  963.409        1
         9.0      227.813  963.409        1
         9.0      232.371  963.409        1
         9.0      236.849  963.409        1
         9.0      241.247  963.409        1
         9.0      245.565  963.409        1
         9.0      249.803  963.409        1
         9.0      253.961  963.409        1
         9.0      258.039  963.409        1
         9.0      262.037  963.409        1
         9.0      265.955  963.409        1
         9.0      269.793  963.409        1
         9.0      273.551  963.409        1
         9.0      277.229  963.409        1
         9.0      280.828  963.409        1
         9.0      284.346  963.409        1
         9.0      287.784  963.409        1
         9.0      291.143  963.409        1
         9.0      294.421  963.409        1
         9.0      297.620  963.409        1
         9.0      300.738  963.409        1
         9.0      303.777  963.409        1
         9.0      306.735  963.409        1
         9.0      309.614  963.409        1
         9.0      312.413  963.409        1
         9.0      315.131  963.409        1
         9.0      317.770  963.409        1
         9.0      320.329  963.409        1
         9.0      322.808  963.409        1
         9.0      325.207  963.409        1
         9.0      327.525  963.409        1
         9.0      329.764  963.409        1
         9.0      331.923  963.409        1
         9.0      334.002  963.409        1
         9.0      336.001  963.409        1
         9.0      337.921  963.409        1
         9.0      339.760  963.409        1
         9.0      341.519  963.409        1
         9.0      343.198  963.409        1
         9.0      344.797  963.409        1
         9.0      346.317  963.409        1
         9.0      347.756  963.409        1
         9.0      349.115  963.409        1
         9.0      350.395  963.409        1
         9.0      351.594  963.409        1
         9.0      352.713  963.409        1
         9.0      353.753  963.409        1
         9.0      354.713  963.409        1
         9.0      355.592  963.409        1
         9.0      356.392  963.409        1
         9.0      357.111  963.409        1
         9.0      357.751  963.409        1
         9.0      358.311  963.409        1
         9.0      358.791  963.409        1
         9.0      359.190  963.409        1
         9.0      359.510  963.409        1
         9.0      359.750  963.409        1
         9.0      359.910  963.409        1
        18.0      359.990  963.409        1
         9.0      359.910  963.409        1
         9.0      359.750  963.409        1
         9.0      359.510  963.409        1
         9.0      359.190  963.409        1
         9.0      358.791  963.409        1
         9.0      358.311  963.409        1
         9.0      357.751  963.409        1
         9.0      357.111  963.409        1
         9.0      356.392  963.409        1
         9.0      355.592  963.409        1
         9.0      354.713  963.409        1
         9.0      353.753  963.409        1
         9.0      352.713  963.409        1
         9.0      351.594  963.409        1
         9.0      350.395  963.409        1
         9.0      349.115  963.409        1
         9.0      347.756  963.409        1
         9.0      346.317  963.409        1
         9.0      344.797  963.409        1
         9.0      343.198  963.409        1
         9.0      341.519  963.409        1
         9.0      339.760  963.409        1
         9.0      337.921  963.409        1
         9.0      336.001  963.409        1
         9.0      334.002  963.409        1
         9.0      331.923  963.409        1
         9.0      329.764  963.409        1
         9.0      327.525  963.409        1
         9.0      325.207  963.409        1
         9.0      322.808  963.409        1
         9.0      320.329  963.409        1
         9.0      317.770  963.409        1
         9.0      315.131  963.409        1
         9.0      312.413  963.409        1
         9.0      309.614  963.409        1
         9.0      306.735  963.409        1
         9.0      303.777  963.409        1
         9.0      300.738  963.409        1
         9.0      297.620  963.409        1
         9.0      294.421  963.409        1
         9.0      291.143  963.409        1
         9.0      287.784  963.409        1
         9.0      284.346  963.409        1
         9.0      280.828  963.409        1
         9.0      277.229  963.409        1
         9.0      273.551  963.409        1
         9.0      269.793  963.409        1
         9.0      265.955  963.409        1
         9.0      262.037  963.409        1
         9.0      258.039  963.409        1
         9.0      253.961  963.409        1
         9.0      249.803  963.409        1
         9.0      245.565  963.409        1
         9.0      241.247  963.409        1
         9.0      236.849  963.409        1
         9.0      232.371  963.409        1
         9.0      227.813  963.409        1
         9.0      223.175  963.409        1
         9.0      218.457  963.409        1
         9.0      213.660  963.409        1
         9.0      208.782  963.409        1
         9.0      203.824  963.409        1
         9.0      198.787  963.409        1
         9.0      193.669  963.409        1
         9.0      188.472  963.409        1
         9.0      183.194  963.409        1
         9.0      177.837  963.409        1
         9.0      172.399  963.409        1
         9.0      166.882  963.409        1
         9.0      161.285  963.409        1
         9.0      155.607  963.409        1
         9.0      149.850  963.409        1
         9.0      144.013  963.409        1
         9.0      138.096  963.409        1
         9.0      132.099  963.409        1
         9.0      126.022  963.409        1
         9.0      119.864  963.409        1
         9.0      113.627  963.409        1
         9.0      107.310  963.409        1
         9.0      100.914  963.409        1
         9.0       94.437  963.409        1
         9.0       87.880  963.409        1
         9.0       81.243  963.409        1
         9.0       74.526  963.409        1
         9.0       67.729  963.409        1
         9.0       60.853  963.409        1
         9.0       53.896  963.409        1
         9.0       46.859  963.409        1
         9.0       39.743  963.409        1
         9.0       32.546  963.409        1
         9.0       25.270  963.409        1
         9.0       17.913  963.409        1
         9.0       10.477  963.409        1
         9.0        2.960  963.409        1
         9.0      355.364  963.409        1
         9.0      347.687  963.409        1
         9.0      339.931  963.409        1
         9.0      332.095  963.409        1
         9.0      324.179  963.409        1
         9.0      316.183  963.409        1
         9.0      308.106  963.409        1
         9.0      299.950  963.409        1
         9.0      291.714  963.409        1
         9.0      283.398  963.409        1
         9.0      275.002  963.409        1
         9.0      266.526  963.409        1
         9.0      257.970  963.409        1
         9.0      249.334  963.409        1
         9.0      240.619  963.409        1
         9.0      231.823  963.409        1
         9.0      222.947  963.409        1
         9.0      213.991  963.408        1
         9.0      204.956  963.408        1
         9.0      195.840  963.408        1
         9.0      186.644  963.407        1
         9.0      177.369  963.407        1
         9.0      168.013  963.406        1
         9.0      158.578  963.405        1
         9.0      149.062  963.404        1
         9.0      139.467  963.402        1
         9.0      129.791  963.400        1
         9.0      120.036  963.398        1
         9.0      110.201  963.394        1
         9.0      100.285  963.390        1
         9.0       90.290  963.385        1
         9.0       80.215  963.379        1
         9.0       70.060  963.372        1
         9.0       59.825  963.362        1
         9.0       49.510  963.350        1
         9.0       39.115  963.336        1
         9.0       28.640  963.318        1
         9.0       18.085  963.297        1
         9.0        7.450  963.271        1
         9.0      356.735  963.239        1
         9.0      345.940  963.200        1
         9.0      335.065  963.154        1
         9.0      324.110  963.098        1
         9.0      313.076  963.031        1
         9.0      301.961  962.952        1
         9.0      290.766  962.856        1
         9.0      279.492  962.743        1
         9.0      268.137  962.609        1
         9.0      256.702  962.451        1
         9.0      245.188  962.265        1
         9.0      233.594  962.046        1
         9.0      221.919  961.790        1
         9.0      210.165  961.491        1
         9.0      198.330  961.142        1
         9.0      186.416  960.737        1
         9.0      174.422  960.268        1
         9.0      162.347  959.726        1
         9.0      150.193  959.102        1
         9.0      137.959  958.384        1
         9.0      125.645  957.562        1
         9.0      113.251  956.623        1
         9.0      100.777  955.552        1
         9.0       88.223  954.334        1
         9.0       75.589  952.954        1
         9.0       62.875  951.392        1
         9.0       50.081  949.631        1
         9.0       37.207  947.650        1
         9.0       24.253  945.427        1
         9.0       11.220  942.939        1
         9.0      358.106  940.161        1
         9.0      344.912  937.068        1
         9.0      331.638  933.632        1
         9.0      318.285  929.827        1
         9.0      304.851  925.621        1
         9.0      291.338  920.986        1
         9.0      277.744  915.891        1
         9.0      264.071  910.303        1
         9.0      250.317  904.191        1
         9.0      236.484  897.523        1
         9.0      222.570  890.267        1
         9.0      208.577  882.391        1
         9.0      194.504  873.864        1
         9.0      180.351  864.655        1
         9.0      166.117  854.736        1
         9.0      151.804  844.079        1
         9.0      137.411  832.659        1
         9.0      122.938  820.454        1
         9.0      108.385  807.442        1
         9.0       93.752  793.607        1
         9.0       79.039  778.936        1
         9.0       64.246  763.420        1
         9.0       49.373  747.053        1
         9.0       34.420  729.836        1
         9.0       19.387  711.773        1
         9.0        4.274  692.876        1
         9.0      349.082  673.161        1
         9.0      333.809  652.650        1
         9.0      318.456  631.372        1
         9.0      303.024  609.363        1
         9.0      287.511  586.665        1
         9.0      271.918  563.326        1
         9.0      256.246  539.403        1
         9.0      240.493  514.956        1
         9.0      224.661  490.056        1
         9.0      208.749  464.777        1
         9.0      192.756  439.201        1
         9.0      176.684  413.415        1
         9.0      160.532  387.510        1
         9.0      144.299  361.586        1
         9.0      127.987  335.743        1
         9.0      111.595  310.087        1
         9.0       95.123  284.727        1
         9.0       78.571  259.774        1
         9.0       61.939  235.341        1
         9.0       45.227  211.540        1
         9.0       28.435  188.486        1
         9.0       11.563  166.290        1
         9.0      354.611  145.064        1
         9.0      337.579  124.916        1
         9.0      320.467  105.949        1
         9.0      303.275   88.263        1
         9.0      286.003   71.952        1
         9.0      268.652   57.106        1
         9.0      251.220   43.804        1
         9.0      233.708   32.121        1
         9.0      216.117   22.121        1
         9.0      198.445   13.861        1
         9.0      180.694    7.387        1
         9.0      162.862    2.737        1
         9.0      144.951    0.000        1
        18.0        0.000    0.000        0
         9.0      144.951    0.000        1
         9.0      162.862    2.737        1
         9.0      180.694    7.387        1
         9.0      198.445   13.861        1
         9.0      216.117   22.121        1
         9.0      233.708   32.121        1
         9.0      251.220   43.804        1
         9.0      268.652   57.106        1
         9.0      286.003   71.952        1
         9.0      303.275   88.263        1
         9.0      320.467  105.949        1
         9.0      337.579  124.916        1
         9.0      354.611  145.064        1
         9.0       11.563  166.290        1
         9.0       28.435  188.486        1
         9.0       45.227  211.540        1
         9.0       61.939  235.341        1
         9.0       78.571  259.774        1
         9.0       95.123  284.727        1
         9.0      111.595  310.087        1
         9.0      127.987  335.743        1
         9.0      144.299  361.586        1
         9.0      160.532  387.510        1
         9.0      176.684  413.415        1
         9.0      192.756  439.201        1
         9.0      208.749  464.777        1
         9.0      224.661  490.056        1
         9.0      240.493  514.956        1
         9.0      256.246  539.403        1
         9.0      271.918  563.326        1
         9.0      287.511  586.665        1
         9.0      303.024  609.363        1
         9.0      318.456  631.372        1
         9.0      333.809  652.650        1
         9.0      349.082  673.161        1
         9.0        4.274  692.876        1
         9.0       19.387  711.773        1
         9.0       34.420  729.836        1
         9.0       49.373  747.053        1
         9.0       64.246  763.420        1
         9.0       79.039  778.936        1
         9.0       93.752  793.607        1
         9.0      108.385  807.442        1
         9.0      122.938  820.454        1
         9.0      137.411  832.659        1
         9.0      151.804  844.079        1
         9.0      166.117  854.736        1
         9.0      180.351  864.655        1
         9.0      194.504  873.864        1
         9.0      208.577  882.391        1
         9.0      222.570  890.267        1
         9.0      236.484  897.523        1
         9.0      250.317  904.191        1
         9.0      264.071  910.303        1
         9.0      277.744  915.891        1
         9.0      291.338  920.986        1
         9.0      304.851  925.621        1
         9.0      318.285  929.827        1
         9.0      331.638  933.632        1
         9.0      344.912  937.068        1
         9.0      358.106  940.161        1
         9.0       11.220  942.939        1
         9.0       24.253  945.427        1
         9.0       37.207  947.650        1
         9.0       50.081  949.631        1
         9.0       62.875  951.392        1
         9.0       75.589  952.954        1
         9.0       88.223  954.334        1
         9.0      100.777  955.552        1
         9.0      113.251  956.623        1
         9.0      125.645  957.562        1
         9.0      137.959  958.384        1
         9.0      150.193  959.102        1
         9.0      162.347  959.726        1
         9.0      174.422  960.268        1
         9.0      186.416  960.737        1
         9.0      198.330  961.142        1
         9.0      210.165  961.491        1
         9.0      221.919  961.790        1
         9.0      233.594  962.046        1
         9.0      245.188  962.265        1
         9.0      256.702  962.451        1
         9.0      268.137  962.609        1
         9.0      279.492  962.743        1
         9.0      290.766  962.856        1
         9.0      301.961  962.952        1
         9.0      313.076  963.031        1
         9.0      324.110  963.098        1
         9.0      335.065  963.154        1
         9.0      345.940  963.200        1
         9.0      356.735  963.239        1
         9.0        7.450  963.271        1
         9.0       18.085  963.297        1
         9.0       28.640  963.318        1
         9.0       39.115  963.336        1
         9.0       49.510  963.350        1
         9.0       59.825  963.362        1
         9.0       70.060  963.372        1
         9.0       80.215  963.379        1
         9.0       90.290  963.385        1
         9.0      100.285  963.390        1
         9.0      110.201  963.394        1
         9.0      120.036  963.398        1
         9.0      129.791  963.400        1
         9.0      139.467  963.402        1
         9.0      149.062  963.404        1
         9.0      158.578  963.405        1
         9.0      168.013  963.406        1
         9.0      177.369  963.407        1
         9.0      186.644  963.407        1
         9.0      195.840  963.408        1
         9.0      204.956  963.408        1
         9.0      213.991  963.408        1
         9.0      222.947  963.409        1
         9.0      231.823  963.409        1
         9.0      240.619  963.409        1
         9.0      249.334  963.409        1
         9.0      257.970  963.409        1
         9.0      266.526  963.409        1
         9.0      275.002  963.409        1
         9.0      283.398  963.409        1
         9.0      291.714  963.409        1
         9.0      299.950  963.409        1
         9.0      308.106  963.409        1
         9.0      316.183  963.409        1
         9.0      324.179  963.409        1
         9.0      332.095  963.409        1
         9.0      339.931  963.409        1
         9.0      347.687  963.409        1
         9.0      355.364  963.409        1
         9.0        2.960  963.409        1
         9.0       10.477  963.409        1
         9.0       17.913  963.409        1
         9.0       25.270  963.409        1
         9.0       32.546  963.409        1
         9.0       39.743  963.409        1
         9.0       46.859  963.409        1
         9.0       53.896  963.409        1
         9.0       60.853  963.409        1
         9.0       67.729  963.409        1
         9.0       74.526  963.409        1
         9.0       81.243  963.409        1
         9.0       87.880  963.409        1
         9.0       94.437  963.409        1
         9.0      100.914  963.409        1
         9.0      107.310  963.409        1
         9.0      113.627  963.409        1
         9.0      119.864  963.409        1
         9.0      126.022  963.409        1
         9.0      132.099  963.409        1
         9.0      138.096  963.409        1
         9.0      144.013  963.409        1
         9.0      149.850  963.409        1
         9.0      155.607  963.409        1
         9.0      161.285  963.409        1
         9.0      166.882  963.409        1
         9.0      172.399  963.409        1
         9.0      177.837  963.409        1
         9.0      183.194  963.409        1
         9.0      188.472  963.409        1
         9.0      193.669  963.409        1
         9.0      198.787  963.409        1
         9.0      203.824  963.409        1
         9.0      208.782  963.409        1
         9.0      213.660  963.409        1
         9.0      218.457  963.409        1
         9.0      223.175  963.409        1
         9.0      227.813  963.409        1
         9.0      232.371  963.409        1
         9.0      236.849  963.409        1
         9.0      241.247  963.409        1
         9.0      245.565  963.409        1
         9.0      249.803  963.409        1
         9.0      253.961  963.409        1
         9.0      258.039  963.409        1
         9.0      262.037  963.409        1
         9.0      265.955  963.409        1
         9.0      269.793  963.409        1
         9.0      273.551  963.409        1
         9.0      277.229  963.409        1
         9.0      280.828  963.409        1
         9.0      284.346  963.409        1
         9.0      287.784  963.409        1
         9.0      291.143  963.409        1
         9.0      294.421  963.409        1
         9.0      297.620  963.409        1
         9.0      300.738  963.409        1
         9.0      303.777  963.409        1
         9.0      306.735  963.409        1
         9.0      309.614  963.409        1
         9.0      312.413  963.409        1
         9.0      315.131  963.409        1
         9.0      317.770  963.409        1
         9.0      320.329  963.409        1
         9.0      322.808  963.409        1
         9.0      325.207  963.409        1
         9.0      327.525  963.409        1
         9.0      329.764  963.409        1
         9.0      331.923  963.409        1
         9.0      334.002  963.409        1
         9.0      336.001  963.409        1
         9.0      337.921  963.409        1
         9.0      339.760  963.409        1
         9.0      341.519  963.409        1
         9.0      343.198  963.409        1
         9.0      344.797  963.409        1
         9.0      346.317  963.409        1
         9.0      347.756  963.409        1
         9.0      349.115  963.409        1
         9.0      350.395  963.409        1
         9.0      351.594  963.409        1
         9.0      352.713  963.409        1
         9.0      353.753  963.409        1
         9.0      354.713  963.409        1
         9.0      355.592  963.409        1
         9.0      356.392  963.409        1
         9.0      357.111  963.409        1
         9.0      357.751  963.409        1
         9.0      358.311  963.409        1
         9.0      358.791  963.409        1
         9.0      359.190  963.409        1
         9.0      359.510  963.409        1
         9.0      359.750  963.409        1
         9.0      359.910  963.409        1
        18.0      359.990  963.409        1
         9.0      359.910  963.409        1
         9.0      359.750  963.409        1
         9.0      359.510  963.409        1
         9.0      359.190  963.409        1
         9.0      358.791  963.409        1
         9.0      358.311  963.409        1
         9.0      357.751  963.409        1
         9.0      357.111  963.409        1
         9.0      356.392  963.409        1
         9.0      355.592  963.409        1
         9.0      354.713  963.409        1
         9.0      353.753  963.409        1
         9.0      352.713  963.409        1
         9.0      351.594  963.409        1
         9.0      350.395  963.409        1
         9.0      349.115  963.409        1
         9.0      347.756  963.409        1
         9.0      346.317  963.409        1
         9.0      344.797  963.409        1
         9.0      343.198  963.409        1
         9.0      341.519  963.409        1
         9.0      339.760  963.409        1
         9.0      337.921  963.409        1
         9.0      336.001  963.409        1
         9.0      334.002  963.409        1
         9.0      331.923  963.409        1
         9.0      329.764  963.409        1
         9.0      327.525  963.409        1
         9.0      325.207  963.409        1
         9.0      322.808  963.409        1
         9.0      320.329  963.409        1
         9.0      317.770  963.409        1
         9.0      315.131  963.409        1
         9.0      312.413  963.409        1
         9.0      309.614  963.409        1
         9.0      306.735  963.409        1
         9.0      303.777  963.409        1
         9.0      300.738  963.409        1
         9.0      297.620  963.409        1
         9.0      294.421  963.409        1
         9.0      291.143  963.409        1
         9.0      287.784  963.409        1
         9.0      284.346  963.409        1
         9.0      280.828  963.409        1
         9.0      277.229  963.409        1
         9.0      273.551  963.409        1
         9.0      269.793  963.409        1
         9.0      265.955  963.409        1
         9.0      262.037  963.409        1
         9.0      258.039  963.409        1
         9.0      253.961  963.409        1
         9.0      249.803  963.409        1
         9.0      245.565  963.409        1
         9.0      241.247  963.409        1
         9.0      236.849  963.409        1
         9.0      232.371  963.409        1
         9.0      227.813  963.409        1
         9.0      223.175  963.409        1
         9.0      218.457  963.409        1
         9.0      213.660  963.409        1
         9.0      208.782  963.409        1
         9.0      203.824  963.409        1
         9.0      198.787  963.409        1
         9.0      193.669  963.409        1
         9.0      188.472  963.409        1
         9.0      183.194  963.409        1
         9.0      177.837  963.409        1
         9.0      172.399  963.409        1
         9.0      166.882  963.409        1
         9.0      161.285  963.409        1
         9.0      155.607  963.409        1
         9.0      149.850  963.409        1
         9.0      144.013  963.409        1
         9.0      138.096  963.409        1
         9.0      132.099  963.409        1
         9.0      126.022  963.409        1
         9.0      119.864  963.409        1
         9.0      113.627  963.409        1
         9.0      107.310  963.409        1
         9.0      100.914  963.409        1
         9.0       94.437  963.409        1
         9.0       87.880  963.409        1
         9.0       81.243  963.409        1
         9.0       74.526  963.409        1
         9.0       67.729  963.409        1
         9.0       60.853  963.409        1
         9.0       53.896  963.409        1
         9.0       46.859  963.409        1
         9.0       39.743  963.409        1
         9.0       32.546  963.409        1
         9.0       25.270  963.409        1
         9.0       17.913  963.409        1
         9.0       10.477  963.409        1
         9.0        2.960  963.409        1
         9.0      355.364  963.409        1
         9.0      347.687  963.409        1
         9.0      339.931  963.409        1
         9.0      332.095  963.409        1
         9.0      324.179  963.409        1
         9.0      316.183  963.409        1
         9.0      308.106  963.409        1
         9.0      299.950  963.409        1
         9.0      291.714  963.409        1
         9.0      283.398  963.409        1
         9.0      275.002  963.409        1
         9.0      266.526  963.409        1
         9.0      257.970  963.409        1
         9.0      249.334  963.409        1
         9.0      240.619  963.409        1
         9.0      231.823  963.409        1
         9.0      222.947  963.409        1
         9.0      213.991  963.408        1
         9.0      204.956  963.408        1
         9.0      195.840  963.408        1
         9.0      186.644  963.407        1
         9.0      177.369  963.407        1
         9.0      168.013  963.406        1
         9.0      158.578  963.405        1
         9.0      149.062  963.404        1
         9.0      139.467  963.402        1
         9.0      129.791  963.400        1
         9.0      120.036  963.398        1
         9.0      110.201  963.394        1
         9.0      100.285  963.390        1
         9.0       90.290  963.385        1
         9.0       80.215  963.379        1
         9.0       70.060  963.372        1
         9.0       59.825  963.362        1
         9.0       49.510  963.350        1
         9.0       39.115  963.336        1
         9.0       28.640  963.318        1
         9.0       18.085  963.297        1
         9.0        7.450  963.271        1
         9.0      356.735  963.239        1
         9.0      345.940  963.200        1
         9.0      335.065  963.154        1
         9.0      324.110  963.098        1
         9.0      313.076  963.031        1
         9.0      301.961  962.952        1
         9.0      290.766  962.856        1
         9.0      279.492  962.743        1
         9.0      268.137  962.609        1
         9.0      256.702  962.451        1
         9.0      245.188  962.265        1
         9.0      233.594  962.046        1
         9.0      221.919  961.790        1
         9.0      210.165  961.491        1
         9.0      198.330  961.142        1
         9.0      186.416  960.737        1
         9.0      174.422  960.268        1
         9.0      162.347  959.726        1
         9.0      150.193  959.102        1
         9.0      137.959  958.384        1
         9.0      125.645  957.562        1
         9.0      113.251  956.623        1
         9.0      100.777  955.552        1
         9.0       88.223  954.334        1
         9.0       75.589  952.954        1
         9.0       62.875  951.392        1
         9.0       50.081  949.631        1
         9.0       37.207  947.650        1
         9.0       24.253  945.427        1
         9.0       11.220  942.939        1
         9.0      358.106  940.161        1
         9.0      344.912  937.068        1
         9.0      331.638  933.632        1
         9.0      318.285  929.827        1
         9.0      304.851  925.621        1
         9.0      291.338  920.986        1
         9.0      277.744  915.891        1
         9.0      264.071  910.303        1
         9.0      250.317  904.191        1
         9.0      236.484  897.523        1
         9.0      222.570  890.267        1
         9.0      208.577  882.391        1
         9.0      194.504  873.864        1
         9.0      180.351  864.655        1
         9.0      166.117  854.736        1
         9.0      151.804  844.079        1
         9.0      137.411  832.659        1
         9.0      122.938  820.454        1
         9.0      108.385  807.442        1
         9.0       93.752  793.607        1
         9.0       79.039  778.936        1
         9.0       64.246  763.420        1
         9.0       49.373  747.053        1
         9.0       34.420  729.836        1
         9.0       19.387  711.773        1
         9.0        4.274  692.876        1
         9.0      349.082  673.161        1
         9.0      333.809  652.650        1
         9.0      318.456  631.372        1
         9.0      303.024  609.363        1
         9.0      287.511  586.665        1
         9.0      271.918  563.326        1
         9.0      256.246  539.403        1
         9.0      240.493  514.956        1
         9.0      224.661  490.056        1
         9.0      208.749  464.777        1
         9.0      192.756  439.201        1
         9.0      176.684  413.415        1
         9.0      160.532  387.510        1
         9.0      144.299  361.586        1
         9.0      127.987  335.743        1
         9.0      111.595  310.087        1
         9.0       95.123  284.727        1
         9.0       78.571  259.774        1
         9.0       61.939  235.341        1
         9.0       45.227  211.540        1
         9.0       28.435  188.486        1
         9.0       11.563  166.290        1
         9.0      354.611  145.064        1
         9.0      337.579  124.916        1
         9.0      320.467  105.949        1
         9.0      303.275   88.263        1
         9.0      286.003   71.952        1
         9.0      268.652   57.106        1
         9.0      251.220   43.804        1
         9.0      233.708   32.121        1
         9.0      216.117   22.121        1
         9.0      198.445   13.861        1
         9.0      180.694    7.387        1
         9.0      162.862    2.737        1
         9.0      144.951    0.000        1
        18.0        0.000    0.000        0
         9.0      294.951    0.000        1
         9.0      312.862    2.737        1
         9.0      330.694    7.387        1
         9.0      348.445   13.861        1
         9.0        6.117   22.121        1
         9.0       23.708   32.121        1
         9.0       41.220   43.804        1
         9.0       58.652   57.106        1
         9.0       76.003   71.952        1
         9.0       93.275   88.263        1
         9.0      110.467  105.949        1
         9.0      127.579  124.916        1
         9.0      144.611  145.064        1
         9.0      161.563  166.290        1
         9.0      178.435  188.486        1
         9.0      195.227  211.540        1
         9.0      211.939  235.341        1
         9.0      228.571  259.774        1
         9.0      245.123  284.727        1
         9.0      261.595  310.087        1
         9.0      277.987  335.743        1
         9.0      294.299  361.586        1
         9.0      310.532  387.510        1
         9.0      326.684  413.415        1
         9.0      342.756  439.201        1
         9.0      358.749  464.777        1
         9.0       14.661  490.056        1
         9.0       30.493  514.956        1
         9.0       46.246  539.403        1
         9.0       61.918  563.326        1
         9.0       77.511  586.665        1
         9.0       93.024  609.363        1
         9.0      108.456  631.372        1
         9.0      123.809  652.650        1
         9.0      139.082  673.161        1
         9.0      154.274  692.876        1
         9.0      169.387  711.773        1
         9.0      184.420  729.836        1
         9.0      199.373  747.053        1
         9.0      214.246  763.420        1
         9.0      229.039  778.936        1
         9.0      243.752  793.607        1
         9.0      258.385  807.442        1
         9.0      272.938  820.454        1
         9.0      287.411  832.659        1
         9.0      301.804  844.079        1
         9.0      316.117  854.736        1
         9.0      330.351  864.655        1
         9.0      344.504  873.864        1
         9.0      358.577  882.391        1
         9.0       12.570  890.267        1
         9.0       26.484  897.523        1
         9.0       40.317  904.191        1
         9.0       54.071  910.303        1
         9.0       67.744  915.891        1
         9.0       81.338  920.986        1
         9.0       94.851  925.621        1
         9.0      108.285  929.827        1
         9.0      121.638  933.632        1
         9.0      134.912  937.068        1
         9.0      148.106  940.161        1
         9.0      161.220  942.939        1
         9.0      174.253  945.427        1
         9.0      187.207  947.650        1
         9.0      200.081  949.631        1
         9.0      212.875  951.392        1
         9.0      225.589  952.954        1
         9.0      238.223  954.334        1
         9.0      250.777  955.552        1
         9.0      263.251  956.623        1
         9.0      275.645  957.562        1
         9.0      287.959  958.384        1
         9.0      300.193  959.102        1
         9.0      312.347  959.726        1
         9.0      324.422  960.268        1
         9.0      336.416  960.737        1
         9.0      348.330  961.142        1
         9.0        0.165  961.491        1
         9.0       11.919  961.790        1
         9.0       23.594  962.046        1
         9.0       35.188  962.265        1
         9.0       46.702  962.451        1
         9.0       58.137  962.609        1
         9.0       69.492  962.743        1
         9.0       80.766  962.856        1
         9.0       91.961  962.952        1
         9.0      103.076  963.031        1
         9.0      114.110  963.098        1
         9.0      125.065  963.154        1
         9.0      135.940  963.200        1
         9.0      146.735  963.239        1
         9.0      157.450  963.271        1
         9.0      168.085  963.297        1
         9.0      178.640  963.318        1
         9.0      189.115  963.336        1
         9.0      199.510  963.350        1
         9.0      209.825  963.362        1
         9.0      220.060  963.372        1
         9.0      230.215  963.379        1
         9.0      240.290  963.385        1
         9.0      250.285  963.390        1
         9.0      260.201  963.394        1
         9.0      270.036  963.398        1
         9.0      279.791  963.400        1
         9.0      289.467  963.402        1
         9.0      299.062  963.404        1
         9.0      308.578  963.405        1
         9.0      318.013  963.406        1
         9.0      327.369  963.407        1
         9.0      336.644  963.407        1
         9.0      345.840  963.408        1
         9.0      354.956  963.408        1
         9.0        3.991  963.408        1
         9.0       12.947  963.409        1
         9.0       21.823  963.409        1
         9.0       30.619  963.409        1
         9.0       39.334  963.409        1
         9.0       47.970  963.409        1
         9.0       56.526  963.409        1
         9.0       65.002  963.409        1
         9.0       73.398  963.409        1
         9.0       81.714  963.409        1
         9.0       89.950  963.409        1
         9.0       98.106  963.409        1
         9.0      106.183  963.409        1
         9.0      114.179  963.409        1
         9.0      122.095  963.409        1
         9.0      129.931  963.409        1
         9.0      137.687  963.409        1
         9.0      145.364  963.409        1
         9.0      152.960  963.409        1
         9.0      160.477  963.409        1
         9.0      167.913  963.409        1
         9.0      175.270  963.409        1
         9.0      182.546  963.409        1
         9.0      189.743  963.409        1
         9.0      196.859  963.409        1
         9.0      203.896  963.409        1
         9.0      210.853  963.409        1
         9.0      217.729  963.409        1
         9.0      224.526  963.409        1
         9.0      231.243  963.409        1
         9.0      237.880  963.409        1
         9.0      244.437  963.409        1
         9.0      250.914  963.409        1
         9.0      257.310  963.409        1
         9.0      263.627  963.409        1
         9.0      269.864  963.409        1
         9.0      276.022  963.409        1
         9.0      282.099  963.409        1
         9.0      288.096  963.409        1
         9.0      294.013  963.409        1
         9.0      299.850  963.409        1
         9.0      305.607  963.409        1
         9.0      311.285  963.409        1
         9.0      316.882  963.409        1
         9.0      322.399  963.409        1
         9.0      327.837  963.409        1
         9.0      333.194  963.409        1
         9.0      338.472  963.409        1
         9.0      343.669  963.409        1
         9.0      348.787  963.409        1
         9.0      353.824  963.409        1
         9.0      358.782  963.409        1
         9.0        3.660  963.409        1
         9.0        8.457  963.409        1
         9.0       13.175  963.409        1
         9.0       17.813  963.409        1
         9.0       22.371  963.409        1
         9.0       26.849  963.409        1
         9.0       31.247  963.409        1
         9.0       35.565  963.409        1
         9.0       39.803  963.409        1
         9.0       43.961  963.409        1
         9.0       48.039  963.409        1
         9.0       52.037  963.409        1
         9.0       55.955  963.409        1
         9.0       59.793  963.409        1
         9.0       63.551  963.409        1
         9.0       67.229  963.409        1
         9.0       70.828  963.409        1
         9.0       74.346  963.409        1
         9.0       77.784  963.409        1
         9.0       81.143  963.409        1
         9.0       84.421  963.409        1
         9.0       87.620  963.409        1
         9.0       90.738  963.409        1
         9.0       93.777  963.409        1
         9.0       96.735  963.409        1
         9.0       99.614  963.409        1
         9.0      102.413  963.409        1
         9.0      105.131  963.409        1
         9.0      107.770  963.409        1
         9.0      110.329  963.409        1
         9.0      112.808  963.409        1
         9.0      115.207  963.409        1
         9.0      117.525  963.409        1
         9.0      119.764  963.409        1
         9.0      121.923  963.409        1
         9.0      124.002  963.409        1
         9.0      126.001  963.409        1
         9.0      127.921  963.409        1
         9.0      129.760  963.409        1
         9.0      131.519  963.409        1
         9.0      133.198  963.409        1
         9.0      134.797  963.409        1
         9.0      136.317  963.409        1
         9.0      137.756  963.409        1
         9.0      139.115  963.409        1
         9.0      140.395  963.409        1
         9.0      141.594  963.409        1
         9.0      142.713  963.409        1
         9.0      143.753  963.409        1
         9.0      144.713  963.409        1
         9.0      145.592  963.409        1
         9.0      146.392  963.409        1
         9.0      147.111  963.409        1
         9.0      147.751  963.409        1
         9.0      148.311  963.409        1
         9.0      148.791  963.409        1
         9.0      149.190  963.409        1
         9.0      149.510  963.409        1
         9.0      149.750  963.409        1
         9.0      149.910  963.409        1
        18.0      149.990  963.409        1
         9.0      149.910  963.409        1
         9.0      149.750  963.409        1
         9.0      149.510  963.409        1
         9.0      149.190  963.409        1
         9.0      148.791  963.409        1
         9.0      148.311  963.409        1
         9.0      147.751  963.409        1
         9.0      147.111  963.409        1
         9.0      146.392  963.409        1
         9.0      145.592  963.409        1
         9.0      144.713  963.409        1
         9.0      143.753  963.409        1
         9.0      142.713  963.409        1
         9.0      141.594  963.409        1
         9.0      140.395  963.409        1
         9.0      139.115  963.409        1
         9.0      137.756  963.409        1
         9.0      136.317  963.409        1
         9.0      134.797  963.409        1
         9.0      133.198  963.409        1
         9.0      131.519  963.409        1
         9.0      129.760  963.409        1
         9.0      127.921  963.409        1
         9.0      126.001  963.409        1
         9.0      124.002  963.409        1
         9.0      121.923  963.409        1
         9.0      119.764  963.409        1
         9.0      117.525  963.409        1
         9.0      115.207  963.409        1
         9.0      112.808  963.409        1
         9.0      110.329  963.409        1
         9.0      107.770  963.409        1
         9.0      105.131  963.409        1
         9.0      102.413  963.409        1
         9.0       99.614  963.409        1
         9.0       96.735  963.409        1
         9.0       93.777  963.409        1
         9.0       90.738  963.409        1
         9.0       87.620  963.409        1
         9.0       84.421  963.409        1
         9.0       81.143  963.409        1
         9.0       77.784  963.409        1
         9.0       74.346  963.409        1
         9.0       70.828  963.409        1
         9.0       67.229  963.409        1
         9.0       63.551  963.409        1
         9.0       59.793  963.409        1
         9.0       55.955  963.409        1
         9.0       52.037  963.409        1
         9.0       48.039  963.409        1
         9.0       43.961  963.409        1
         9.0       39.803  963.409        1
         9.0       35.565  963.409        1
         9.0       31.247  963.409        1
         9.0       26.849  963.409        1
         9.0       22.371  963.409        1
         9.0       17.813  963.409        1
         9.0       13.175  963.409        1
         9.0        8.457  963.409        1
         9.0        3.660  963.409        1
         9.0      358.782  963.409        1
         9.0      353.824  963.409        1
         9.0      348.787  963.409        1
         9.0      343.669  963.409        1
         9.0      338.472  963.409        1
         9.0      333.194  963.409        1
         9.0      327.837  963.409        1
         9.0      322.399  963.409        1
         9.0      316.882  963.409        1
         9.0      311.285  963.409        1
         9.0      305.607  963.409        1
         9.0      299.850  963.409        1
         9.0      294.013  963.409        1
         9.0      288.096  963.409        1
         9.0      282.099  963.409        1
         9.0      276.022  963.409        1
         9.0      269.864  963.409        1
         9.0      263.627  963.409        1
         9.0      257.310  963.409        1
         9.0      250.914  963.409        1
         9.0      244.437  963.409        1
         9.0      237.880  963.409        1
         9.0      231.243  963.409        1
         9.0      224.526  963.409        1
         9.0      217.729  963.409        1
         9.0      210.853  963.409        1
         9.0      203.896  963.409        1
         9.0      196.859  963.409        1
         9.0      189.743  963.409        1
         9.0      182.546  963.409        1
         9.0      175.270  963.409        1
         9.0      167.913  963.409        1
         9.0      160.477  963.409        1
         9.0      152.960  963.409        1
         9.0      145.364  963.409        1
         9.0      137.687  963.409        1
         9.0      129.931  963.409        1
         9.0      122.095  963.409        1
         9.0      114.179  963.409        1
         9.0      106.183  963.409        1
         9.0       98.106  963.409        1
         9.0       89.950  963.409        1
         9.0       81.714  963.409        1
         9.0       73.398  963.409        1
         9.0       65.002  963.409        1
         9.0       56.526  963.409        1
         9.0       47.970  963.409        1
         9.0       39.334  963.409        1
         9.0       30.619  963.409        1
         9.0       21.823  963.409        1
         9.0       12.947  963.409        1
         9.0        3.991  963.408        1
         9.0      354.956  963.408        1
         9.0      345.840  963.408        1
         9.0      336.644  963.407        1
         9.0      327.369  963.407        1
         9.0      318.013  963.406        1
         9.0      308.578  963.405        1
         9.0      299.062  963.404        1
         9.0      289.467  963.402        1
         9.0      279.791  963.400        1
         9.0      270.036  963.398        1
         9.0      260.201  963.394        1
         9.0      250.285  963.390        1
         9.0      240.290  963.385        1
         9.0      230.215  963.379        1
         9.0      220.060  963.372        1
         9.0      209.825  963.362        1
         9.0      199.510  963.350        1
         9.0      189.115  963.336        1
         9.0      178.640  963.318        1
         9.0      168.085  963.297        1
         9.0      157.450  963.271        1
         9.0      146.735  963.239        1
         9.0      135.940  963.200        1
         9.0      125.065  963.154        1
         9.0      114.110  963.098        1
         9.0      103.076  963.031        1
         9.0       91.961  962.952        1
         9.0       80.766  962.856        1
         9.0       69.492  962.743        1
         9.0       58.137  962.609        1
         9.0       46.702  962.451        1
         9.0       35.188  962.265        1
         9.0       23.594  962.046        1
         9.0       11.919  961.790        1
         9.0        0.165  961.491        1
         9.0      348.330  961.142        1
         9.0      336.416  960.737        1
         9.0      324.422  960.268        1
         9.0      312.347  959.726        1
         9.0      300.193  959.102        1
         9.0      287.959  958.384        1
         9.0      275.645  957.562        1
         9.0      263.251  956.623        1
         9.0      250.777  955.552        1
         9.0      238.223  954.334        1
         9.0      225.589  952.954        1
         9.0      212.875  951.392        1
         9.0      200.081  949.631        1
         9.0      187.207  947.650        1
         9.0      174.253  945.427        1
         9.0      161.220  942.939        1
         9.0      148.106  940.161        1
         9.0      134.912  937.068        1
         9.0      121.638  933.632        1
         9.0      108.285  929.827        1
         9.0       94.851  925.621        1
         9.0       81.338  920.986        1
         9.0       67.744  915.891        1
         9.0       54.071  910.303        1
         9.0       40.317  904.191        1
         9.0       26.484  897.523        1
         9.0       12.570  890.267        1
         9.0      358.577  882.391        1
         9.0      344.504  873.864        1
         9.0      330.351  864.655        1
         9.0      316.117  854.736        1
         9.0      301.804  844.079        1
         9.0      287.411  832.659        1
         9.0      272.938  820.454        1
         9.0      258.385  807.442        1
         9.0      243.752  793.607        1
         9.0      229.039  778.936        1
         9.0      214.246  763.420        1
         9.0      199.373  747.053        1
         9.0      184.420  729.836        1
         9.0      169.387  711.773        1
         9.0      154.274  692.876        1
         9.0      139.082  673.161        1
         9.0      123.809  652.650        1
         9.0      108.456  631.372        1
         9.0       93.024  609.363        1
         9.0       77.511  586.665        1
         9.0       61.918  563.326        1
         9.0       46.246  539.403        1
         9.0       30.493  514.956        1
         9.0       14.661  490.056        1
         9.0      358.749  464.777        1
         9.0      342.756  439.201        1
         9.0      326.684  413.415        1
         9.0      310.532  387.510        1
         9.0      294.299  361.586        1
         9.0      277.987  335.743        1
         9.0      261.595  310.087        1
         9.0      245.123  284.727        1
         9.0      228.571  259.774        1
         9.0      211.939  235.341        1
         9.0      195.227  211.540        1
         9.0      178.435  188.486        1
         9.0      161.563  166.290        1
         9.0      144.611  145.064        1
         9.0      127.579  124.916        1
         9.0      110.467  105.949        1
         9.0       93.275   88.263        1
         9.0       76.003   71.952        1
         9.0       58.652   57.106        1
         9.0       41.220   43.804        1
         9.0       23.708   32.121        1
         9.0        6.117   22.121        1
         9.0      348.445   13.861        1
         9.0      330.694    7.387        1
         9.0      312.862    2.737        1
         9.0      294.951    0.000        1
        18.0        0.000    0.000        0
         9.0      204.951    0.000        1
         9.0      222.862    2.737        1
         9.0      240.694    7.387        1
         9.0      258.445   13.861        1
         9.0      276.117   22.121        1
         9.0      293.708   32.121        1
         9.0      311.220   43.804        1
         9.0      328.652   57.106        1
         9.0      346.003   71.952        1
         9.0        3.275   88.263        1
         9.0       20.467  105.949        1
         9.0       37.579  124.916        1
         9.0       54.611  145.064        1
         9.0       71.563  166.290        1
         9.0       88.435  188.486        1
         9.0      105.227  211.540        1
         9.0      121.939  235.341        1
         9.0      138.571  259.774        1
         9.0      155.123  284.727        1
         9.0      171.595  310.087        1
         9.0      187.987  335.743        1
         9.0      204.299  361.586        1
         9.0      220.532  387.510        1
         9.0      236.684  413.415        1
         9.0      252.756  439.201        1
         9.0      268.749  464.777        1
         9.0      284.661  490.056        1
         9.0      300.493  514.956        1
         9.0      316.246  539.403        1
         9.0      331.918  563.326        1
         9.0      347.511  586.665        1
         9.0        3.024  609.363        1
         9.0       18.456  631.372        1
         9.0       33.809  652.650        1
         9.0       49.082  673.161        1
         9.0       64.274  692.876        1
         9.0       79.387  711.773        1
         9.0       94.420  729.836        1
         9.0      109.373  747.053        1
         9.0      124.246  763.420        1
         9.0      139.039  778.936        1
         9.0      153.752  793.607        1
         9.0      168.385  807.442        1
         9.0      182.938  820.454        1
         9.0      197.411  832.659        1
         9.0      211.804  844.079        1
         9.0      226.117  854.736        1
         9.0      240.351  864.655        1
         9.0      254.504  873.864        1
         9.0      268.577  882.391        1
         9.0      282.570  890.267        1
         9.0      296.484  897.523        1
         9.0      310.317  904.191        1
         9.0      324.071  910.303        1
         9.0      337.744  915.891        1
         9.0      351.338  920.986        1
         9.0        4.851  925.621        1
         9.0       18.285  929.827        1
         9.0       31.638  933.632        1
         9.0       44.912  937.068        1
         9.0       58.106  940.161        1
         9.0       71.220  942.939        1
         9.0       84.253  945.427        1
         9.0       97.207  947.650        1
         9.0      110.081  949.631        1
         9.0      122.875  951.392        1
         9.0      135.589  952.954        1
         9.0      148.223  954.334        1
         9.0      160.777  955.552        1
         9.0      173.251  956.623        1
         9.0      185.645  957.562        1
         9.0      197.959  958.384        1
         9.0      210.193  959.102        1
         9.0      222.347  959.726        1
         9.0      234.422  960.268        1
         9.0      246.416  960.737        1
         9.0      258.330  961.142        1
         9.0      270.165  961.491        1
         9.0      281.919  961.790        1
         9.0      293.594  962.046        1
         9.0      305.188  962.265        1
         9.0      316.702  962.451        1
         9.0      328.137  962.609        1
         9.0      339.492  962.743        1
         9.0      350.766  962.856        1
         9.0        1.961  962.952        1
         9.0       13.076  963.031        1
         9.0       24.110  963.098        1
         9.0       35.065  963.154        1
         9.0       45.940  963.200        1
         9.0       56.735  963.239        1
         9.0       67.450  963.271        1
         9.0       78.085  963.297        1
         9.0       88.640  963.318        1
         9.0       99.115  963.336        1
         9.0      109.510  963.350        1
         9.0      119.825  963.362        1
         9.0      130.060  963.372        1
         9.0      140.215  963.379        1
         9.0      150.290  963.385        1
         9.0      160.285  963.390        1
         9.0      170.201  963.394        1
         9.0      180.036  963.398        1
         9.0      189.791  963.400        1
         9.0      199.467  963.402        1
         9.0      209.062  963.404        1
         9.0      218.578  963.405        1
         9.0      228.013  963.406        1
         9.0      237.369  963.407        1
         9.0      246.644  963.407        1
         9.0      255.840  963.408        1
         9.0      264.956  963.408        1
         9.0      273.991  963.408        1
         9.0      282.947  963.409        1
         9.0      291.823  963.409        1
         9.0      300.619  963.409        1
         9.0      309.334  963.409        1
         9.0      317.970  963.409        1
         9.0      326.526  963.409        1
         9.0      335.002  963.409        1
         9.0      343.398  963.409        1
         9.0      351.714  963.409        1
         9.0      359.950  963.409        1
         9.0        8.106  963.409        1
         9.0       16.183  963.409        1
         9.0       24.179  963.409        1
         9.0       32.095  963.409        1
         9.0       39.931  963.409        1
         9.0       47.687  963.409        1
         9.0       55.364  963.409        1
         9.0       62.960  963.409        1
         9.0       70.477  963.409        1
         9.0       77.913  963.409        1
         9.0       85.270  963.409        1
         9.0       92.546  963.409        1
         9.0       99.743  963.409        1
         9.0      106.859  963.409        1
         9.0      113.896  963.409        1
         9.0      120.853  963.409        1
         9.0      127.729  963.409        1
         9.0      134.526  963.409        1
         9.0      141.243  963.409        1
         9.0      147.880  963.409        1
         9.0      154.437  963.409        1
         9.0      160.914  963.409        1
         9.0      167.310  963.409        1
         9.0      173.627  963.409        1
         9.0      179.864  963.409        1
         9.0      186.022  963.409        1
         9.0      192.099  963.409        1
         9.0      198.096  963.409        1
         9.0      204.013  963.409        1
         9.0      209.850  963.409        1
         9.0      215.607  963.409        1
         9.0      221.285  963.409        1
         9.0      226.882  963.409        1
         9.0      232.399  963.409        1
         9.0      237.837  963.409        1
         9.0      243.194  963.409        1
         9.0      248.472  963.409        1
         9.0      253.669  963.409        1
         9.0      258.787  963.409        1
         9.0      263.824  963.409        1
         9.0      268.782  963.409        1
         9.0      273.660  963.409        1
         9.0      278.457  963.409        1
         9.0      283.175  963.409        1
         9.0      287.813  963.409        1
         9.0      292.371  963.409        1
         9.0      296.849  963.409        1
         9.0      301.247  963.409        1
         9.0      305.565  963.409        1
         9.0      309.803  963.409        1
         9.0      313.961  963.409        1
         9.0      318.039  963.409        1
         9.0      322.037  963.409        1
         9.0      325.955  963.409        1
         9.0      329.793  963.409        1
         9.0      333.551  963.409        1
         9.0      337.229  963.409        1
         9.0      340.828  963.409        1
         9.0      344.346  963.409        1
         9.0      347.784  963.409        1
         9.0      351.143  963.409        1
         9.0      354.421  963.409        1
         9.0      357.620  963.409        1
         9.0        0.738  963.409        1
         9.0        3.777  963.409        1
         9.0        6.735  963.409        1
         9.0        9.614  963.409        1
         9.0       12.413  963.409        1
         9.0       15.131  963.409        1
         9.0       17.770  963.409        1
         9.0       20.329  963.409        1
         9.0       22.808  963.409        1
         9.0       25.207  963.409        1
         9.0       27.525  963.409        1
         9.0       29.764  963.409        1
         9.0       31.923  963.409        1
         9.0       34.002  963.409        1
         9.0       36.001  963.409        1
         9.0       37.921  963.409        1
         9.0       39.760  963.409        1
         9.0       41.519  963.409        1
         9.0       43.198  963.409        1
         9.0       44.797  963.409        1
         9.0       46.317  963.409        1
         9.0       47.756  963.409        1
         9.0       49.115  963.409        1
         9.0       50.395  963.409        1
         9.0       51.594  963.409        1
         9.0       52.713  963.409        1
         9.0       53.753  963.409        1
         9.0       54.713  963.409        1
         9.0       55.592  963.409        1
         9.0       56.392  963.409        1
         9.0       57.111  963.409        1
         9.0       57.751  963.409        1
         9.0       58.311  963.409        1
         9.0       58.791  963.409        1
         9.0       59.190  963.409        1
         9.0       59.510  963.409        1
         9.0       59.750  963.409        1
         9.0       59.910  963.409        1
        18.0       59.990  963.409        1
         9.0       59.910  963.409        1
         9.0       59.750  963.409        1
         9.0       59.510  963.409        1
         9.0       59.190  963.409        1
         9.0       58.791  963.409        1
         9.0       58.311  963.409        1
         9.0       57.751  963.409        1
         9.0       57.111  963.409        1
         9.0       56.392  963.409        1
         9.0       55.592  963.409        1
         9.0       54.713  963.409        1
         9.0       53.753  963.409        1
         9.0       52.713  963.409        1
         9.0       51.594  963.409        1
         9.0       50.395  963.409        1
         9.0       49.115  963.409        1
         9.0       47.756  963.409        1
         9.0       46.317  963.409        1
         9.0       44.797  963.409        1
         9.0       43.198  963.409        1
         9.0       41.519  963.409        1
         9.0       39.760  963.409        1
         9.0       37.921  963.409        1
         9.0       36.001  963.409        1
         9.0       34.002  963.409        1
         9.0       31.923  963.409        1
         9.0       29.764  963.409        1
         9.0       27.525  963.409        1
         9.0       25.207  963.409        1
         9.0       22.808  963.409        1
         9.0       20.329  963.409        1
         9.0       17.770  963.409        1
         9.0       15.131  963.409        1
         9.0       12.413  963.409        1
         9.0        9.614  963.409        1
         9.0        6.735  963.409        1
         9.0        3.777  963.409        1
         9.0        0.738  963.409        1
         9.0      357.620  963.409        1
         9.0      354.421  963.409        1
         9.0      351.143  963.409        1
         9.0      347.784  963.409        1
         9.0      344.346  963.409        1
         9.0      340.828  963.409        1
         9.0      337.229  963.409        1
         9.0      333.551  963.409        1
         9.0      329.793  963.409        1
         9.0      325.955  963.409        1
         9.0      322.037  963.409        1
         9.0      318.039  963.409        1
         9.0      313.961  963.409        1
         9.0      309.803  963.409        1
         9.0      305.565  963.409        1
         9.0      301.247  963.409        1
         9.0      296.849  963.409        1
         9.0      292.371  963.409        1
         9.0      287.813  963.409        1
         9.0      283.175  963.409        1
         9.0      278.457  963.409        1
         9.0      273.660  963.409        1
         9.0      268.782  963.409        1
         9.0      263.824  963.409        1
         9.0      258.787  963.409        1
         9.0      253.669  963.409        1
         9.0      248.472  963.409        1
         9.0      243.194  963.409        1
         9.0      237.837  963.409        1
         9.0      232.399  963.409        1
         9.0      226.882  963.409        1
         9.0      221.285  963.409        1
         9.0      215.607  963.409        1
         9.0      209.850  963.409        1
         9.0      204.013  963.409        1
         9.0      198.096  963.409        1
         9.0      192.099  963.409        1
         9.0      186.022  963.409        1
         9.0      179.864  963.409        1
         9.0      173.627  963.409        1
         9.0      167.310  963.409        1
         9.0      160.914  963.409        1
         9.0      154.437  963.409        1
         9.0      147.880  963.409        1
         9.0      141.243  963.409        1
         9.0      134.526  963.409        1
         9.0      127.729  963.409        1
         9.0      120.853  963.409        1
         9.0      113.896  963.409        1
         9.0      106.859  963.409        1
         9.0       99.743  963.409        1
         9.0       92.546  963.409        1
         9.0       85.270  963.409        1
         9.0       77.913  963.409        1
         9.0       70.477  963.409        1
         9.0       62.960  963.409        1
         9.0       55.364  963.409        1
         9.0       47.687  963.409        1
         9.0       39.931  963.409        1
         9.0       32.095  963.409        1
         9.0       24.179  963.409        1
         9.0       16.183  963.409        1
         9.0        8.106  963.409        1
         9.0      359.950  963.409        1
         9.0      351.714  963.409        1
         9.0      343.398  963.409        1
         9.0      335.002  963.409        1
         9.0      326.526  963.409        1
         9.0      317.970  963.409        1
         9.0      309.334  963.409        1
         9.0      300.619  963.409        1
         9.0      291.823  963.409        1
         9.0      282.947  963.409        1
         9.0      273.991  963.408        1
         9.0      264.956  963.408        1
         9.0      255.840  963.408        1
         9.0      246.644  963.407        1
         9.0      237.369  963.407        1
         9.0      228.013  963.406        1
         9.0      218.578  963.405        1
         9.0      209.062  963.404        1
         9.0      199.467  963.402        1
         9.0      189.791  963.400        1
         9.0      180.036  963.398        1
         9.0      170.201  963.394        1
         9.0      160.285  963.390        1
         9.0      150.290  963.385        1
         9.0      140.215  963.379        1
         9.0      130.060  963.372        1
         9.0      119.825  963.362        1
         9.0      109.510  963.350        1
         9.0       99.115  963.336        1
         9.0       88.640  963.318        1
         9.0       78.085  963.297        1
         9.0       67.450  963.271        1
         9.0       56.735  963.239        1
         9.0       45.940  963.200        1
         9.0       35.065  963.154        1
         9.0       24.110  963.098        1
         9.0       13.076  963.031        1
         9.0        1.961  962.952        1
         9.0      350.766  962.856        1
         9.0      339.492  962.743        1
         9.0      328.137  962.609        1
         9.0      316.702  962.451        1
         9.0      305.188  962.265        1
         9.0      293.594  962.046        1
         9.0      281.919  961.790        1
         9.0      270.165  961.491        1
         9.0      258.330  961.142        1
         9.0      246.416  960.737        1
         9.0      234.422  960.268        1
         9.0      222.347  959.726        1
         9.0      210.193  959.102        1
         9.0      197.959  958.384        1
         9.0      185.645  957.562        1
         9.0      173.251  956.623        1
         9.0      160.777  955.552        1
         9.0      148.223  954.334        1
         9.0      135.589  952.954        1
         9.0      122.875  951.392        1
         9.0      110.081  949.631        1
         9.0       97.207  947.650        1
         9.0       84.253  945.427        1
         9.0       71.220  942.939        1
         9.0       58.106  940.161        1
         9.0       44.912  937.068        1
         9.0       31.638  933.632        1
         9.0       18.285  929.827        1
         9.0        4.851  925.621        1
         9.0      351.338  920.986        1
         9.0      337.744  915.891        1
         9.0      324.071  910.303        1
         9.0      310.317  904.191        1
         9.0      296.484  897.523        1
         9.0      282.570  890.267        1
         9.0      268.577  882.391        1
         9.0      254.504  873.864        1
         9.0      240.351  864.655        1
         9.0      226.117  854.736        1
         9.0      211.804  844.079        1
         9.0      197.411  832.659        1
         9.0      182.938  820.454        1
         9.0      168.385  807.442        1
         9.0      153.752  793.607        1
         9.0      139.039  778.936        1
         9.0      124.246  763.420        1
         9.0      109.373  747.053        1
         9.0       94.420  729.836        1
         9.0       79.387  711.773        1
         9.0       64.274  692.876        1
         9.0       49.082  673.161        1
         9.0       33.809  652.650        1
         9.0       18.456  631.372        1
         9.0        3.024  609.363        1
         9.0      347.511  586.665        1
         9.0      331.918  563.326        1
         9.0      316.246  539.403        1
         9.0      300.493  514.956        1
         9.0      284.661  490.056        1
         9.0      268.749  464.777        1
         9.0      252.756  439.201        1
         9.0      236.684  413.415        1
         9.0      220.532  387.510        1
         9.0      204.299  361.586        1
         9.0      187.987  335.743        1
         9.0      171.595  310.087        1
         9.0      155.123  284.727        1
         9.0      138.571  259.774        1
         9.0      121.939  235.341        1
         9.0      105.227  211.540        1
         9.0       88.435  188.486        1
         9.0       71.563  166.290        1
         9.0       54.611  145.064        1
         9.0       37.579  124.916        1
         9.0       20.467  105.949        1
         9.0        3.275   88.263        1
         9.0      346.003   71.952        1
         9.0      328.652   57.106        1
         9.0      311.220   43.804        1
         9.0      293.708   32.121        1
         9.0      276.117   22.121        1
         9.0      258.445   13.861        1
         9.0      240.694    7.387        1
         9.0      222.862    2.737        1
         9.0      204.951    0.000        1
        18.0        0.000    0.000        0
         9.0      294.951    0.000        1
         9.0      312.862    2.737        1
         9.0      330.694    7.387        1
         9.0      348.445   13.861        1
         9.0        6.117   22.121        1
         9.0       23.708   32.121        1
         9.0       41.220   43.804        1
         9.0       58.652   57.106        1
         9.0       76.003   71.952        1
         9.0       93.275   88.263        1
         9.0      110.467  105.949        1
         9.0      127.579  124.916        1
         9.0      144.611  145.064        1
         9.0      161.563  166.290        1
         9.0      178.435  188.486        1
         9.0      195.227  211.540        1
         9.0      211.939  235.341        1
         9.0      228.571  259.774        1
         9.0      245.123  284.727        1
         9.0      261.595  310.087        1
         9.0      277.987  335.743        1
         9.0      294.299  361.586        1
         9.0      310.532  387.510        1
         9.0      326.684  413.415        1
         9.0      342.756  439.201        1
         9.0      358.749  464.777        1
         9.0       14.661  490.056        1
         9.0       30.493  514.956        1
         9.0       46.246  539.403        1
         9.0       61.918  563.326        1
         9.0       77.511  586.665        1
         9.0       93.024  609.363        1
         9.0      108.456  631.372        1
         9.0      123.809  652.650        1
         9.0      139.082  673.161        1
         9.0      154.274  692.876        1
         9.0      169.387  711.773        1
         9.0      184.420  729.836        1
         9.0      199.373  747.053        1
         9.0      214.246  763.420        1
         9.0      229.039  778.936        1
         9.0      243.752  793.607        1
         9.0      258.385  807.442        1
         9.0      272.938  820.454        1
         9.0      287.411  832.659        1
         9.0      301.804  844.079        1
         9.0      316.117  854.736        1
         9.0      330.351  864.655        1
         9.0      344.504  873.864        1
         9.0      358.577  882.391        1
         9.0       12.570  890.267        1
         9.0       26.484  897.523        1
         9.0       40.317  904.191        1
         9.0       54.071  910.303        1
         9.0       67.744  915.891        1
         9.0       81.338  920.986        1
         9.0       94.851  925.621        1
         9.0      108.285  929.827        1
         9.0      121.638  933.632        1
         9.0      134.912  937.068        1
         9.0      148.106  940.161        1
         9.0      161.220  942.939        1
         9.0      174.253  945.427        1
         9.0      187.207  947.650        1
         9.0      200.081  949.631        1
         9.0      212.875  951.392        1
         9.0      225.589  952.954        1
         9.0      238.223  954.334        1
         9.0      250.777  955.552        1
         9.0      263.251  956.623        1
         9.0      275.645  957.562        1
         9.0      287.959  958.384        1
         9.0      300.193  959.102        1
         9.0      312.347  959.726        1
         9.0      324.422  960.268        1
         9.0      336.416  960.737        1
         9.0      348.330  961.142        1
         9.0        0.165  961.491        1
         9.0       11.919  961.790        1
         9.0       23.594  962.046        1
         9.0       35.188  962.265        1
         9.0       46.702  962.451        1
         9.0       58.137  962.609        1
         9.0       69.492  962.743        1
         9.0       80.766  962.856        1
         9.0       91.961  962.952        1
         9.0      103.076  963.031        1
         9.0      114.110  963.098        1
         9.0      125.065  963.154        1
         9.0      135.940  963.200        1
         9.0      146.735  963.239        1
         9.0      157.450  963.271        1
         9.0      168.085  963.297        1
         9.0      178.640  963.318        1
         9.0      189.115  963.336        1
         9.0      199.510  963.350        1
         9.0      209.825  963.362        1
         9.0      220.060  963.372        1
         9.0      230.215  963.379        1
         9.0      240.290  963.385        1
         9.0      250.285  963.390        1
         9.0      260.201  963.394        1
         9.0      270.036  963.398        1
         9.0      279.791  963.400        1
         9.0      289.467  963.402        1
         9.0      299.062  963.404        1
         9.0      308.578  963.405        1
         9.0      318.013  963.406        1
         9.0      327.369  963.407        1
         9.0      336.644  963.407        1
         9.0      345.840  963.408        1
         9.0      354.956  963.408        1
         9.0        3.991  963.408        1
         9.0       12.947  963.409        1
         9.0       21.823  963.409        1
         9.0       30.619  963.409        1
         9.0       39.334  963.409        1
         9.0       47.970  963.409        1
         9.0       56.526  963.409        1
         9.0       65.002  963.409        1
         9.0       73.398  963.409        1
         9.0       81.714  963.409        1
         9.0       89.950  963.409        1
         9.0       98.106  963.409        1
         9.0      106.183  963.409        1
         9.0      114.179  963.409        1
         9.0      122.095  963.409        1
         9.0      129.931  963.409        1
         9.0      137.687  963.409        1
         9.0      145.364  963.409        1
         9.0      152.960  963.409        1
         9.0      160.477  963.409        1
         9.0      167.913  963.409        1
         9.0      175.270  963.409        1
         9.0      182.546  963.409        1
         9.0      189.743  963.409        1
         9.0      196.859  963.409        1
         9.0      203.896  963.409        1
         9.0      210.853  963.409        1
         9.0      217.729  963.409        1
         9.0      224.526  963.409        1
         9.0      231.243  963.409        1
         9.0      237.880  963.409        1
         9.0      244.437  963.409        1
         9.0      250.914  963.409        1
         9.0      257.310  963.409        1
         9.0      263.627  963.409        1
         9.0      269.864  963.409        1
         9.0      276.022  963.409        1
         9.0      282.099  963.409        1
         9.0      288.096  963.409        1
         9.0      294.013  963.409        1
         9.0      299.850  963.409        1
         9.0      305.607  963.409        1
         9.0      311.285  963.409        1
         9.0      316.882  963.409        1
         9.0      322.399  963.409        1
         9.0      327.837  963.409        1
         9.0      333.194  963.409        1
         9.0      338.472  963.409        1
         9.0      343.669  963.409        1
         9.0      348.787  963.409        1
         9.0      353.824  963.409        1
         9.0      358.782  963.409        1
         9.0        3.660  963.409        1
         9.0        8.457  963.409        1
         9.0       13.175  963.409        1
         9.0       17.813  963.409        1
         9.0       22.371  963.409        1
         9.0       26.849  963.409        1
         9.0       31.247  963.409        1
         9.0       35.565  963.409        1
         9.0       39.803  963.409        1
         9.0       43.961  963.409        1
         9.0       48.039  963.409        1
         9.0       52.037  963.409        1
         9.0       55.955  963.409        1
         9.0       59.793  963.409        1
         9.0       63.551  963.409        1
         9.0       67.229  963.409        1
         9.0       70.828  963.409        1
         9.0       74.346  963.409        1
         9.0       77.784  963.409        1
         9.0       81.143  963.409        1
         9.0       84.421  963.409        1
         9.0       87.620  963.409        1
         9.0       90.738  963.409        1
         9.0       93.777  963.409        1
         9.0       96.735  963.409        1
         9.0       99.614  963.409        1
         9.0      102.413  963.409        1
         9.0      105.131  963.409        1
         9.0      107.770  963.409        1
         9.0      110.329  963.409        1
         9.0      112.808  963.409        1
         9.0      115.207  963.409        1
         9.0      117.525  963.409        1
         9.0      119.764  963.409        1
         9.0      121.923  963.409        1
         9.0      124.002  963.409        1
         9.0      126.001  963.409        1
         9.0      127.921  963.409        1
         9.0      129.760  963.409        1
         9.0      131.519  963.409        1
         9.0      133.198  963.409        1
         9.0      134.797  963.409        1
         9.0      136.317  963.409        1
         9.0      137.756  963.409        1
         9.0      139.115  963.409        1
         9.0      140.395  963.409        1
         9.0      141.594  963.409        1
         9.0      142.713  963.409        1
         9.0      143.753  963.409        1
         9.0      144.713  963.409        1
         9.0      145.592  963.409        1
         9.0      146.392  963.409        1
         9.0      147.111  963.409        1
         9.0      147.751  963.409        1
         9.0      148.311  963.409        1
         9.0      148.791  963.409        1
         9.0      149.190  963.409        1
         9.0      149.510  963.409        1
         9.0      149.750  963.409        1
         9.0      149.910  963.409        1
        18.0      149.990  963.409        1
         9.0      149.910  963.409        1
         9.0      149.750  963.409        1
         9.0      149.510  963.409        1
         9.0      149.190  963.409        1
         9.0      148.791  963.409        1
         9.0      148.311  963.409        1
         9.0      147.751  963.409        1
         9.0      147.111  963.409        1
         9.0      146.392  963.409        1
         9.0      145.592  963.409        1
         9.0      144.713  963.409        1
         9.0      143.753  963.409        1
         9.0      142.713  963.409        1
         9.0      141.594  963.409        1
         9.0      140.395  963.409        1
         9.0      139.115  963.409        1
         9.0      137.756  963.409        1
         9.0      136.317  963.409        1
         9.0      134.797  963.409        1
         9.0      133.198  963.409        1
         9.0      131.519  963.409        1
         9.0      129.760  963.409        1
         9.0      127.921  963.409        1
         9.0      126.001  963.409        1
         9.0      124.002  963.409        1
         9.0      121.923  963.409        1
         9.0      119.764  963.409        1
         9.0      117.525  963.409        1
         9.0      115.207  963.409        1
         9.0      112.808  963.409        1
         9.0      110.329  963.409        1
         9.0      107.770  963.409        1
         9.0      105.131  963.409        1
         9.0      102.413  963.409        1
         9.0       99.614  963.409        1
         9.0       96.735  963.409        1
         9.0       93.777  963.409        1
         9.0       90.738  963.409        1
         9.0       87.620  963.409        1
         9.0       84.421  963.409        1
         9.0       81.143  963.409        1
         9.0       77.784  963.409        1
         9.0       74.346  963.409        1
         9.0       70.828  963.409        1
         9.0       67.229  963.409        1
         9.0       63.551  963.409        1
         9.0       59.793  963.409        1
         9.0       55.955  963.409        1
         9.0       52.037  963.409        1
         9.0       48.039  963.409        1
         9.0       43.961  963.409        1
         9.0       39.803  963.409        1
         9.0       35.565  963.409        1
         9.0       31.247  963.409        1
         9.0       26.849  963.409        1
         9.0       22.371  963.409        1
         9.0       17.813  963.409        1
         9.0       13.175  963.409        1
         9.0        8.457  963.409        1
         9.0        3.660  963.409        1
         9.0      358.782  963.409        1
         9.0      353.824  963.409        1
         9.0      348.787  963.409        1
         9.0      343.669  963.409        1
         9.0      338.472  963.409        1
         9.0      333.194  963.409        1
         9.0      327.837  963.409        1
         9.0      322.399  963.409        1
         9.0      316.882  963.409        1
         9.0      311.285  963.409        1
         9.0      305.607  963.409        1
         9.0      299.850  963.409        1
         9.0      294.013  963.409        1
         9.0      288.096  963.409        1
         9.0      282.099  963.409        1
         9.0      276.022  963.409        1
         9.0      269.864  963.409        1
         9.0      263.627  963.409        1
         9.0      257.310  963.409        1
         9.0      250.914  963.409        1
         9.0      244.437  963.409        1
         9.0      237.880  963.409        1
         9.0      231.243  963.409        1
         9.0      224.526  963.409        1
         9.0      217.729  963.409        1
         9.0      210.853  963.409        1
         9.0      203.896  963.409        1
         9.0      196.859  963.409        1
         9.0      189.743  963.409        1
         9.0      182.546  963.409        1
         9.0      175.270  963.409        1
         9.0      167.913  963.409        1
         9.0      160.477  963.409        1
         9.0      152.960  963.409        1
         9.0      145.364  963.409        1
         9.0      137.687  963.409        1
         9.0      129.931  963.409        1
         9.0      122.095  963.409        1
         9.0      114.179  963.409        1
         9.0      106.183  963.409        1
         9.0       98.106  963.409        1
         9.0       89.950  963.409        1
         9.0       81.714  963.409        1
         9.0       73.398  963.409        1
         9.0       65.002  963.409        1
         9.0       56.526  963.409        1
         9.0       47.970  963.409        1
         9.0       39.334  963.409        1
         9.0       30.619  963.409        1
         9.0       21.823  963.409        1
         9.0       12.947  963.409        1
         9.0        3.991  963.408        1
         9.0      354.956  963.408        1
         9.0      345.840  963.408        1
         9.0      336.644  963.407        1
         9.0      327.369  963.407        1
         9.0      318.013  963.406        1
         9.0      308.578  963.405        1
         9.0      299.062  963.404        1
         9.0      289.467  963.402        1
         9.0      279.791  963.400        1
         9.0      270.036  963.398        1
         9.0      260.201  963.394        1
         9.0      250.285  963.390        1
         9.0      240.290  963.385        1
         9.0      230.215  963.379        1
         9.0      220.060  963.372        1
         9.0      209.825  963.362        1
         9.0      199.510  963.350        1
         9.0      189.115  963.336        1
         9.0      178.640  963.318        1
         9.0      168.085  963.297        1
         9.0      157.450  963.271        1
         9.0      146.735  963.239        1
         9.0      135.940  963.200        1
         9.0      125.065  963.154        1
         9.0      114.110  963.098        1
         9.0      103.076  963.031        1
         9.0       91.961  962.952        1
         9.0       80.766  962.856        1
         9.0       69.492  962.743        1
         9.0       58.137  962.609        1
         9.0       46.702  962.451        1
         9.0       35.188  962.265        1
         9.0       23.594  962.046        1
         9.0       11.919  961.790        1
         9.0        0.165  961.491        1
         9.0      348.330  961.142        1
         9.0      336.416  960.737        1
         9.0      324.422  960.268        1
         9.0      312.347  959.726        1
         9.0      300.193  959.102        1
         9.0      287.959  958.384        1
         9.0      275.645  957.562        1
         9.0      263.251  956.623        1
         9.0      250.777  955.552        1
         9.0      238.223  954.334        1
         9.0      225.589  952.954        1
         9.0      212.875  951.392        1
         9.0      200.081  949.631        1
         9.0      187.207  947.650        1
         9.0      174.253  945.427        1
         9.0      161.220  942.939        1
         9.0      148.106  940.161        1
         9.0      134.912  937.068        1
         9.0      121.638  933.632        1
         9.0      108.285  929.827        1
         9.0       94.851  925.621        1
         9.0       81.338  920.986        1
         9.0       67.744  915.891        1
         9.0       54.071  910.303        1
         9.0       40.317  904.191        1
         9.0       26.484  897.523        1
         9.0       12.570  890.267        1
         9.0      358.577  882.391        1
         9.0      344.504  873.864        1
         9.0      330.351  864.655        1
         9.0      316.117  854.736        1
         9.0      301.804  844.079        1
         9.0      287.411  832.659        1
         9.0      272.938  820.454        1
         9.0      258.385  807.442        1
         9.0      243.752  793.607        1
         9.0      229.039  778.936        1
         9.0      214.246  763.420        1
         9.0      199.373  747.053        1
         9.0      184.420  729.836        1
         9.0      169.387  711.773        1
         9.0      154.274  692.876        1
         9.0      139.082  673.161        1
         9.0      123.809  652.650        1
         9.0      108.456  631.372        1
         9.0       93.024  609.363        1
         9.0       77.511  586.665        1
         9.0       61.918  563.326        1
         9.0       46.246  539.403        1
         9.0       30.493  514.956        1
         9.0       14.661  490.056        1
         9.0      358.749  464.777        1
         9.0      342.756  439.201        1
         9.0      326.684  413.415        1
         9.0      310.532  387.510        1
         9.0      294.299  361.586        1
         9.0      277.987  335.743        1
         9.0      261.595  310.087        1
         9.0      245.123  284.727        1
         9.0      228.571  259.774        1
         9.0      211.939  235.341        1
         9.0      195.227  211.540        1
         9.0      178.435  188.486        1
         9.0      161.563  166.290        1
         9.0      144.611  145.064        1
         9.0      127.579  124.916        1
         9.0      110.467  105.949        1
         9.0       93.275   88.263        1
         9.0       76.003   71.952        1
         9.0       58.652   57.106        1
         9.0       41.220   43.804        1
         9.0       23.708   32.121        1
         9.0        6.117   22.121        1
         9.0      348.445   13.861        1
         9.0      330.694    7.387        1
         9.0      312.862    2.737        1
         9.0      294.951    0.000        1
        18.0        0.000    0.000        0
         9.0      144.951    0.000        1
         9.0      162.862    2.737        1
         9.0      180.694    7.387        1
         9.0      198.445   13.861        1
         9.0      216.117   22.121        1
         9.0      233.708   32.121        1
         9.0      251.220   43.804        1
         9.0      268.652   57.106        1
         9.0      286.003   71.952        1
         9.0      303.275   88.263        1
         9.0      320.467  105.949        1
         9.0      337.579  124.916        1
         9.0      354.611  145.064        1
         9.0       11.563  166.290        1
         9.0       28.435  188.486        1
         9.0       45.227  211.540        1
         9.0       61.939  235.341        1
         9.0       78.571  259.774        1
         9.0       95.123  284.727        1
         9.0      111.595  310.087        1
         9.0      127.987  335.743        1
         9.0      144.299  361.586        1
         9.0      160.532  387.510        1
         9.0      176.684  413.415        1
         9.0      192.756  439.201        1
         9.0      208.749  464.777        1
         9.0      224.661  490.056        1
         9.0      240.493  514.956        1
         9.0      256.246  539.403        1
         9.0      271.918  563.326        1
         9.0      287.511  586.665        1
         9.0      303.024  609.363        1
         9.0      318.456  631.372        1
         9.0      333.809  652.650        1
         9.0      349.082  673.161        1
         9.0        4.274  692.876        1
         9.0       19.387  711.773        1
         9.0       34.420  729.836        1
         9.0       49.373  747.053        1
         9.0       64.246  763.420        1
         9.0       79.039  778.936        1
         9.0       93.752  793.607        1
         9.0      108.385  807.442        1
         9.0      122.938  820.454        1
         9.0      137.411  832.659        1
         9.0      151.804  844.079        1
         9.0      166.117  854.736        1
         9.0      180.351  864.655        1
         9.0      194.504  873.864        1
         9.0      208.577  882.391        1
         9.0      222.570  890.267        1
         9.0      236.484  897.523        1
         9.0      250.317  904.191        1
         9.0      264.071  910.303        1
         9.0      277.744  915.891        1
         9.0      291.338  920.986        1
         9.0      304.851  925.621        1
         9.0      318.285  929.827        1
         9.0      331.638  933.632        1
         9.0      344.912  937.068        1
         9.0      358.106  940.161        1
         9.0       11.220  942.939        1
         9.0       24.253  945.427        1
         9.0       37.207  947.650        1
         9.0       50.081  949.631        1
         9.0       62.875  951.392        1
         9.0       75.589  952.954        1
         9.0       88.223  954.334        1
         9.0      100.777  955.552        1
         9.0      113.251  956.623        1
         9.0      125.645  957.562        1
         9.0      137.959  958.384        1
         9.0      150.193  959.102        1
         9.0      162.347  959.726        1
         9.0      174.422  960.268        1
         9.0      186.416  960.737        1
         9.0      198.330  961.142        1
         9.0      210.165  961.491        1
         9.0      221.919  961.790        1
         9.0      233.594  962.046        1
         9.0      245.188  962.265        1
         9.0      256.702  962.451        1
         9.0      268.137  962.609        1
         9.0      279.492  962.743        1
         9.0      290.766  962.856        1
         9.0      301.961  962.952        1
         9.0      313.076  963.031        1
         9.0      324.110  963.098        1
         9.0      335.065  963.154        1
         9.0      345.940  963.200        1
         9.0      356.735  963.239        1
         9.0        7.450  963.271        1
         9.0       18.085  963.297        1
         9.0       28.640  963.318        1
         9.0       39.115  963.336        1
         9.0       49.510  963.350        1
         9.0       59.825  963.362        1
         9.0       70.060  963.372        1
         9.0       80.215  963.379        1
         9.0       90.290  963.385        1
         9.0      100.285  963.390        1
         9.0      110.201  963.394        1
         9.0      120.036  963.398        1
         9.0      129.791  963.400        1
         9.0      139.467  963.402        1
         9.0      149.062  963.404        1
         9.0      158.578  963.405        1
         9.0      168.013  963.406        1
         9.0      177.369  963.407        1
         9.0      186.644  963.407        1
         9.0      195.840  963.408        1
         9.0      204.956  963.408        1
         9.0      213.991  963.408        1
         9.0      222.947  963.409        1
         9.0      231.823  963.409        1
         9.0      240.619  963.409        1
         9.0      249.334  963.409        1
         9.0      257.970  963.409        1
         9.0      266.526  963.409        1
         9.0      275.002  963.409        1
         9.0      283.398  963.409        1
         9.0      291.714  963.409        1
         9.0      299.950  963.409        1
         9.0      308.106  963.409        1
         9.0      316.183  963.409        1
         9.0      324.179  963.409        1
         9.0      332.095  963.409        1
         9.0      339.931  963.409        1
         9.0      347.687  963.409        1
         9.0      355.364  963.409        1
         9.0        2.960  963.409        1
         9.0       10.477  963.409        1
         9.0       17.913  963.409        1
         9.0       25.270  963.409        1
         9.0       32.546  963.409        1
         9.0       39.743  963.409        1
         9.0       46.859  963.409        1
         9.0       53.896  963.409        1
         9.0       60.853  963.409        1
         9.0       67.729  963.409        1
         9.0       74.526  963.409        1
         9.0       81.243  963.409        1
         9.0       87.880  963.409        1
         9.0       94.437  963.409        1
         9.0      100.914  963.409        1
         9.0      107.310  963.409        1
         9.0      113.627  963.409        1
         9.0      119.864  963.409        1
         9.0      126.022  963.409        1
         9.0      132.099  963.409        1
         9.0      138.096  963.409        1
         9.0      144.013  963.409        1
         9.0      149.850  963.409        1
         9.0      155.607  963.409        1
         9.0      161.285  963.409        1
         9.0      166.882  963.409        1
         9.0      172.399  963.409        1
         9.0      177.837  963.409        1
         9.0      183.194  963.409        1
         9.0      188.472  963.409        1
         9.0      193.669  963.409        1
         9.0      198.787  963.409        1
         9.0      203.824  963.409        1
         9.0      208.782  963.409        1
         9.0      213.660  963.409        1
         9.0      218.457  963.409        1
         9.0      223.175  963.409        1
         9.0      227.813  963.409        1
         9.0      232.371  963.409        1
         9.0      236.849  963.409        1
         9.0      241.247  963.409        1
         9.0      245.565  963.409        1
         9.0      249.803  963.409        1
         9.0      253.961  963.409        1
         9.0      258.039  963.409        1
         9.0      262.037  963.409        1
         9.0      265.955  963.409        1
         9.0      269.793  963.409        1
         9.0      273.551  963.409        1
         9.0      277.229  963.409        1
         9.0      280.828  963.409        1
         9.0      284.346  963.409        1
         9.0      287.784  963.409        1
         9.0      291.143  963.409        1
         9.0      294.421  963.409        1
         9.0      297.620  963.409        1
         9.0      300.738  963.409        1
         9.0      303.777  963.409        1
         9.0      306.735  963.409        1
         9.0      309.614  963.409        1
         9.0      312.413  963.409        1
         9.0      315.131  963.409        1
         9.0      317.770  963.409        1
         9.0      320.329  963.409        1
         9.0      322.808  963.409        1
         9.0      325.207  963.409        1
         9.0      327.525  963.409        1
         9.0      329.764  963.409        1
         9.0      331.923  963.409        1
         9.0      334.002  963.409        1
         9.0      336.001  963.409        1
         9.0      337.921  963.409        1
         9.0      339.760  963.409        1
         9.0      341.519  963.409        1
         9.0      343.198  963.409        1
         9.0      344.797  963.409        1
         9.0      346.317  963.409        1
         9.0      347.756  963.409        1
         9.0      349.115  963.409        1
         9.0      350.395  963.409        1
         9.0      351.594  963.409        1
         9.0      352.713  963.409        1
         9.0      353.753  963.409        1
         9.0      354.713  963.409        1
         9.0      355.592  963.409        1
         9.0      356.392  963.409        1
         9.0      357.111  963.409        1
         9.0      357.751  963.409        1
         9.0      358.311  963.409        1
         9.0      358.791  963.409        1
         9.0      359.190  963.409        1
         9.0      359.510  963.409        1
         9.0      359.750  963.409        1
         9.0      359.910  963.409        1
        18.0      359.990  963.409        1
         9.0      359.910  963.409        1
         9.0      359.750  963.409        1
         9.0      359.510  963.409        1
         9.0      359.190  963.409        1
         9.0      358.791  963.409        1
         9.0      358.311  963.409        1
         9.0      357.751  963.409        1
         9.0      357.111  963.409        1
         9.0      356.392  963.409        1
         9.0      355.592  963.409        1
         9.0      354.713  963.409        1
         9.0      353.753  963.409        1
         9.0      352.713  963.409        1
         9.0      351.594  963.409        1
         9.0      350.395  963.409        1
         9.0      349.115  963.409        1
         9.0      347.756  963.409        1
         9.0      346.317  963.409        1
         9.0      344.797  963.409        1
         9.0      343.198  963.409        1
         9.0      341.519  963.409        1
         9.0      339.760  963.409        1
         9.0      337.921  963.409        1
         9.0      336.001  963.409        1
         9.0      334.002  963.409        1
         9.0      331.923  963.409        1
         9.0      329.764  963.409        1
         9.0      327.525  963.409        1
         9.0      325.207  963.409        1
         9.0      322.808  963.409        1
         9.0      320.329  963.409        1
         9.0      317.770  963.409        1
         9.0      315.131  963.409        1
         9.0      312.413  963.409        1
         9.0      309.614  963.409        1
         9.0      306.735  963.409        1
         9.0      303.777  963.409        1
         9.0      300.738  963.409        1
         9.0      297.620  963.409        1
         9.0      294.421  963.409        1
         9.0      291.143  963.409        1
         9.0      287.784  963.409        1
         9.0      284.346  963.409        1
         9.0      280.828  963.409        1
         9.0      277.229  963.409        1
         9.0      273.551  963.409        1
         9.0      269.793  963.409        1
         9.0      265.955  963.409        1
         9.0      262.037  963.409        1
         9.0      258.039  963.409        1
         9.0      253.961  963.409        1
         9.0      249.803  963.409        1
         9.0      245.565  963.409        1
         9.0      241.247  963.409        1
         9.0      236.849  963.409        1
         9.0      232.371  963.409        1
         9.0      227.813  963.409        1
         9.0      223.175  963.409        1
         9.0      218.457  963.409        1
         9.0      213.660  963.409        1
         9.0      208.782  963.409        1
         9.0      203.824  963.409        1
         9.0      198.787  963.409        1
         9.0      193.669  963.409        1
         9.0      188.472  963.409        1
         9.0      183.194  963.409        1
         9.0      177.837  963.409        1
         9.0      172.399  963.409        1
         9.0      166.882  963.409        1
         9.0      161.285  963.409        1
         9.0      155.607  963.409        1
         9.0      149.850  963.409        1
         9.0      144.013  963.409        1
         9.0      138.096  963.409        1
         9.0      132.099  963.409        1
         9.0      126.022  963.409        1
         9.0      119.864  963.409        1
         9.0      113.627  963.409        1
         9.0      107.310  963.409        1
         9.0      100.914  963.409        1
         9.0       94.437  963.409        1
         9.0       87.880  963.409        1
         9.0       81.243  963.409        1
         9.0       74.526  963.409        1
         9.0       67.729  963.409        1
         9.0       60.853  963.409        1
         9.0       53.896  963.409        1
         9.0       46.859  963.409        1
         9.0       39.743  963.409        1
         9.0       32.546  963.409        1
         9.0       25.270  963.409        1
         9.0       17.913  963.409        1
         9.0       10.477  963.409        1
         9.0        2.960  963.409        1
         9.0      355.364  963.409        1
         9.0      347.687  963.409        1
         9.0      339.931  963.409        1
         9.0      332.095  963.409        1
         9.0      324.179  963.409        1
         9.0      316.183  963.409        1
         9.0      308.106  963.409        1
         9.0      299.950  963.409        1
         9.0      291.714  963.409        1
         9.0      283.398  963.409        1
         9.0      275.002  963.409        1
         9.0      266.526  963.409        1
         9.0      257.970  963.409        1
         9.0      249.334  963.409        1
         9.0      240.619  963.409        1
         9.0      231.823  963.409        1
         9.0      222.947  963.409        1
         9.0      213.991  963.408        1
         9.0      204.956  963.408        1
         9.0      195.840  963.408        1
         9.0      186.644  963.407        1
         9.0      177.369  963.407        1
         9.0      168.013  963.406        1
         9.0      158.578  963.405        1
         9.0      149.062  963.404        1
         9.0      139.467  963.402        1
         9.0      129.791  963.400        1
         9.0      120.036  963.398        1
         9.0      110.201  963.394        1
         9.0      100.285  963.390        1
         9.0       90.290  963.385        1
         9.0       80.215  963.379        1
         9.0       70.060  963.372        1
         9.0       59.825  963.362        1
         9.0       49.510  963.350        1
         9.0       39.115  963.336        1
         9.0       28.640  963.318        1
         9.0       18.085  963.297        1
         9.0        7.450  963.271        1
         9.0      356.735  963.239        1
         9.0      345.940  963.200        1
         9.0      335.065  963.154        1
         9.0      324.110  963.098        1
         9.0      313.076  963.031        1
         9.0      301.961  962.952        1
         9.0      290.766  962.856        1
         9.0      279.492  962.743        1
         9.0      268.137  962.609        1
         9.0      256.702  962.451        1
         9.0      245.188  962.265        1
         9.0      233.594  962.046        1
         9.0      221.919  961.790        1
         9.0      210.165  961.491        1
         9.0      198.330  961.142        1
         9.0      186.416  960.737        1
         9.0      174.422  960.268        1
         9.0      162.347  959.726        1
         9.0      150.193  959.102        1
         9.0      137.959  958.384        1
         9.0      125.645  957.562        1
         9.0      113.251  956.623        1
         9.0      100.777  955.552        1
         9.0       88.223  954.334        1
         9.0       75.589  952.954        1
         9.0       62.875  951.392        1
         9.0       50.081  949.631        1
         9.0       37.207  947.650        1
         9.0       24.253  945.427        1
         9.0       11.220  942.939        1
         9.0      358.106  940.161        1
         9.0      344.912  937.068        1
         9.0      331.638  933.632        1
         9.0      318.285  929.827        1
         9.0      304.851  925.621        1
         9.0      291.338  920.986        1
         9.0      277.744  915.891        1
         9.0      264.071  910.303        1
         9.0      250.317  904.191        1
         9.0      236.484  897.523        1
         9.0      222.570  890.267        1
         9.0      208.577  882.391        1
         9.0      194.504  873.864        1
         9.0      180.351  864.655        1
         9.0      166.117  854.736        1
         9.0      151.804  844.079        1
         9.0      137.411  832.659        1
         9.0      122.938  820.454        1
         9.0      108.385  807.442        1
         9.0       93.752  793.607        1
         9.0       79.039  778.936        1
         9.0       64.246  763.420        1
         9.0       49.373  747.053        1
         9.0       34.420  729.836        1
         9.0       19.387  711.773        1
         9.0        4.274  692.876        1
         9.0      349.082  673.161        1
         9.0      333.809  652.650        1
         9.0      318.456  631.372        1
         9.0      303.024  609.363        1
         9.0      287.511  586.665        1
         9.0      271.918  563.326        1
         9.0      256.246  539.403        1
         9.0      240.493  514.956        1
         9.0      224.661  490.056        1
         9.0      208.749  464.777        1
         9.0      192.756  439.201        1
         9.0      176.684  413.415        1
         9.0      160.532  387.510        1
         9.0      144.299  361.586        1
         9.0      127.987  335.743        1
         9.0      111.595  310.087        1
         9.0       95.123  284.727        1
         9.0       78.571  259.774        1
         9.0       61.939  235.341        1
         9.0       45.227  211.540        1
         9.0       28.435  188.486        1
         9.0       11.563  166.290        1
         9.0      354.611  145.064        1
         9.0      337.579  124.916        1
         9.0      320.467  105.949        1
         9.0      303.275   88.263        1
         9.0      286.003   71.952        1
         9.0      268.652   57.106        1
         9.0      251.220   43.804        1
         9.0      233.708   32.121        1
         9.0      216.117   22.121        1
         9.0      198.445   13.861        1
         9.0      180.694    7.387        1
         9.0      162.862    2.737        1
         9.0      144.951    0.000        1
        18.0        0.000    0.000        0
         9.0      324.951    0.000        1
         9.0      342.862    2.737        1
         9.0        0.694    7.387        1
         9.0       18.445   13.861        1
         9.0       36.117   22.121        1
         9.0       53.708   32.121        1
         9.0       71.220   43.804        1
         9.0       88.652   57.106        1
         9.0      106.003   71.952        1
         9.0      123.275   88.263        1
         9.0      140.467  105.949        1
         9.0      157.579  124.916        1
         9.0      174.611  145.064        1
         9.0      191.563  166.290        1
         9.0      208.435  188.486        1
         9.0      225.227  211.540        1
         9.0      241.939  235.341        1
         9.0      258.571  259.774        1
         9.0      275.123  284.727        1
         9.0      291.595  310.087        1
         9.0      307.987  335.743        1
         9.0      324.299  361.586        1
         9.0      340.532  387.510        1
         9.0      356.684  413.415        1
         9.0       12.756  439.201        1
         9.0       28.749  464.777        1
         9.0       44.661  490.056        1
         9.0       60.493  514.956        1
         9.0       76.246  539.403        1
         9.0       91.918  563.326        1
         9.0      107.511  586.665        1
         9.0      123.024  609.363        1
         9.0      138.456  631.372        1
         9.0      153.809  652.650        1
         9.0      169.082  673.161        1
         9.0      184.274  692.876        1
         9.0      199.387  711.773        1
         9.0      214.420  729.836        1
         9.0      229.373  747.053        1
         9.0      244.246  763.420        1
         9.0      259.039  778.936        1
         9.0      273.752  793.607        1
         9.0      288.385  807.442        1
         9.0      302.938  820.454        1
         9.0      317.411  832.659        1
         9.0      331.804  844.079        1
         9.0      346.117  854.736        1
         9.0        0.351  864.655        1
         9.0       14.504  873.864        1
         9.0       28.577  882.391        1
         9.0       42.570  890.267        1
         9.0       56.484  897.523        1
         9.0       70.317  904.191        1
         9.0       84.071  910.303        1
         9.0       97.744  915.891        1
         9.0      111.338  920.986        1
         9.0      124.851  925.621        1
         9.0      138.285  929.827        1
         9.0      151.638  933.632        1
         9.0      164.912  937.068        1
         9.0      178.106  940.161        1
         9.0      191.220  942.939        1
         9.0      204.253  945.427        1
         9.0      217.207  947.650        1
         9.0      230.081  949.631        1
         9.0      242.875  951.392        1
         9.0      255.589  952.954        1
         9.0      268.223  954.334        1
         9.0      280.777  955.552        1
         9.0      293.251  956.623        1
         9.0      305.645  957.562        1
         9.0      317.959  958.384        1
         9.0      330.193  959.102        1
         9.0      342.347  959.726        1
         9.0      354.422  960.268        1
         9.0        6.416  960.737        1
         9.0       18.330  961.142        1
         9.0       30.165  961.491        1
         9.0       41.919  961.790        1
         9.0       53.594  962.046        1
         9.0       65.188  962.265        1
         9.0       76.702  962.451        1
         9.0       88.137  962.609        1
         9.0       99.492  962.743        1
         9.0      110.766  962.856        1
         9.0      121.961  962.952        1
         9.0      133.076  963.031        1
         9.0      144.110  963.098        1
         9.0      155.065  963.154        1
         9.0      165.940  963.200        1
         9.0      176.735  963.239        1
         9.0      187.450  963.271        1
         9.0      198.085  963.297        1
         9.0      208.640  963.318        1
         9.0      219.115  963.336        1
         9.0      229.510  963.350        1
         9.0      239.825  963.362        1
         9.0      250.060  963.372        1
         9.0      260.215  963.379        1
         9.0      270.290  963.385        1
         9.0      280.285  963.390        1
         9.0      290.201  963.394        1
         9.0      300.036  963.398        1
         9.0      309.791  963.400        1
         9.0      319.467  963.402        1
         9.0      329.062  963.404        1
         9.0      338.578  963.405        1
         9.0      348.013  963.406        1
         9.0      357.369  963.407        1
         9.0        6.644  963.407        1
         9.0       15.840  963.408        1
         9.0       24.956  963.408        1
         9.0       33.991  963.408        1
         9.0       42.947  963.409        1
         9.0       51.823  963.409        1
         9.0       60.619  963.409        1
         9.0       69.334  963.409        1
         9.0       77.970  963.409        1
         9.0       86.526  963.409        1
         9.0       95.002  963.409        1
         9.0      103.398  963.409        1
         9.0      111.714  963.409        1
         9.0      119.950  963.409        1
         9.0      128.106  963.409        1
         9.0      136.183  963.409        1
         9.0      144.179  963.409        1
         9.0      152.095  963.409        1
         9.0      159.931  963.409        1
         9.0      167.687  963.409        1
         9.0      175.364  963.409        1
         9.0      182.960  963.409        1
         9.0      190.477  963.409        1
         9.0      197.913  963.409        1
         9.0      205.270  963.409        1
         9.0      212.546  963.409        1
         9.0      219.743  963.409        1
         9.0      226.859  963.409        1
         9.0      233.896  963.409        1
         9.0      240.853  963.409        1
         9.0      247.729  963.409        1
         9.0      254.526  963.409        1
         9.0      261.243  963.409        1
         9.0      267.880  963.409        1
         9.0      274.437  963.409        1
         9.0      280.914  963.409        1
         9.0      287.310  963.409        1
         9.0      293.627  963.409        1
         9.0      299.864  963.409        1
         9.0      306.022  963.409        1
         9.0      312.099  963.409        1
         9.0      318.096  963.409        1
         9.0      324.013  963.409        1
         9.0      329.850  963.409        1
         9.0      335.607  963.409        1
         9.0      341.285  963.409        1
         9.0      346.882  963.409        1
         9.0      352.399  963.409        1
         9.0      357.837  963.409        1
         9.0        3.194  963.409        1
         9.0        8.472  963.409        1
         9.0       13.669  963.409        1
         9.0       18.787  963.409        1
         9.0       23.824  963.409        1
         9.0       28.782  963.409        1
         9.0       33.660  963.409        1
         9.0       38.457  963.409        1
         9.0       43.175  963.409        1
         9.0       47.813  963.409        1
         9.0       52.371  963.409        1
         9.0       56.849  963.409        1
         9.0       61.247  963.409        1
         9.0       65.565  963.409        1
         9.0       69.803  963.409        1
         9.0       73.961  963.409        1
         9.0       78.039  963.409        1
         9.0       82.037  963.409        1
         9.0       85.955  963.409        1
         9.0       89.793  963.409        1
         9.0       93.551  963.409        1
         9.0       97.229  963.409        1
         9.0      100.828  963.409        1
         9.0      104.346  963.409        1
         9.0      107.784  963.409        1
         9.0      111.143  963.409        1
         9.0      114.421  963.409        1
         9.0      117.620  963.409        1
         9.0      120.738  963.409        1
         9.0      123.777  963.409        1
         9.0      126.735  963.409        1
         9.0      129.614  963.409        1
         9.0      132.413  963.409        1
         9.0      135.131  963.409        1
         9.0      137.770  963.409        1
         9.0      140.329  963.409        1
         9.0      142.808  963.409        1
         9.0      145.207  963.409        1
         9.0      147.525  963.409        1
         9.0      149.764  963.409        1
         9.0      151.923  963.409        1
         9.0      154.002  963.409        1
         9.0      156.001  963.409        1
         9.0      157.921  963.409        1
         9.0      159.760  963.409        1
         9.0      161.519  963.409        1
         9.0      163.198  963.409        1
         9.0      164.797  963.409        1
         9.0      166.317  963.409        1
         9.0      167.756  963.409        1
         9.0      169.115  963.409        1
         9.0      170.395  963.409        1
         9.0      171.594  963.409        1
         9.0      172.713  963.409        1
         9.0      173.753  963.409        1
         9.0      174.713  963.409        1
         9.0      175.592  963.409        1
         9.0      176.392  963.409        1
         9.0      177.111  963.409        1
         9.0      177.751  963.409        1
         9.0      178.311  963.409        1
         9.0      178.791  963.409        1
         9.0      179.190  963.409        1
         9.0      179.510  963.409        1
         9.0      179.750  963.409        1
         9.0      179.910  963.409        1
        18.0      179.990  963.409        1
         9.0      179.910  963.409        1
         9.0      179.750  963.409        1
         9.0      179.510  963.409        1
         9.0      179.190  963.409        1
         9.0      178.791  963.409        1
         9.0      178.311  963.409        1
         9.0      177.751  963.409        1
         9.0      177.111  963.409        1
         9.0      176.392  963.409        1
         9.0      175.592  963.409        1
         9.0      174.713  963.409        1
         9.0      173.753  963.409        1
         9.0      172.713  963.409        1
         9.0      171.594  963.409        1
         9.0      170.395  963.409        1
         9.0      169.115  963.409        1
         9.0      167.756  963.409        1
         9.0      166.317  963.409        1
         9.0      164.797  963.409        1
         9.0      163.198  963.409        1
         9.0      161.519  963.409        1
         9.0      159.760  963.409        1
         9.0      157.921  963.409        1
         9.0      156.001  963.409        1
         9.0      154.002  963.409        1
         9.0      151.923  963.409        1
         9.0      149.764  963.409        1
         9.0      147.525  963.409        1
         9.0      145.207  963.409        1
         9.0      142.808  963.409        1
         9.0      140.329  963.409        1
         9.0      137.770  963.409        1
         9.0      135.131  963.409        1
         9.0      132.413  963.409        1
         9.0      129.614  963.409        1
         9.0      126.735  963.409        1
         9.0      123.777  963.409        1
         9.0      120.738  963.409        1
         9.0      117.620  963.409        1
         9.0      114.421  963.409        1
         9.0      111.143  963.409        1
         9.0      107.784  963.409        1
         9.0      104.346  963.409        1
         9.0      100.828  963.409        1
         9.0       97.229  963.409        1
         9.0       93.551  963.409        1
         9.0       89.793  963.409        1
         9.0       85.955  963.409        1
         9.0       82.037  963.409        1
         9.0       78.039  963.409        1
         9.0       73.961  963.409        1
         9.0       69.803  963.409        1
         9.0       65.565  963.409        1
         9.0       61.247  963.409        1
         9.0       56.849  963.409        1
         9.0       52.371  963.409        1
         9.0       47.813  963.409        1
         9.0       43.175  963.409        1
         9.0       38.457  963.409        1
         9.0       33.660  963.409        1
         9.0       28.782  963.409        1
         9.0       23.824  963.409        1
         9.0       18.787  963.409        1
         9.0       13.669  963.409        1
         9.0        8.472  963.409        1
         9.0        3.194  963.409        1
         9.0      357.837  963.409        1
         9.0      352.399  963.409        1
         9.0      346.882  963.409        1
         9.0      341.285  963.409        1
         9.0      335.607  963.409        1
         9.0      329.850  963.409        1
         9.0      324.013  963.409        1
         9.0      318.096  963.409        1
         9.0      312.099  963.409        1
         9.0      306.022  963.409        1
         9.0      299.864  963.409        1
         9.0      293.627  963.409        1
         9.0      287.310  963.409        1
         9.0      280.914  963.409        1
         9.0      274.437  963.409        1
         9.0      267.880  963.409        1
         9.0      261.243  963.409        1
         9.0      254.526  963.409        1
         9.0      247.729  963.409        1
         9.0      240.853  963.409        1
         9.0      233.896  963.409        1
         9.0      226.859  963.409        1
         9.0      219.743  963.409        1
         9.0      212.546  963.409        1
         9.0      205.270  963.409        1
         9.0      197.913  963.409        1
         9.0      190.477  963.409        1
         9.0      182.960  963.409        1
         9.0      175.364  963.409        1
         9.0      167.687  963.409        1
         9.0      159.931  963.409        1
         9.0      152.095  963.409        1
         9.0      144.179  963.409        1
         9.0      136.183  963.409        1
         9.0      128.106  963.409        1
         9.0      119.950  963.409        1
         9.0      111.714  963.409        1
         9.0      103.398  963.409        1
         9.0       95.002  963.409        1
         9.0       86.526  963.409        1
         9.0       77.970  963.409        1
         9.0       69.334  963.409        1
         9.0       60.619  963.409        1
         9.0       51.823  963.409        1
         9.0       42.947  963.409        1
         9.0       33.991  963.408        1
         9.0       24.956  963.408        1
         9.0       15.840  963.408        1
         9.0        6.644  963.407        1
         9.0      357.369  963.407        1
         9.0      348.013  963.406        1
         9.0      338.578  963.405        1
         9.0      329.062  963.404        1
         9.0      319.467  963.402        1
         9.0      309.791  963.400        1
         9.0      300.036  963.398        1
         9.0      290.201  963.394        1
         9.0      280.285  963.390        1
         9.0      270.290  963.385        1
         9.0      260.215  963.379        1
         9.0      250.060  963.372        1
         9.0      239.825  963.362        1
         9.0      229.510  963.350        1
         9.0      219.115  963.336        1
         9.0      208.640  963.318        1
         9.0      198.085  963.297        1
         9.0      187.450  963.271        1
         9.0      176.735  963.239        1
         9.0      165.940  963.200        1
         9.0      155.065  963.154        1
         9.0      144.110  963.098        1
         9.0      133.076  963.031        1
         9.0      121.961  962.952        1
         9.0      110.766  962.856        1
         9.0       99.492  962.743        1
         9.0       88.137  962.609        1
         9.0       76.702  962.451        1
         9.0       65.188  962.265        1
         9.0       53.594  962.046        1
         9.0       41.919  961.790        1
         9.0       30.165  961.491        1
         9.0       18.330  961.142        1
         9.0        6.416  960.737        1
         9.0      354.422  960.268        1
         9.0      342.347  959.726        1
         9.0      330.193  959.102        1
         9.0      317.959  958.384        1
         9.0      305.645  957.562        1
         9.0      293.251  956.623        1
         9.0      280.777  955.552        1
         9.0      268.223  954.334        1
         9.0      255.589  952.954        1
         9.0      242.875  951.392        1
         9.0      230.081  949.631        1
         9.0      217.207  947.650        1
         9.0      204.253  945.427        1
         9.0      191.220  942.939        1
         9.0      178.106  940.161        1
         9.0      164.912  937.068        1
         9.0      151.638  933.632        1
         9.0      138.285  929.827        1
         9.0      124.851  925.621        1
         9.0      111.338  920.986        1
         9.0       97.744  915.891        1
         9.0       84.071  910.303        1
         9.0       70.317  904.191        1
         9.0       56.484  897.523        1
         9.0       42.570  890.267        1
         9.0       28.577  882.391        1
         9.0       14.504  873.864        1
         9.0        0.351  864.655        1
         9.0      346.117  854.736        1
         9.0      331.804  844.079        1
         9.0      317.411  832.659        1
         9.0      302.938  820.454        1
         9.0      288.385  807.442        1
         9.0      273.752  793.607        1
         9.0      259.039  778.936        1
         9.0      244.246  763.420        1
         9.0      229.373  747.053        1
         9.0      214.420  729.836        1
         9.0      199.387  711.773        1
         9.0      184.274  692.876        1
         9.0      169.082  673.161        1
         9.0      153.809  652.650        1
         9.0      138.456  631.372        1
         9.0      123.024  609.363        1
         9.0      107.511  586.665        1
         9.0       91.918  563.326        1
         9.0       76.246  539.403        1
         9.0       60.493  514.956        1
         9.0       44.661  490.056        1
         9.0       28.749  464.777        1
         9.0       12.756  439.201        1
         9.0      356.684  413.415        1
         9.0      340.532  387.510        1
         9.0      324.299  361.586        1
         9.0      307.987  335.743        1
         9.0      291.595  310.087        1
         9.0      275.123  284.727        1
         9.0      258.571  259.774        1
         9.0      241.939  235.341        1
         9.0      225.227  211.540        1
         9.0      208.435  188.486        1
         9.0      191.563  166.290        1
         9.0      174.611  145.064        1
         9.0      157.579  124.916        1
         9.0      140.467  105.949        1
         9.0      123.275   88.263        1
         9.0      106.003   71.952        1
         9.0       88.652   57.106        1
         9.0       71.220   43.804        1
         9.0       53.708   32.121        1
         9.0       36.117   22.121        1
         9.0       18.445   13.861        1
         9.0        0.694    7.387        1
         9.0      342.862    2.737        1
         9.0      324.951    0.000        1
        18.0        0.000    0.000        0
         9.0      114.951    0.000        1
         9.0      132.862    2.737        1
         9.0      150.694    7.387        1
         9.0      168.445   13.861        1
         9.0      186.117   22.121        1
         9.0      203.708   32.121        1
         9.0      221.220   43.804        1
         9.0      238.652   57.106        1
         9.0      256.003   71.952        1
         9.0      273.275   88.263        1
         9.0      290.467  105.949        1
         9.0      307.579  124.916        1
         9.0      324.611  145.064        1
         9.0      341.563  166.290        1
         9.0      358.435  188.486        1
         9.0       15.227  211.540        1
         9.0       31.939  235.341        1
         9.0       48.571  259.774        1
         9.0       65.123  284.727        1
         9.0       81.595  310.087        1
         9.0       97.987  335.743        1
         9.0      114.299  361.586        1
         9.0      130.532  387.510        1
         9.0      146.684  413.415        1
         9.0      162.756  439.201        1
         9.0      178.749  464.777        1
         9.0      194.661  490.056        1
         9.0      210.493  514.956        1
         9.0      226.246  539.403        1
         9.0      241.918  563.326        1
         9.0      257.511  586.665        1
         9.0      273.024  609.363        1
         9.0      288.456  631.372        1
         9.0      303.809  652.650        1
         9.0      319.082  673.161        1
         9.0      334.274  692.876        1
         9.0      349.387  711.773        1
         9.0        4.420  729.836        1
         9.0       19.373  747.053        1
         9.0       34.246  763.420        1
         9.0       49.039  778.936        1
         9.0       63.752  793.607        1
         9.0       78.385  807.442        1
         9.0       92.938  820.454        1
         9.0      107.411  832.659        1
         9.0      121.804  844.079        1
         9.0      136.117  854.736        1
         9.0      150.351  864.655        1
         9.0      164.504  873.864        1
         9.0      178.577  882.391        1
         9.0      192.570  890.267        1
         9.0      206.484  897.523        1
         9.0      220.317  904.191        1
         9.0      234.071  910.303        1
         9.0      247.744  915.891        1
         9.0      261.338  920.986        1
         9.0      274.851  925.621        1
         9.0      288.285  929.827        1
         9.0      301.638  933.632        1
         9.0      314.912  937.068        1
         9.0      328.106  940.161        1
         9.0      341.220  942.939        1
         9.0      354.253  945.427        1
         9.0        7.207  947.650        1
         9.0       20.081  949.631        1
         9.0       32.875  951.392        1
         9.0       45.589  952.954        1
         9.0       58.223  954.334        1
         9.0       70.777  955.552        1
         9.0       83.251  956.623        1
         9.0       95.645  957.562        1
         9.0      107.959  958.384        1
         9.0      120.193  959.102        1
         9.0      132.347  959.726        1
         9.0      144.422  960.268        1
         9.0      156.416  960.737        1
         9.0      168.330  961.142        1
         9.0      180.165  961.491        1
         9.0      191.919  961.790        1
         9.0      203.594  962.046        1
         9.0      215.188  962.265        1
         9.0      226.702  962.451        1
         9.0      238.137  962.609        1
         9.0      249.492  962.743        1
         9.0      260.766  962.856        1
         9.0      271.961  962.952        1
         9.0      283.076  963.031        1
         9.0      294.110  963.098        1
         9.0      305.065  963.154        1
         9.0      315.940  963.200        1
         9.0      326.735  963.239        1
         9.0      337.450  963.271        1
         9.0      348.085  963.297        1
         9.0      358.640  963.318        1
         9.0        9.115  963.336        1
         9.0       19.510  963.350        1
         9.0       29.825  963.362        1
         9.0       40.060  963.372        1
         9.0       50.215  963.379        1
         9.0       60.290  963.385        1
         9.0       70.285  963.390        1
         9.0       80.201  963.394        1
         9.0       90.036  963.398        1
         9.0       99.791  963.400        1
         9.0      109.467  963.402        1
         9.0      119.062  963.404        1
         9.0      128.578  963.405        1
         9.0      138.013  963.406        1
         9.0      147.369  963.407        1
         9.0      156.644  963.407        1
         9.0      165.840  963.408        1
         9.0      174.956  963.408        1
         9.0      183.991  963.408        1
         9.0      192.947  963.409        1
         9.0      201.823  963.409        1
         9.0      210.619  963.409        1
         9.0      219.334  963.409        1
         9.0      227.970  963.409        1
         9.0      236.526  963.409        1
         9.0      245.002  963.409        1
         9.0      253.398  963.409        1
         9.0      261.714  963.409        1
         9.0      269.950  963.409        1
         9.0      278.106  963.409        1
         9.0      286.183  963.409        1
         9.0      294.179  963.409        1
         9.0      302.095  963.409        1
         9.0      309.931  963.409        1
         9.0      317.687  963.409        1
         9.0      325.364  963.409        1
         9.0      332.960  963.409        1
         9.0      340.477  963.409        1
         9.0      347.913  963.409        1
         9.0      355.270  963.409        1
         9.0        2.546  963.409        1
         9.0        9.743  963.409        1
         9.0       16.859  963.409        1
         9.0       23.896  963.409        1
         9.0       30.853  963.409        1
         9.0       37.729  963.409        1
         9.0       44.526  963.409        1
         9.0       51.243  963.409        1
         9.0       57.880  963.409        1
         9.0       64.437  963.409        1
         9.0       70.914  963.409        1
         9.0       77.310  963.409        1
         9.0       83.627  963.409        1
         9.0       89.864  963.409        1
         9.0       96.022  963.409        1
         9.0      102.099  963.409        1
         9.0      108.096  963.409        1
         9.0      114.013  963.409        1
         9.0      119.850  963.409        1
         9.0      125.607  963.409        1
         9.0      131.285  963.409        1
         9.0      136.882  963.409        1
         9.0      142.399  963.409        1
         9.0      147.837  963.409        1
         9.0      153.194  963.409        1
         9.0      158.472  963.409        1
         9.0      163.669  963.409        1
         9.0      168.787  963.409        1
         9.0      173.824  963.409        1
         9.0      178.782  963.409        1
         9.0      183.660  963.409        1
         9.0      188.457  963.409        1
         9.0      193.175  963.409        1
         9.0      197.813  963.409        1
         9.0      202.371  963.409        1
         9.0      206.849  963.409        1
         9.0      211.247  963.409        1
         9.0      215.565  963.409        1
         9.0      219.803  963.409        1
         9.0      223.961  963.409        1
         9.0      228.039  963.409        1
         9.0      232.037  963.409        1
         9.0      235.955  963.409        1
         9.0      239.793  963.409        1
         9.0      243.551  963.409        1
         9.0      247.229  963.409        1
         9.0      250.828  963.409        1
         9.0      254.346  963.409        1
         9.0      257.784  963.409        1
         9.0      261.143  963.409        1
         9.0      264.421  963.409        1
         9.0      267.620  963.409        1
         9.0      270.738  963.409        1
         9.0      273.777  963.409        1
         9.0      276.735  963.409        1
         9.0      279.614  963.409        1
         9.0      282.413  963.409        1
         9.0      285.131  963.409        1
         9.0      287.770  963.409        1
         9.0      290.329  963.409        1
         9.0      292.808  963.409        1
         9.0      295.207  963.409        1
         9.0      297.525  963.409        1
         9.0      299.764  963.409        1
         9.0      301.923  963.409        1
         9.0      304.002  963.409        1
         9.0      306.001  963.409        1
         9.0      307.921  963.409        1
         9.0      309.760  963.409        1
         9.0      311.519  963.409        1
         9.0      313.198  963.409        1
         9.0      314.797  963.409        1
         9.0      316.317  963.409        1
         9.0      317.756  963.409        1
         9.0      319.115  963.409        1
         9.0      320.395  963.409        1
         9.0      321.594  963.409        1
         9.0      322.713  963.409        1
         9.0      323.753  963.409        1
         9.0      324.713  963.409        1
         9.0      325.592  963.409        1
         9.0      326.392  963.409        1
         9.0      327.111  963.409        1
         9.0      327.751  963.409        1
         9.0      328.311  963.409        1
         9.0      328.791  963.409        1
         9.0      329.190  963.409        1
         9.0      329.510  963.409        1
         9.0      329.750  963.409        1
         9.0      329.910  963.409        1
        18.0      329.990  963.409        1
         9.0      329.910  963.409        1
         9.0      329.750  963.409        1
         9.0      329.510  963.409        1
         9.0      329.190  963.409        1
         9.0      328.791  963.409        1
         9.0      328.311  963.409        1
         9.0      327.751  963.409        1
         9.0      327.111  963.409        1
         9.0      326.392  963.409        1
         9.0      325.592  963.409        1
         9.0      324.713  963.409        1
         9.0      323.753  963.409        1
         9.0      322.713  963.409        1
         9.0      321.594  963.409        1
         9.0      320.395  963.409        1
         9.0      319.115  963.409        1
         9.0      317.756  963.409        1
         9.0      316.317  963.409        1
         9.0      314.797  963.409        1
         9.0      313.198  963.409        1
         9.0      311.519  963.409        1
         9.0      309.760  963.409        1
         9.0      307.921  963.409        1
         9.0      306.001  963.409        1
         9.0      304.002  963.409        1
         9.0      301.923  963.409        1
         9.0      299.764  963.409        1
         9.0      297.525  963.409        1
         9.0      295.207  963.409        1
         9.0      292.808  963.409        1
         9.0      290.329  963.409        1
         9.0      287.770  963.409        1
         9.0      285.131  963.409        1
         9.0      282.413  963.409        1
         9.0      279.614  963.409        1
         9.0      276.735  963.409        1
         9.0      273.777  963.409        1
         9.0      270.738  963.409        1
         9.0      267.620  963.409        1
         9.0      264.421  963.409        1
         9.0      261.143  963.409        1
         9.0      257.784  963.409        1
         9.0      254.346  963.409        1
         9.0      250.828  963.409        1
         9.0      247.229  963.409        1
         9.0      243.551  963.409        1
         9.0      239.793  963.409        1
         9.0      235.955  963.409        1
         9.0      232.037  963.409        1
         9.0      228.039  963.409        1
         9.0      223.961  963.409        1
         9.0      219.803  963.409        1
         9.0      215.565  963.409        1
         9.0      211.247  963.409        1
         9.0      206.849  963.409        1
         9.0      202.371  963.409        1
         9.0      197.813  963.409        1
         9.0      193.175  963.409        1
         9.0      188.457  963.409        1
         9.0      183.660  963.409        1
         9.0      178.782  963.409        1
         9.0      173.824  963.409        1
         9.0      168.787  963.409        1
         9.0      163.669  963.409        1
         9.0      158.472  963.409        1
         9.0      153.194  963.409        1
         9.0      147.837  963.409        1
         9.0      142.399  963.409        1
         9.0      136.882  963.409        1
         9.0      131.285  963.409        1
         9.0      125.607  963.409        1
         9.0      119.850  963.409        1
         9.0      114.013  963.409        1
         9.0      108.096  963.409        1
         9.0      102.099  963.409        1
         9.0       96.022  963.409        1
         9.0       89.864  963.409        1
         9.0       83.627  963.409        1
         9.0       77.310  963.409        1
         9.0       70.914  963.409        1
         9.0       64.437  963.409        1
         9.0       57.880  963.409        1
         9.0       51.243  963.409        1
         9.0       44.526  963.409        1
         9.0       37.729  963.409        1
         9.0       30.853  963.409        1
         9.0       23.896  963.409        1
         9.0       16.859  963.409        1
         9.0        9.743  963.409        1
         9.0        2.546  963.409        1
         9.0      355.270  963.409        1
         9.0      347.913  963.409        1
         9.0      340.477  963.409        1
         9.0      332.960  963.409        1
         9.0      325.364  963.409        1
         9.0      317.687  963.409        1
         9.0      309.931  963.409        1
         9.0      302.095  963.409        1
         9.0      294.179  963.409        1
         9.0      286.183  963.409        1
         9.0      278.106  963.409        1
         9.0      269.950  963.409        1
         9.0      261.714  963.409        1
         9.0      253.398  963.409        1
         9.0      245.002  963.409        1
         9.0      236.526  963.409        1
         9.0      227.970  963.409        1
         9.0      219.334  963.409        1
         9.0      210.619  963.409        1
         9.0      201.823  963.409        1
         9.0      192.947  963.409        1
         9.0      183.991  963.408        1
         9.0      174.956  963.408        1
         9.0      165.840  963.408        1
         9.0      156.644  963.407        1
         9.0      147.369  963.407        1
         9.0      138.013  963.406        1
         9.0      128.578  963.405        1
         9.0      119.062  963.404        1
         9.0      109.467  963.402        1
         9.0       99.791  963.400        1
         9.0       90.036  963.398        1
         9.0       80.201  963.394        1
         9.0       70.285  963.390        1
         9.0       60.290  963.385        1
         9.0       50.215  963.379        1
         9.0       40.060  963.372        1
         9.0       29.825  963.362        1
         9.0       19.510  963.350        1
         9.0        9.115  963.336        1
         9.0      358.640  963.318        1
         9.0      348.085  963.297        1
         9.0      337.450  963.271        1
         9.0      326.735  963.239        1
         9.0      315.940  963.200        1
         9.0      305.065  963.154        1
         9.0      294.110  963.098        1
         9.0      283.076  963.031        1
         9.0      271.961  962.952        1
         9.0      260.766  962.856        1
         9.0      249.492  962.743        1
         9.0      238.137  962.609        1
         9.0      226.702  962.451        1
         9.0      215.188  962.265        1
         9.0      203.594  962.046        1
         9.0      191.919  961.790        1
         9.0      180.165  961.491        1
         9.0      168.330  961.142        1
         9.0      156.416  960.737        1
         9.0      144.422  960.268        1
         9.0      132.347  959.726        1
         9.0      120.193  959.102        1
         9.0      107.959  958.384        1
         9.0       95.645  957.562        1
         9.0       83.251  956.623        1
         9.0       70.777  955.552        1
         9.0       58.223  954.334        1
         9.0       45.589  952.954        1
         9.0       32.875  951.392        1
         9.0       20.081  949.631        1
         9.0        7.207  947.650        1
         9.0      354.253  945.427        1
         9.0      341.220  942.939        1
         9.0      328.106  940.161        1
         9.0      314.912  937.068        1
         9.0      301.638  933.632        1
         9.0      288.285  929.827        1
         9.0      274.851  925.621        1
         9.0      261.338  920.986        1
         9.0      247.744  915.891        1
         9.0      234.071  910.303        1
         9.0      220.317  904.191        1
         9.0      206.484  897.523        1
         9.0      192.570  890.267        1
         9.0      178.577  882.391        1
         9.0      164.504  873.864        1
         9.0      150.351  864.655        1
         9.0      136.117  854.736        1
         9.0      121.804  844.079        1
         9.0      107.411  832.659        1
         9.0       92.938  820.454        1
         9.0       78.385  807.442        1
         9.0       63.752  793.607        1
         9.0       49.039  778.936        1
         9.0       34.246  763.420        1
         9.0       19.373  747.053        1
         9.0        4.420  729.836        1
         9.0      349.387  711.773        1
         9.0      334.274  692.876        1
         9.0      319.082  673.161        1
         9.0      303.809  652.650        1
         9.0      288.456  631.372        1
         9.0      273.024  609.363        1
         9.0      257.511  586.665        1
         9.0      241.918  563.326        1
         9.0      226.246  539.403        1
         9.0      210.493  514.956        1
         9.0      194.661  490.056        1
         9.0      178.749  464.777        1
         9.0      162.756  439.201        1
         9.0      146.684  413.415        1
         9.0      130.532  387.510        1
         9.0      114.299  361.586        1
         9.0       97.987  335.743        1
         9.0       81.595  310.087        1
         9.0       65.123  284.727        1
         9.0       48.571  259.774        1
         9.0       31.939  235.341        1
         9.0       15.227  211.540        1
         9.0      358.435  188.486        1
         9.0      341.563  166.290        1
         9.0      324.611  145.064        1
         9.0      307.579  124.916        1
         9.0      290.467  105.949        1
         9.0      273.275   88.263        1
         9.0      256.003   71.952        1
         9.0      238.652   57.106        1
         9.0      221.220   43.804        1
         9.0      203.708   32.121        1
         9.0      186.117   22.121        1
         9.0      168.445   13.861        1
         9.0      150.694    7.387        1
         9.0      132.862    2.737        1
         9.0      114.951    0.000        1
        18.0        0.000    0.000        0
         9.0       24.951    0.000        1
         9.0       42.862    2.737        1
         9.0       60.694    7.387        1
         9.0       78.445   13.861        1
         9.0       96.117   22.121        1
         9.0      113.708   32.121        1
         9.0      131.220   43.804        1
         9.0      148.652   57.106        1
         9.0      166.003   71.952        1
         9.0      183.275   88.263        1
         9.0      200.467  105.949        1
         9.0      217.579  124.916        1
         9.0      234.611  145.064        1
         9.0      251.563  166.290        1
         9.0      268.435  188.486        1
         9.0      285.227  211.540        1
         9.0      301.939  235.341        1
         9.0      318.571  259.774        1
         9.0      335.123  284.727        1
         9.0      351.595  310.087        1
         9.0        7.987  335.743        1
         9.0       24.299  361.586        1
         9.0       40.532  387.510        1
         9.0       56.684  413.415        1
         9.0       72.756  439.201        1
         9.0       88.749  464.777        1
         9.0      104.661  490.056        1
         9.0      120.493  514.956        1
         9.0      136.246  539.403        1
         9.0      151.918  563.326        1
         9.0      167.511  586.665        1
         9.0      183.024  609.363        1
         9.0      198.456  631.372        1
         9.0      213.809  652.650        1
         9.0      229.082  673.161        1
         9.0      244.274  692.876        1
         9.0      259.387  711.773        1
         9.0      274.420  729.836        1
         9.0      289.373  747.053        1
         9.0      304.246  763.420        1
         9.0      319.039  778.936        1
         9.0      333.752  793.607        1
         9.0      348.385  807.442        1
         9.0        2.938  820.454        1
         9.0       17.411  832.659        1
         9.0       31.804  844.079        1
         9.0       46.117  854.736        1
         9.0       60.351  864.655        1
         9.0       74.504  873.864        1
         9.0       88.577  882.391        1
         9.0      102.570  890.267        1
         9.0      116.484  897.523        1
         9.0      130.317  904.191        1
         9.0      144.071  910.303        1
         9.0      157.744  915.891        1
         9.0      171.338  920.986        1
         9.0      184.851  925.621        1
         9.0      198.285  929.827        1
         9.0      211.638  933.632        1
         9.0      224.912  937.068        1
         9.0      238.106  940.161        1
         9.0      251.220  942.939        1
         9.0      264.253  945.427        1
         9.0      277.207  947.650        1
         9.0      290.081  949.631        1
         9.0      302.875  951.392        1
         9.0      315.589  952.954        1
         9.0      328.223  954.334        1
         9.0      340.777  955.552        1
         9.0      353.251  956.623        1
         9.0        5.645  957.562        1
         9.0       17.959  958.384        1
         9.0       30.193  959.102        1
         9.0       42.347  959.726        1
         9.0       54.422  960.268        1
         9.0       66.416  960.737        1
         9.0       78.330  961.142        1
         9.0       90.165  961.491        1
         9.0      101.919  961.790        1
         9.0      113.594  962.046        1
         9.0      125.188  962.265        1
         9.0      136.702  962.451        1
         9.0      148.137  962.609        1
         9.0      159.492  962.743        1
         9.0      170.766  962.856        1
         9.0      181.961  962.952        1
         9.0      193.076  963.031        1
         9.0      204.110  963.098        1
         9.0      215.065  963.154        1
         9.0      225.940  963.200        1
         9.0      236.735  963.239        1
         9.0      247.450  963.271        1
         9.0      258.085  963.297        1
         9.0      268.640  963.318        1
         9.0      279.115  963.336        1
         9.0      289.510  963.350        1
         9.0      299.825  963.362        1
         9.0      310.060  963.372        1
         9.0      320.215  963.379        1
         9.0      330.290  963.385        1
         9.0      340.285  963.390        1
         9.0      350.201  963.394        1
         9.0        0.036  963.398        1
         9.0        9.791  963.400        1
         9.0       19.467  963.402        1
         9.0       29.062  963.404        1
         9.0       38.578  963.405        1
         9.0       48.013  963.406        1
         9.0       57.369  963.407        1
         9.0       66.644  963.407        1
         9.0       75.840  963.408        1
         9.0       84.956  963.408        1
         9.0       93.991  963.408        1
         9.0      102.947  963.409        1
         9.0      111.823  963.409        1
         9.0      120.619  963.409        1
         9.0      129.334  963.409        1
         9.0      137.970  963.409        1
         9.0      146.526  963.409        1
         9.0      155.002  963.409        1
         9.0      163.398  963.409        1
         9.0      171.714  963.409        1
         9.0      179.950  963.409        1
         9.0      188.106  963.409        1
         9.0      196.183  963.409        1
         9.0      204.179  963.409        1
         9.0      212.095  963.409        1
         9.0      219.931  963.409        1
         9.0      227.687  963.409        1
         9.0      235.364  963.409        1
         9.0      242.960  963.409        1
         9.0      250.477  963.409        1
         9.0      257.913  963.409        1
         9.0      265.270  963.409        1
         9.0      272.546  963.409        1
         9.0      279.743  963.409        1
         9.0      286.859  963.409        1
         9.0      293.896  963.409        1
         9.0      300.853  963.409        1
         9.0      307.729  963.409        1
         9.0      314.526  963.409        1
         9.0      321.243  963.409        1
         9.0      327.880  963.409        1
         9.0      334.437  963.409        1
         9.0      340.914  963.409        1
         9.0      347.310  963.409        1
         9.0      353.627  963.409        1
         9.0      359.864  963.409        1
         9.0        6.022  963.409        1
         9.0       12.099  963.409        1
         9.0       18.096  963.409        1
         9.0       24.013  963.409        1
         9.0       29.850  963.409        1
         9.0       35.607  963.409        1
         9.0       41.285  963.409        1
         9.0       46.882  963.409        1
         9.0       52.399  963.409        1
         9.0       57.837  963.409        1
         9.0       63.194  963.409        1
         9.0       68.472  963.409        1
         9.0       73.669  963.409        1
         9.0       78.787  963.409        1
         9.0       83.824  963.409        1
         9.0       88.782  963.409        1
         9.0       93.660  963.409        1
         9.0       98.457  963.409        1
         9.0      103.175  963.409        1
         9.0      107.813  963.409        1
         9.0      112.371  963.409        1
         9.0      116.849  963.409        1
         9.0      121.247  963.409        1
         9.0      125.565  963.409        1
         9.0      129.803  963.409        1
         9.0      133.961  963.409        1
         9.0      138.039  963.409        1
         9.0      142.037  963.409        1
         9.0      145.955  963.409        1
         9.0      149.793  963.409        1
         9.0      153.551  963.409        1
         9.0      157.229  963.409        1
         9.0      160.828  963.409        1
         9.0      164.346  963.409        1
         9.0      167.784  963.409        1
         9.0      171.143  963.409        1
         9.0      174.421  963.409        1
         9.0      177.620  963.409        1
         9.0      180.738  963.409        1
         9.0      183.777  963.409        1
         9.0      186.735  963.409        1
         9.0      189.614  963.409        1
         9.0      192.413  963.409        1
         9.0      195.131  963.409        1
         9.0      197.770  963.409        1
         9.0      200.329  963.409        1
         9.0      202.808  963.409        1
         9.0      205.207  963.409        1
         9.0      207.525  963.409        1
         9.0      209.764  963.409        1
         9.0      211.923  963.409        1
         9.0      214.002  963.409        1
         9.0      216.001  963.409        1
         9.0      217.921  963.409        1
         9.0      219.760  963.409        1
         9.0      221.519  963.409        1
         9.0      223.198  963.409        1
         9.0      224.797  963.409        1
         9.0      226.317  963.409        1
         9.0      227.756  963.409        1
         9.0      229.115  963.409        1
         9.0      230.395  963.409        1
         9.0      231.594  963.409        1
         9.0      232.713  963.409        1
         9.0      233.753  963.409        1
         9.0      234.713  963.409        1
         9.0      235.592  963.409        1
         9.0      236.392  963.409        1
         9.0      237.111  963.409        1
         9.0      237.751  963.409        1
         9.0      238.311  963.409        1
         9.0      238.791  963.409        1
         9.0      239.190  963.409        1
         9.0      239.510  963.409        1
         9.0      239.750  963.409        1
         9.0      239.910  963.409        1
        18.0      239.990  963.409        1
         9.0      239.910  963.409        1
         9.0      239.750  963.409        1
         9.0      239.510  963.409        1
         9.0      239.190  963.409        1
         9.0      238.791  963.409        1
         9.0      238.311  963.409        1
         9.0      237.751  963.409        1
         9.0      237.111  963.409        1
         9.0      236.392  963.409        1
         9.0      235.592  963.409        1
         9.0      234.713  963.409        1
         9.0      233.753  963.409        1
         9.0      232.713  963.409        1
         9.0      231.594  963.409        1
         9.0      230.395  963.409        1
         9.0      229.115  963.409        1
         9.0      227.756  963.409        1
         9.0      226.317  963.409        1
         9.0      224.797  963.409        1
         9.0      223.198  963.409        1
         9.0      221.519  963.409        1
         9.0      219.760  963.409        1
         9.0      217.921  963.409        1
         9.0      216.001  963.409        1
         9.0      214.002  963.409        1
         9.0      211.923  963.409        1
         9.0      209.764  963.409        1
         9.0      207.525  963.409        1
         9.0      205.207  963.409        1
         9.0      202.808  963.409        1
         9.0      200.329  963.409        1
         9.0      197.770  963.409        1
         9.0      195.131  963.409        1
         9.0      192.413  963.409        1
         9.0      189.614  963.409        1
         9.0      186.735  963.409        1
         9.0      183.777  963.409        1
         9.0      180.738  963.409        1
         9.0      177.620  963.409        1
         9.0      174.421  963.409        1
         9.0      171.143  963.409        1
         9.0      167.784  963.409        1
         9.0      164.346  963.409        1
         9.0      160.828  963.409        1
         9.0      157.229  963.409        1
         9.0      153.551  963.409        1
         9.0      149.793  963.409        1
         9.0      145.955  963.409        1
         9.0      142.037  963.409        1
         9.0      138.039  963.409        1
         9.0      133.961  963.409        1
         9.0      129.803  963.409        1
         9.0      125.565  963.409        1
         9.0      121.247  963.409        1
         9.0      116.849  963.409        1
         9.0      112.371  963.409        1
         9.0      107.813  963.409        1
         9.0      103.175  963.409        1
         9.0       98.457  963.409        1
         9.0       93.660  963.409        1
         9.0       88.782  963.409        1
         9.0       83.824  963.409        1
         9.0       78.787  963.409        1
         9.0       73.669  963.409        1
         9.0       68.472  963.409        1
         9.0       63.194  963.409        1
         9.0       57.837  963.409        1
         9.0       52.399  963.409        1
         9.0       46.882  963.409        1
         9.0       41.285  963.409        1
         9.0       35.607  963.409        1
         9.0       29.850  963.409        1
         9.0       24.013  963.409        1
         9.0       18.096  963.409        1
         9.0       12.099  963.409        1
         9.0        6.022  963.409        1
         9.0      359.864  963.409        1
         9.0      353.627  963.409        1
         9.0      347.310  963.409        1
         9.0      340.914  963.409        1
         9.0      334.437  963.409        1
         9.0      327.880  963.409        1
         9.0      321.243  963.409        1
         9.0      314.526  963.409        1
         9.0      307.729  963.409        1
         9.0      300.853  963.409        1
         9.0      293.896  963.409        1
         9.0      286.859  963.409        1
         9.0      279.743  963.409        1
         9.0      272.546  963.409        1
         9.0      265.270  963.409        1
         9.0      257.913  963.409        1
         9.0      250.477  963.409        1
         9.0      242.960  963.409        1
         9.0      235.364  963.409        1
         9.0      227.687  963.409        1
         9.0      219.931  963.409        1
         9.0      212.095  963.409        1
         9.0      204.179  963.409        1
         9.0      196.183  963.409        1
         9.0      188.106  963.409        1
         9.0      179.950  963.409        1
         9.0      171.714  963.409        1
         9.0      163.398  963.409        1
         9.0      155.002  963.409        1
         9.0      146.526  963.409        1
         9.0      137.970  963.409        1
         9.0      129.334  963.409        1
         9.0      120.619  963.409        1
         9.0      111.823  963.409        1
         9.0      102.947  963.409        1
         9.0       93.991  963.408        1
         9.0       84.956  963.408        1
         9.0       75.840  963.408        1
         9.0       66.644  963.407        1
         9.0       57.369  963.407        1
         9.0       48.013  963.406        1
         9.0       38.578  963.405        1
         9.0       29.062  963.404        1
         9.0       19.467  963.402        1
         9.0        9.791  963.400        1
         9.0        0.036  963.398        1
         9.0      350.201  963.394        1
         9.0      340.285  963.390        1
         9.0      330.290  963.385        1
         9.0      320.215  963.379        1
         9.0      310.060  963.372        1
         9.0      299.825  963.362        1
         9.0      289.510  963.350        1
         9.0      279.115  963.336        1
         9.0      268.640  963.318        1
         9.0      258.085  963.297        1
         9.0      247.450  963.271        1
         9.0      236.735  963.239        1
         9.0      225.940  963.200        1
         9.0      215.065  963.154        1
         9.0      204.110  963.098        1
         9.0      193.076  963.031        1
         9.0      181.961  962.952        1
         9.0      170.766  962.856        1
         9.0      159.492  962.743        1
         9.0      148.137  962.609        1
         9.0      136.702  962.451        1
         9.0      125.188  962.265        1
         9.0      113.594  962.046        1
         9.0      101.919  961.790        1
         9.0       90.165  961.491        1
         9.0       78.330  961.142        1
         9.0       66.416  960.737        1
         9.0       54.422  960.268        1
         9.0       42.347  959.726        1
         9.0       30.193  959.102        1
         9.0       17.959  958.384        1
         9.0        5.645  957.562        1
         9.0      353.251  956.623        1
         9.0      340.777  955.552        1
         9.0      328.223  954.334        1
         9.0      315.589  952.954        1
         9.0      302.875  951.392        1
         9.0      290.081  949.631        1
         9.0      277.207  947.650        1
         9.0      264.253  945.427        1
         9.0      251.220  942.939        1
         9.0      238.106  940.161        1
         9.0      224.912  937.068        1
         9.0      211.638  933.632        1
         9.0      198.285  929.827        1
         9.0      184.851  925.621        1
         9.0      171.338  920.986        1
         9.0      157.744  915.891        1
         9.0      144.071  910.303        1
         9.0      130.317  904.191        1
         9.0      116.484  897.523        1
         9.0      102.570  890.267        1
         9.0       88.577  882.391        1
         9.0       74.504  873.864        1
         9.0       60.351  864.655        1
         9.0       46.117  854.736        1
         9.0       31.804  844.079        1
         9.0       17.411  832.659        1
         9.0        2.938  820.454        1
         9.0      348.385  807.442        1
         9.0      333.752  793.607        1
         9.0      319.039  778.936        1
         9.0      304.246  763.420        1
         9.0      289.373  747.053        1
         9.0      274.420  729.836        1
         9.0      259.387  711.773        1
         9.0      244.274  692.876        1
         9.0      229.082  673.161        1
         9.0      213.809  652.650        1
         9.0      198.456  631.372        1
         9.0      183.024  609.363        1
         9.0      167.511  586.665        1
         9.0      151.918  563.326        1
         9.0      136.246  539.403        1
         9.0      120.493  514.956        1
         9.0      104.661  490.056        1
         9.0       88.749  464.777        1
         9.0       72.756  439.201        1
         9.0       56.684  413.415        1
         9.0       40.532  387.510        1
         9.0       24.299  361.586        1
         9.0        7.987  335.743        1
         9.0      351.595  310.087        1
         9.0      335.123  284.727        1
         9.0      318.571  259.774        1
         9.0      301.939  235.341        1
         9.0      285.227  211.540        1
         9.0      268.435  188.486        1
         9.0      251.563  166.290        1
         9.0      234.611  145.064        1
         9.0      217.579  124.916        1
         9.0      200.467  105.949        1
         9.0      183.275   88.263        1
         9.0      166.003   71.952        1
         9.0      148.652   57.106        1
         9.0      131.220   43.804        1
         9.0      113.708   32.121        1
         9.0       96.117   22.121        1
         9.0       78.445   13.861        1
         9.0       60.694    7.387        1
         9.0       42.862    2.737        1
         9.0       24.951    0.000        1
        18.0        0.000    0.000        0
         9.0      114.951    0.000        1
         9.0      132.862    2.737        1
         9.0      150.694    7.387        1
         9.0      168.445   13.861        1
         9.0      186.117   22.121        1
         9.0      203.708   32.121        1
         9.0      221.220   43.804        1
         9.0      238.652   57.106        1
         9.0      256.003   71.952        1
         9.0      273.275   88.263        1
         9.0      290.467  105.949        1
         9.0      307.579  124.916        1
         9.0      324.611  145.064        1
         9.0      341.563  166.290        1
         9.0      358.435  188.486        1
         9.0       15.227  211.540        1
         9.0       31.939  235.341        1
         9.0       48.571  259.774        1
         9.0       65.123  284.727        1
         9.0       81.595  310.087        1
         9.0       97.987  335.743        1
         9.0      114.299  361.586        1
         9.0      130.532  387.510        1
         9.0      146.684  413.415        1
         9.0      162.756  439.201        1
         9.0      178.749  464.777        1
         9.0      194.661  490.056        1
         9.0      210.493  514.956        1
         9.0      226.246  539.403        1
         9.0      241.918  563.326        1
         9.0      257.511  586.665        1
         9.0      273.024  609.363        1
         9.0      288.456  631.372        1
         9.0      303.809  652.650        1
         9.0      319.082  673.161        1
         9.0      334.274  692.876        1
         9.0      349.387  711.773        1
         9.0        4.420  729.836        1
         9.0       19.373  747.053        1
         9.0       34.246  763.420        1
         9.0       49.039  778.936        1
         9.0       63.752  793.607        1
         9.0       78.385  807.442        1
         9.0       92.938  820.454        1
         9.0      107.411  832.659        1
         9.0      121.804  844.079        1
         9.0      136.117  854.736        1
         9.0      150.351  864.655        1
         9.0      164.504  873.864        1
         9.0      178.577  882.391        1
         9.0      192.570  890.267        1
         9.0      206.484  897.523        1
         9.0      220.317  904.191        1
         9.0      234.071  910.303        1
         9.0      247.744  915.891        1
         9.0      261.338  920.986        1
         9.0      274.851  925.621        1
         9.0      288.285  929.827        1
         9.0      301.638  933.632        1
         9.0      314.912  937.068        1
         9.0      328.106  940.161        1
         9.0      341.220  942.939        1
         9.0      354.253  945.427        1
         9.0        7.207  947.650        1
         9.0       20.081  949.631        1
         9.0       32.875  951.392        1
         9.0       45.589  952.954        1
         9.0       58.223  954.334        1
         9.0       70.777  955.552        1
         9.0       83.251  956.623        1
         9.0       95.645  957.562        1
         9.0      107.959  958.384        1
         9.0      120.193  959.102        1
         9.0      132.347  959.726        1
         9.0      144.422  960.268        1
         9.0      156.416  960.737        1
         9.0      168.330  961.142        1
         9.0      180.165  961.491        1
         9.0      191.919  961.790        1
         9.0      203.594  962.046        1
         9.0      215.188  962.265        1
         9.0      226.702  962.451        1
         9.0      238.137  962.609        1
         9.0      249.492  962.743        1
         9.0      260.766  962.856        1
         9.0      271.961  962.952        1
         9.0      283.076  963.031        1
         9.0      294.110  963.098        1
         9.0      305.065  963.154        1
         9.0      315.940  963.200        1
         9.0      326.735  963.239        1
         9.0      337.450  963.271        1
         9.0      348.085  963.297        1
         9.0      358.640  963.318        1
         9.0        9.115  963.336        1
         9.0       19.510  963.350        1
         9.0       29.825  963.362        1
         9.0       40.060  963.372        1
         9.0       50.215  963.379        1
         9.0       60.290  963.385        1
         9.0       70.285  963.390        1
         9.0       80.201  963.394        1
         9.0       90.036  963.398        1
         9.0       99.791  963.400        1
         9.0      109.467  963.402        1
         9.0      119.062  963.404        1
         9.0      128.578  963.405        1
         9.0      138.013  963.406        1
         9.0      147.369  963.407        1
         9.0      156.644  963.407        1
         9.0      165.840  963.408        1
         9.0      174.956  963.408        1
         9.0      183.991  963.408        1
         9.0      192.947  963.409        1
         9.0      201.823  963.409        1
         9.0      210.619  963.409        1
         9.0      219.334  963.409        1
         9.0      227.970  963.409        1
         9.0      236.526  963.409        1
         9.0      245.002  963.409        1
         9.0      253.398  963.409        1
         9.0      261.714  963.409        1
         9.0      269.950  963.409        1
         9.0      278.106  963.409        1
         9.0      286.183  963.409        1
         9.0      294.179  963.409        1
         9.0      302.095  963.409        1
         9.0      309.931  963.409        1
         9.0      317.687  963.409        1
         9.0      325.364  963.409        1
         9.0      332.960  963.409        1
         9.0      340.477  963.409        1
         9.0      347.913  963.409        1
         9.0      355.270  963.409        1
         9.0        2.546  963.409        1
         9.0        9.743  963.409        1
         9.0       16.859  963.409        1
         9.0       23.896  963.409        1
         9.0       30.853  963.409        1
         9.0       37.729  963.409        1
         9.0       44.526  963.409        1
         9.0       51.243  963.409        1
         9.0       57.880  963.409        1
         9.0       64.437  963.409        1
         9.0       70.914  963.409        1
         9.0       77.310  963.409        1
         9.0       83.627  963.409        1
         9.0       89.864  963.409        1
         9.0       96.022  963.409        1
         9.0      102.099  963.409        1
         9.0      108.096  963.409        1
         9.0      114.013  963.409        1
         9.0      119.850  963.409        1
         9.0      125.607  963.409        1
         9.0      131.285  963.409        1
         9.0      136.882  963.409        1
         9.0      142.399  963.409        1
         9.0      147.837  963.409        1
         9.0      153.194  963.409        1
         9.0      158.472  963.409        1
         9.0      163.669  963.409        1
         9.0      168.787  963.409        1
         9.0      173.824  963.409        1
         9.0      178.782  963.409        1
         9.0      183.660  963.409        1
         9.0      188.457  963.409        1
         9.0      193.175  963.409        1
         9.0      197.813  963.409        1
         9.0      202.371  963.409        1
         9.0      206.849  963.409        1
         9.0      211.247  963.409        1
         9.0      215.565  963.409        1
         9.0      219.803  963.409        1
         9.0      223.961  963.409        1
         9.0      228.039  963.409        1
         9.0      232.037  963.409        1
         9.0      235.955  963.409        1
         9.0      239.793  963.409        1
         9.0      243.551  963.409        1
         9.0      247.229  963.409        1
         9.0      250.828  963.409        1
         9.0      254.346  963.409        1
         9.0      257.784  963.409        1
         9.0      261.143  963.409        1
         9.0      264.421  963.409        1
         9.0      267.620  963.409        1
         9.0      270.738  963.409        1
         9.0      273.777  963.409        1
         9.0      276.735  963.409        1
         9.0      279.614  963.409        1
         9.0      282.413  963.409        1
         9.0      285.131  963.409        1
         9.0      287.770  963.409        1
         9.0      290.329  963.409        1
         9.0      292.808  963.409        1
         9.0      295.207  963.409        1
         9.0      297.525  963.409        1
         9.0      299.764  963.409        1
         9.0      301.923  963.409        1
         9.0      304.002  963.409        1
         9.0      306.001  963.409        1
         9.0      307.921  963.409        1
         9.0      309.760  963.409        1
         9.0      311.519  963.409        1
         9.0      313.198  963.409        1
         9.0      314.797  963.409        1
         9.0      316.317  963.409        1
         9.0      317.756  963.409        1
         9.0      319.115  963.409        1
         9.0      320.395  963.409        1
         9.0      321.594  963.409        1
         9.0      322.713  963.409        1
         9.0      323.753  963.409        1
         9.0      324.713  963.409        1
         9.0      325.592  963.409        1
         9.0      326.392  963.409        1
         9.0      327.111  963.409        1
         9.0      327.751  963.409        1
         9.0      328.311  963.409        1
         9.0      328.791  963.409        1
         9.0      329.190  963.409        1
         9.0      329.510  963.409        1
         9.0      329.750  963.409        1
         9.0      329.910  963.409        1
        18.0      329.990  963.409        1
         9.0      329.910  963.409        1
         9.0      329.750  963.409        1
         9.0      329.510  963.409        1
         9.0      329.190  963.409        1
         9.0      328.791  963.409        1
         9.0      328.311  963.409        1
         9.0      327.751  963.409        1
         9.0      327.111  963.409        1
         9.0      326.392  963.409        1
         9.0      325.592  963.409        1
         9.0      324.713  963.409        1
         9.0      323.753  963.409        1
         9.0      322.713  963.409        1
         9.0      321.594  963.409        1
         9.0      320.395  963.409        1
         9.0      319.115  963.409        1
         9.0      317.756  963.409        1
         9.0      316.317  963.409        1
         9.0      314.797  963.409        1
         9.0      313.198  963.409        1
         9.0      311.519  963.409        1
         9.0      309.760  963.409        1
         9.0      307.921  963.409        1
         9.0      306.001  963.409        1
         9.0      304.002  963.409        1
         9.0      301.923  963.409        1
         9.0      299.764  963.409        1
         9.0      297.525  963.409        1
         9.0      295.207  963.409        1
         9.0      292.808  963.409        1
         9.0      290.329  963.409        1
         9.0      287.770  963.409        1
         9.0      285.131  963.409        1
         9.0      282.413  963.409        1
         9.0      279.614  963.409        1
         9.0      276.735  963.409        1
         9.0      273.777  963.409        1
         9.0      270.738  963.409        1
         9.0      267.620  963.409        1
         9.0      264.421  963.409        1
         9.0      261.143  963.409        1
         9.0      257.784  963.409        1
         9.0      254.346  963.409        1
         9.0      250.828  963.409        1
         9.0      247.229  963.409        1
         9.0      243.551  963.409        1
         9.0      239.793  963.409        1
         9.0      235.955  963.409        1
         9.0      232.037  963.409        1
         9.0      228.039  963.409        1
         9.0      223.961  963.409        1
         9.0      219.803  963.409        1
         9.0      215.565  963.409        1
         9.0      211.247  963.409        1
         9.0      206.849  963.409        1
         9.0      202.371  963.409        1
         9.0      197.813  963.409        1
         9.0      193.175  963.409        1
         9.0      188.457  963.409        1
         9.0      183.660  963.409        1
         9.0      178.782  963.409        1
         9.0      173.824  963.409        1
         9.0      168.787  963.409        1
         9.0      163.669  963.409        1
         9.0      158.472  963.409        1
         9.0      153.194  963.409        1
         9.0      147.837  963.409        1
         9.0      142.399  963.409        1
         9.0      136.882  963.409        1
         9.0      131.285  963.409        1
         9.0      125.607  963.409        1
         9.0      119.850  963.409        1
         9.0      114.013  963.409        1
         9.0      108.096  963.409        1
         9.0      102.099  963.409        1
         9.0       96.022  963.409        1
         9.0       89.864  963.409        1
         9.0       83.627  963.409        1
         9.0       77.310  963.409        1
         9.0       70.914  963.409        1
         9.0       64.437  963.409        1
         9.0       57.880  963.409        1
         9.0       51.243  963.409        1
         9.0       44.526  963.409        1
         9.0       37.729  963.409        1
         9.0       30.853  963.409        1
         9.0       23.896  963.409        1
         9.0       16.859  963.409        1
         9.0        9.743  963.409        1
         9.0        2.546  963.409        1
         9.0      355.270  963.409        1
         9.0      347.913  963.409        1
         9.0      340.477  963.409        1
         9.0      332.960  963.409        1
         9.0      325.364  963.409        1
         9.0      317.687  963.409        1
         9.0      309.931  963.409        1
         9.0      302.095  963.409        1
         9.0      294.179  963.409        1
         9.0      286.183  963.409        1
         9.0      278.106  963.409        1
         9.0      269.950  963.409        1
         9.0      261.714  963.409        1
         9.0      253.398  963.409        1
         9.0      245.002  963.409        1
         9.0      236.526  963.409        1
         9.0      227.970  963.409        1
         9.0      219.334  963.409        1
         9.0      210.619  963.409        1
         9.0      201.823  963.409        1
         9.0      192.947  963.409        1
         9.0      183.991  963.408        1
         9.0      174.956  963.408        1
         9.0      165.840  963.408        1
         9.0      156.644  963.407        1
         9.0      147.369  963.407        1
         9.0      138.013  963.406        1
         9.0      128.578  963.405        1
         9.0      119.062  963.404        1
         9.0      109.467  963.402        1
         9.0       99.791  963.400        1
         9.0       90.036  963.398        1
         9.0       80.201  963.394        1
         9.0       70.285  963.390        1
         9.0       60.290  963.385        1
         9.0       50.215  963.379        1
         9.0       40.060  963.372        1
         9.0       29.825  963.362        1
         9.0       19.510  963.350        1
         9.0        9.115  963.336        1
         9.0      358.640  963.318        1
         9.0      348.085  963.297        1
         9.0      337.450  963.271        1
         9.0      326.735  963.239        1
         9.0      315.940  963.200        1
         9.0      305.065  963.154        1
         9.0      294.110  963.098        1
         9.0      283.076  963.031        1
         9.0      271.961  962.952        1
         9.0      260.766  962.856        1
         9.0      249.492  962.743        1
         9.0      238.137  962.609        1
         9.0      226.702  962.451        1
         9.0      215.188  962.265        1
         9.0      203.594  962.046        1
         9.0      191.919  961.790        1
         9.0      180.165  961.491        1
         9.0      168.330  961.142        1
         9.0      156.416  960.737        1
         9.0      144.422  960.268        1
         9.0      132.347  959.726        1
         9.0      120.193  959.102        1
         9.0      107.959  958.384        1
         9.0       95.645  957.562        1
         9.0       83.251  956.623        1
         9.0       70.777  955.552        1
         9.0       58.223  954.334        1
         9.0       45.589  952.954        1
         9.0       32.875  951.392        1
         9.0       20.081  949.631        1
         9.0        7.207  947.650        1
         9.0      354.253  945.427        1
         9.0      341.220  942.939        1
         9.0      328.106  940.161        1
         9.0      314.912  937.068        1
         9.0      301.638  933.632        1
         9.0      288.285  929.827        1
         9.0      274.851  925.621        1
         9.0      261.338  920.986        1
         9.0      247.744  915.891        1
         9.0      234.071  910.303        1
         9.0      220.317  904.191        1
         9.0      206.484  897.523        1
         9.0      192.570  890.267        1
         9.0      178.577  882.391        1
         9.0      164.504  873.864        1
         9.0      150.351  864.655        1
         9.0      136.117  854.736        1
         9.0      121.804  844.079        1
         9.0      107.411  832.659        1
         9.0       92.938  820.454        1
         9.0       78.385  807.442        1
         9.0       63.752  793.607        1
         9.0       49.039  778.936        1
         9.0       34.246  763.420        1
         9.0       19.373  747.053        1
         9.0        4.420  729.836        1
         9.0      349.387  711.773        1
         9.0      334.274  692.876        1
         9.0      319.082  673.161        1
         9.0      303.809  652.650        1
         9.0      288.456  631.372        1
         9.0      273.024  609.363        1
         9.0      257.511  586.665        1
         9.0      241.918  563.326        1
         9.0      226.246  539.403        1
         9.0      210.493  514.956        1
         9.0      194.661  490.056        1
         9.0      178.749  464.777        1
         9.0      162.756  439.201        1
         9.0      146.684  413.415        1
         9.0      130.532  387.510        1
         9.0      114.299  361.586        1
         9.0       97.987  335.743        1
         9.0       81.595  310.087        1
         9.0       65.123  284.727        1
         9.0       48.571  259.774        1
         9.0       31.939  235.341        1
         9.0       15.227  211.540        1
         9.0      358.435  188.486        1
         9.0      341.563  166.290        1
         9.0      324.611  145.064        1
         9.0      307.579  124.916        1
         9.0      290.467  105.949        1
         9.0      273.275   88.263        1
         9.0      256.003   71.952        1
         9.0      238.652   57.106        1
         9.0      221.220   43.804        1
         9.0      203.708   32.121        1
         9.0      186.117   22.121        1
         9.0      168.445   13.861        1
         9.0      150.694    7.387        1
         9.0      132.862    2.737        1
         9.0      114.951    0.000        1
        18.0        0.000    0.000        0
         9.0      324.951    0.000        1
         9.0      342.862    2.737        1
         9.0        0.694    7.387        1
         9.0       18.445   13.861        1
         9.0       36.117   22.121        1
         9.0       53.708   32.121        1
         9.0       71.220   43.804        1
         9.0       88.652   57.106        1
         9.0      106.003   71.952        1
         9.0      123.275   88.263        1
         9.0      140.467  105.949        1
         9.0      157.579  124.916        1
         9.0      174.611  145.064        1
         9.0      191.563  166.290        1
         9.0      208.435  188.486        1
         9.0      225.227  211.540        1
         9.0      241.939  235.341        1
         9.0      258.571  259.774        1
         9.0      275.123  284.727        1
         9.0      291.595  310.087        1
         9.0      307.987  335.743        1
         9.0      324.299  361.586        1
         9.0      340.532  387.510        1
         9.0      356.684  413.415        1
         9.0       12.756  439.201        1
         9.0       28.749  464.777        1
         9.0       44.661  490.056        1
         9.0       60.493  514.956        1
         9.0       76.246  539.403        1
         9.0       91.918  563.326        1
         9.0      107.511  586.665        1
         9.0      123.024  609.363        1
         9.0      138.456  631.372        1
         9.0      153.809  652.650        1
         9.0      169.082  673.161        1
         9.0      184.274  692.876        1
         9.0      199.387  711.773        1
         9.0      214.420  729.836        1
         9.0      229.373  747.053        1
         9.0      244.246  763.420        1
         9.0      259.039  778.936        1
         9.0      273.752  793.607        1
         9.0      288.385  807.442        1
         9.0      302.938  820.454        1
         9.0      317.411  832.659        1
         9.0      331.804  844.079        1
         9.0      346.117  854.736        1
         9.0        0.351  864.655        1
         9.0       14.504  873.864        1
         9.0       28.577  882.391        1
         9.0       42.570  890.267        1
         9.0       56.484  897.523        1
         9.0       70.317  904.191        1
         9.0       84.071  910.303        1
         9.0       97.744  915.891        1
         9.0      111.338  920.986        1
         9.0      124.851  925.621        1
         9.0      138.285  929.827        1
         9.0      151.638  933.632        1
         9.0      164.912  937.068        1
         9.0      178.106  940.161        1
         9.0      191.220  942.939        1
         9.0      204.253  945.427        1
         9.0      217.207  947.650        1
         9.0      230.081  949.631        1
         9.0      242.875  951.392        1
         9.0      255.589  952.954        1
         9.0      268.223  954.334        1
         9.0      280.777  955.552        1
         9.0      293.251  956.623        1
         9.0      305.645  957.562        1
         9.0      317.959  958.384        1
         9.0      330.193  959.102        1
         9.0      342.347  959.726        1
         9.0      354.422  960.268        1
         9.0        6.416  960.737        1
         9.0       18.330  961.142        1
         9.0       30.165  961.491        1
         9.0       41.919  961.790        1
         9.0       53.594  962.046        1
         9.0       65.188  962.265        1
         9.0       76.702  962.451        1
         9.0       88.137  962.609        1
         9.0       99.492  962.743        1
         9.0      110.766  962.856        1
         9.0      121.961  962.952        1
         9.0      133.076  963.031        1
         9.0      144.110  963.098        1
         9.0      155.065  963.154        1
         9.0      165.940  963.200        1
         9.0      176.735  963.239        1
         9.0      187.450  963.271        1
         9.0      198.085  963.297        1
         9.0      208.640  963.318        1
         9.0      219.115  963.336        1
         9.0      229.510  963.350        1
         9.0      239.825  963.362        1
         9.0      250.060  963.372        1
         9.0      260.215  963.379        1
         9.0      270.290  963.385        1
         9.0      280.285  963.390        1
         9.0      290.201  963.394        1
         9.0      300.036  963.398        1
         9.0      309.791  963.400        1
         9.0      319.467  963.402        1
         9.0      329.062  963.404        1
         9.0      338.578  963.405        1
         9.0      348.013  963.406        1
         9.0      357.369  963.407        1
         9.0        6.644  963.407        1
         9.0       15.840  963.408        1
         9.0       24.956  963.408        1
         9.0       33.991  963.408        1
         9.0       42.947  963.409        1
         9.0       51.823  963.409        1
         9.0       60.619  963.409        1
         9.0       69.334  963.409        1
         9.0       77.970  963.409        1
         9.0       86.526  963.409        1
         9.0       95.002  963.409        1
         9.0      103.398  963.409        1
         9.0      111.714  963.409        1
         9.0      119.950  963.409        1
         9.0      128.106  963.409        1
         9.0      136.183  963.409        1
         9.0      144.179  963.409        1
         9.0      152.095  963.409        1
         9.0      159.931  963.409        1
         9.0      167.687  963.409        1
         9.0      175.364  963.409        1
         9.0      182.960  963.409        1
         9.0      190.477  963.409        1
         9.0      197.913  963.409        1
         9.0      205.270  963.409        1
         9.0      212.546  963.409        1
         9.0      219.743  963.409        1
         9.0      226.859  963.409        1
         9.0      233.896  963.409        1
         9.0      240.853  963.409        1
         9.0      247.729  963.409        1
         9.0      254.526  963.409        1
         9.0      261.243  963.409        1
         9.0      267.880  963.409        1
         9.0      274.437  963.409        1
         9.0      280.914  963.409        1
         9.0      287.310  963.409        1
         9.0      293.627  963.409        1
         9.0      299.864  963.409        1
         9.0      306.022  963.409        1
         9.0      312.099  963.409        1
         9.0      318.096  963.409        1
         9.0      324.013  963.409        1
         9.0      329.850  963.409        1
         9.0      335.607  963.409        1
         9.0      341.285  963.409        1
         9.0      346.882  963.409        1
         9.0      352.399  963.409        1
         9.0      357.837  963.409        1
         9.0        3.194  963.409        1
         9.0        8.472  963.409        1
         9.0       13.669  963.409        1
         9.0       18.787  963.409        1
         9.0       23.824  963.409        1
         9.0       28.782  963.409        1
         9.0       33.660  963.409        1
         9.0       38.457  963.409        1
         9.0       43.175  963.409        1
         9.0       47.813  963.409        1
         9.0       52.371  963.409        1
         9.0       56.849  963.409        1
         9.0       61.247  963.409        1
         9.0       65.565  963.409        1
         9.0       69.803  963.409        1
         9.0       73.961  963.409        1
         9.0       78.039  963.409        1
         9.0       82.037  963.409        1
         9.0       85.955  963.409        1
         9.0       89.793  963.409        1
         9.0       93.551  963.409        1
         9.0       97.229  963.409        1
         9.0      100.828  963.409        1
         9.0      104.346  963.409        1
         9.0      107.784  963.409        1
         9.0      111.143  963.409        1
         9.0      114.421  963.409        1
         9.0      117.620  963.409        1
         9.0      120.738  963.409        1
         9.0      123.777  963.409        1
         9.0      126.735  963.409        1
         9.0      129.614  963.409        1
         9.0      132.413  963.409        1
         9.0      135.131  963.409        1
         9.0      137.770  963.409        1
         9.0      140.329  963.409        1
         9.0      142.808  963.409        1
         9.0      145.207  963.409        1
         9.0      147.525  963.409        1
         9.0      149.764  963.409        1
         9.0      151.923  963.409        1
         9.0      154.002  963.409        1
         9.0      156.001  963.409        1
         9.0      157.921  963.409        1
         9.0      159.760  963.409        1
         9.0      161.519  963.409        1
         9.0      163.198  963.409        1
         9.0      164.797  963.409        1
         9.0      166.317  963.409        1
         9.0      167.756  963.409        1
         9.0      169.115  963.409        1
         9.0      170.395  963.409        1
         9.0      171.594  963.409        1
         9.0      172.713  963.409        1
         9.0      173.753  963.409        1
         9.0      174.713  963.409        1
         9.0      175.592  963.409        1
         9.0      176.392  963.409        1
         9.0      177.111  963.409        1
         9.0      177.751  963.409        1
         9.0      178.311  963.409        1
         9.0      178.791  963.409        1
         9.0      179.190  963.409        1
         9.0      179.510  963.409        1
         9.0      179.750  963.409        1
         9.0      179.910  963.409        1
        18.0      179.990  963.409        1
         9.0      179.910  963.409        1
         9.0      179.750  963.409        1
         9.0      179.510  963.409        1
         9.0      179.190  963.409        1
         9.0      178.791  963.409        1
         9.0      178.311  963.409        1
         9.0      177.751  963.409        1
         9.0      177.111  963.409        1
         9.0      176.392  963.409        1
         9.0      175.592  963.409        1
         9.0      174.713  963.409        1
         9.0      173.753  963.409        1
         9.0      172.713  963.409        1
         9.0      171.594  963.409        1
         9.0      170.395  963.409        1
         9.0      169.115  963.409        1
         9.0      167.756  963.409        1
         9.0      166.317  963.409        1
         9.0      164.797  963.409        1
         9.0      163.198  963.409        1
         9.0      161.519  963.409        1
         9.0      159.760  963.409        1
         9.0      157.921  963.409        1
         9.0      156.001  963.409        1
         9.0      154.002  963.409        1
         9.0      151.923  963.409        1
         9.0      149.764  963.409        1
         9.0      147.525  963.409        1
         9.0      145.207  963.409        1
         9.0      142.808  963.409        1
         9.0      140.329  963.409        1
         9.0      137.770  963.409        1
         9.0      135.131  963.409        1
         9.0      132.413  963.409        1
         9.0      129.614  963.409        1
         9.0      126.735  963.409        1
         9.0      123.777  963.409        1
         9.0      120.738  963.409        1
         9.0      117.620  963.409        1
         9.0      114.421  963.409        1
         9.0      111.143  963.409        1
         9.0      107.784  963.409        1
         9.0      104.346  963.409        1
         9.0      100.828  963.409        1
         9.0       97.229  963.409        1
         9.0       93.551  963.409        1
         9.0       89.793  963.409        1
         9.0       85.955  963.409        1
         9.0       82.037  963.409        1
         9.0       78.039  963.409        1
         9.0       73.961  963.409        1
         9.0       69.803  963.409        1
         9.0       65.565  963.409        1
         9.0       61.247  963.409        1
         9.0       56.849  963.409        1
         9.0       52.371  963.409        1
         9.0       47.813  963.409        1
         9.0       43.175  963.409        1
         9.0       38.457  963.409        1
         9.0       33.660  963.409        1
         9.0       28.782  963.409        1
         9.0       23.824  963.409        1
         9.0       18.787  963.409        1
         9.0       13.669  963.409        1
         9.0        8.472  963.409        1
         9.0        3.194  963.409        1
         9.0      357.837  963.409        1
         9.0      352.399  963.409        1
         9.0      346.882  963.409        1
         9.0      341.285  963.409        1
         9.0      335.607  963.409        1
         9.0      329.850  963.409        1
         9.0      324.013  963.409        1
         9.0      318.096  963.409        1
         9.0      312.099  963.409        1
         9.0      306.022  963.409        1
         9.0      299.864  963.409        1
         9.0      293.627  963.409        1
         9.0      287.310  963.409        1
         9.0      280.914  963.409        1
         9.0      274.437  963.409        1
         9.0      267.880  963.409        1
         9.0      261.243  963.409        1
         9.0      254.526  963.409        1
         9.0      247.729  963.409        1
         9.0      240.853  963.409        1
         9.0      233.896  963.409        1
         9.0      226.859  963.409        1
         9.0      219.743  963.409        1
         9.0      212.546  963.409        1
         9.0      205.270  963.409        1
         9.0      197.913  963.409        1
         9.0      190.477  963.409        1
         9.0      182.960  963.409        1
         9.0      175.364  963.409        1
         9.0      167.687  963.409        1
         9.0      159.931  963.409        1
         9.0      152.095  963.409        1
         9.0      144.179  963.409        1
         9.0      136.183  963.409        1
         9.0      128.106  963.409        1
         9.0      119.950  963.409        1
         9.0      111.714  963.409        1
         9.0      103.398  963.409        1
         9.0       95.002  963.409        1
         9.0       86.526  963.409        1
         9.0       77.970  963.409        1
         9.0       69.334  963.409        1
         9.0       60.619  963.409        1
         9.0       51.823  963.409        1
         9.0       42.947  963.409        1
         9.0       33.991  963.408        1
         9.0       24.956  963.408        1
         9.0       15.840  963.408        1
         9.0        6.644  963.407        1
         9.0      357.369  963.407        1
         9.0      348.013  963.406        1
         9.0      338.578  963.405        1
         9.0      329.062  963.404        1
         9.0      319.467  963.402        1
         9.0      309.791  963.400        1
         9.0      300.036  963.398        1
         9.0      290.201  963.394        1
         9.0      280.285  963.390        1
         9.0      270.290  963.385        1
         9.0      260.215  963.379        1
         9.0      250.060  963.372        1
         9.0      239.825  963.362        1
         9.0      229.510  963.350        1
         9.0      219.115  963.336        1
         9.0      208.640  963.318        1
         9.0      198.085  963.297        1
         9.0      187.450  963.271        1
         9.0      176.735  963.239        1
         9.0      165.940  963.200        1
         9.0      155.065  963.154        1
         9.0      144.110  963.098        1
         9.0      133.076  963.031        1
         9.0      121.961  962.952        1
         9.0      110.766  962.856        1
         9.0       99.492  962.743        1
         9.0       88.137  962.609        1
         9.0       76.702  962.451        1
         9.0       65.188  962.265        1
         9.0       53.594  962.046        1
         9.0       41.919  961.790        1
         9.0       30.165  961.491        1
         9.0       18.330  961.142        1
         9.0        6.416  960.737        1
         9.0      354.422  960.268        1
         9.0      342.347  959.726        1
         9.0      330.193  959.102        1
         9.0      317.959  958.384        1
         9.0      305.645  957.562        1
         9.0      293.251  956.623        1
         9.0      280.777  955.552        1
         9.0      268.223  954.334        1
         9.0      255.589  952.954        1
         9.0      242.875  951.392        1
         9.0      230.081  949.631        1
         9.0      217.207  947.650        1
         9.0      204.253  945.427        1
         9.0      191.220  942.939        1
         9.0      178.106  940.161        1
         9.0      164.912  937.068        1
         9.0      151.638  933.632        1
         9.0      138.285  929.827        1
         9.0      124.851  925.621        1
         9.0      111.338  920.986        1
         9.0       97.744  915.891        1
         9.0       84.071  910.303        1
         9.0       70.317  904.191        1
         9.0       56.484  897.523        1
         9.0       42.570  890.267        1
         9.0       28.577  882.391        1
         9.0       14.504  873.864        1
         9.0        0.351  864.655        1
         9.0      346.117  854.736        1
         9.0      331.804  844.079        1
         9.0      317.411  832.659        1
         9.0      302.938  820.454        1
         9.0      288.385  807.442        1
         9.0      273.752  793.607        1
         9.0      259.039  778.936        1
         9.0      244.246  763.420        1
         9.0      229.373  747.053        1
         9.0      214.420  729.836        1
         9.0      199.387  711.773        1
         9.0      184.274  692.876        1
         9.0      169.082  673.161        1
         9.0      153.809  652.650        1
         9.0      138.456  631.372        1
         9.0      123.024  609.363        1
         9.0      107.511  586.665        1
         9.0       91.918  563.326        1
         9.0       76.246  539.403        1
         9.0       60.493  514.956        1
         9.0       44.661  490.056        1
         9.0       28.749  464.777        1
         9.0       12.756  439.201        1
         9.0      356.684  413.415        1
         9.0      340.532  387.510        1
         9.0      324.299  361.586        1
         9.0      307.987  335.743        1
         9.0      291.595  310.087        1
         9.0      275.123  284.727        1
         9.0      258.571  259.774        1
         9.0      241.939  235.341        1
         9.0      225.227  211.540        1
         9.0      208.435  188.486        1
         9.0      191.563  166.290        1
         9.0      174.611  145.064        1
         9.0      157.579  124.916        1
         9.0      140.467  105.949        1
         9.0      123.275   88.263        1
         9.0      106.003   71.952        1
         9.0       88.652   57.106        1
         9.0       71.220   43.804        1
         9.0       53.708   32.121        1
         9.0       36.117   22.121        1
         9.0       18.445   13.861        1
         9.0        0.694    7.387        1
         9.0      342.862    2.737        1
         9.0      324.951    0.000        1
        18.0        0.000    0.000        0
         9.0      324.951    0.000        1
         9.0      342.862    2.737        1
         9.0        0.694    7.387        1
         9.0       18.445   13.861        1
         9.0       36.117   22.121        1
         9.0       53.708   32.121        1
         9.0       71.220   43.804        1
         9.0       88.652   57.106        1
         9.0      106.003   71.952        1
         9.0      123.275   88.263        1
         9.0      140.467  105.949        1
         9.0      157.579  124.916        1
         9.0      174.611  145.064        1
         9.0      191.563  166.290        1
         9.0      208.435  188.486        1
         9.0      225.227  211.540        1
         9.0      241.939  235.341        1
         9.0      258.571  259.774        1
         9.0      275.123  284.727        1
         9.0      291.595  310.087        1
         9.0      307.987  335.743        1
         9.0      324.299  361.586        1
         9.0      340.532  387.510        1
         9.0      356.684  413.415        1
         9.0       12.756  439.201        1
         9.0       28.749  464.777        1
         9.0       44.661  490.056        1
         9.0       60.493  514.956        1
         9.0       76.246  539.403        1
         9.0       91.918  563.326        1
         9.0      107.511  586.665        1
         9.0      123.024  609.363        1
         9.0      138.456  631.372        1
         9.0      153.809  652.650        1
         9.0      169.082  673.161        1
         9.0      184.274  692.876        1
         9.0      199.387  711.773        1
         9.0      214.420  729.836        1
         9.0      229.373  747.053        1
         9.0      244.246  763.420        1
         9.0      259.039  778.936        1
         9.0      273.752  793.607        1
         9.0      288.385  807.442        1
         9.0      302.938  820.454        1
         9.0      317.411  832.659        1
         9.0      331.804  844.079        1
         9.0      346.117  854.736        1
         9.0        0.351  864.655        1
         9.0       14.504  873.864        1
         9.0       28.577  882.391        1
         9.0       42.570  890.267        1
         9.0       56.484  897.523        1
         9.0       70.317  904.191        1
         9.0       84.071  910.303        1
         9.0       97.744  915.891        1
         9.0      111.338  920.986        1
         9.0      124.851  925.621        1
         9.0      138.285  929.827        1
         9.0      151.638  933.632        1
         9.0      164.912  937.068        1
         9.0      178.106  940.161        1
         9.0      191.220  942.939        1
         9.0      204.253  945.427        1
         9.0      217.207  947.650        1
         9.0      230.081  949.631        1
         9.0      242.875  951.392        1
         9.0      255.589  952.954        1
         9.0      268.223  954.334        1
         9.0      280.777  955.552        1
         9.0      293.251  956.623        1
         9.0      305.645  957.562        1
         9.0      317.959  958.384        1
         9.0      330.193  959.102        1
         9.0      342.347  959.726        1
         9.0      354.422  960.268        1
         9.0        6.416  960.737        1
         9.0       18.330  961.142        1
         9.0       30.165  961.491        1
         9.0       41.919  961.790        1
         9.0       53.594  962.046        1
         9.0       65.188  962.265        1
         9.0       76.702  962.451        1
         9.0       88.137  962.609        1
         9.0       99.492  962.743        1
         9.0      110.766  962.856        1
         9.0      121.961  962.952        1
         9.0      133.076  963.031        1
         9.0      144.110  963.098        1
         9.0      155.065  963.154        1
         9.0      165.940  963.200        1
         9.0      176.735  963.239        1
         9.0      187.450  963.271        1
         9.0      198.085  963.297        1
         9.0      208.640  963.318        1
         9.0      219.115  963.336        1
         9.0      229.510  963.350        1
         9.0      239.825  963.362        1
         9.0      250.060  963.372        1
         9.0      260.215  963.379        1
         9.0      270.290  963.385        1
         9.0      280.285  963.390        1
         9.0      290.201  963.394        1
         9.0      300.036  963.398        1
         9.0      309.791  963.400        1
         9.0      319.467  963.402        1
         9.0      329.062  963.404        1
         9.0      338.578  963.405        1
         9.0      348.013  963.406        1
         9.0      357.369  963.407        1
         9.0        6.644  963.407        1
         9.0       15.840  963.408        1
         9.0       24.956  963.408        1
         9.0       33.991  963.408        1
         9.0       42.947  963.409        1
         9.0       51.823  963.409        1
         9.0       60.619  963.409        1
         9.0       69.334  963.409        1
         9.0       77.970  963.409        1
         9.0       86.526  963.409        1
         9.0       95.002  963.409        1
         9.0      103.398  963.409        1
         9.0      111.714  963.409        1
         9.0      119.950  963.409        1
         9.0      128.106  963.409        1
         9.0      136.183  963.409        1
         9.0      144.179  963.409        1
         9.0      152.095  963.409        1
         9.0      159.931  963.409        1
         9.0      167.687  963.409        1
         9.0      175.364  963.409        1
         9.0      182.960  963.409        1
         9.0      190.477  963.409        1
         9.0      197.913  963.409        1
         9.0      205.270  963.409        1
         9.0      212.546  963.409        1
         9.0      219.743  963.409        1
         9.0      226.859  963.409        1
         9.0      233.896  963.409        1
         9.0      240.853  963.409        1
         9.0      247.729  963.409        1
         9.0      254.526  963.409        1
         9.0      261.243  963.409        1
         9.0      267.880  963.409        1
         9.0      274.437  963.409        1
         9.0      280.914  963.409        1
         9.0      287.310  963.409        1
         9.0      293.627  963.409        1
         9.0      299.864  963.409        1
         9.0      306.022  963.409        1
         9.0      312.099  963.409        1
         9.0      318.096  963.409        1
         9.0      324.013  963.409        1
         9.0      329.850  963.409        1
         9.0      335.607  963.409        1
         9.0      341.285  963.409        1
         9.0      346.882  963.409        1
         9.0      352.399  963.409        1
         9.0      357.837  963.409        1
         9.0        3.194  963.409        1
         9.0        8.472  963.409        1
         9.0       13.669  963.409        1
         9.0       18.787  963.409        1
         9.0       23.824  963.409        1
         9.0       28.782  963.409        1
         9.0       33.660  963.409        1
         9.0       38.457  963.409        1
         9.0       43.175  963.409        1
         9.0       47.813  963.409        1
         9.0       52.371  963.409        1
         9.0       56.849  963.409        1
         9.0       61.247  963.409        1
         9.0       65.565  963.409        1
         9.0       69.803  963.409        1
         9.0       73.961  963.409        1
         9.0       78.039  963.409        1
         9.0       82.037  963.409        1
         9.0       85.955  963.409        1
         9.0       89.793  963.409        1
         9.0       93.551  963.409        1
         9.0       97.229  963.409        1
         9.0      100.828  963.409        1
         9.0      104.346  963.409        1
         9.0      107.784  963.409        1
         9.0      111.143  963.409        1
         9.0      114.421  963.409        1
         9.0      117.620  963.409        1
         9.0      120.738  963.409        1
         9.0      123.777  963.409        1
         9.0      126.735  963.409        1
         9.0      129.614  963.409        1
         9.0      132.413  963.409        1
         9.0      135.131  963.409        1
         9.0      137.770  963.409        1
         9.0      140.329  963.409        1
         9.0      142.808  963.409        1
         9.0      145.207  963.409        1
         9.0      147.525  963.409        1
         9.0      149.764  963.409        1
         9.0      151.923  963.409        1
         9.0      154.002  963.409        1
         9.0      156.001  963.409        1
         9.0      157.921  963.409        1
         9.0      159.760  963.409        1
         9.0      161.519  963.409        1
         9.0      163.198  963.409        1
         9.0      164.797  963.409        1
         9.0      166.317  963.409        1
         9.0      167.756  963.409        1
         9.0      169.115  963.409        1
         9.0      170.395  963.409        1
         9.0      171.594  963.409        1
         9.0      172.713  963.409        1
         9.0      173.753  963.409        1
         9.0      174.713  963.409        1
         9.0      175.592  963.409        1
         9.0      176.392  963.409        1
         9.0      177.111  963.409        1
         9.0      177.751  963.409        1
         9.0      178.311  963.409        1
         9.0      178.791  963.409        1
         9.0      179.190  963.409        1
         9.0      179.510  963.409        1
         9.0      179.750  963.409        1
         9.0      179.910  963.409        1
        18.0      179.990  963.409        1
         9.0      179.910  963.409        1
         9.0      179.750  963.409        1
         9.0      179.510  963.409        1
         9.0      179.190  963.409        1
         9.0      178.791  963.409        1
         9.0      178.311  963.409        1
         9.0      177.751  963.409        1
         9.0      177.111  963.409        1
         9.0      176.392  963.409        1
         9.0      175.592  963.409        1
         9.0      174.713  963.409        1
         9.0      173.753  963.409        1
         9.0      172.713  963.409        1
         9.0      171.594  963.409        1
         9.0      170.395  963.409        1
         9.0      169.115  963.409        1
         9.0      167.756  963.409        1
         9.0      166.317  963.409        1
         9.0      164.797  963.409        1
         9.0      163.198  963.409        1
         9.0      161.519  963.409        1
         9.0      159.760  963.409        1
         9.0      157.921  963.409        1
         9.0      156.001  963.409        1
         9.0      154.002  963.409        1
         9.0      151.923  963.409        1
         9.0      149.764  963.409        1
         9.0      147.525  963.409        1
         9.0      145.207  963.409        1
         9.0      142.808  963.409        1
         9.0      140.329  963.409        1
         9.0      137.770  963.409        1
         9.0      135.131  963.409        1
         9.0      132.413  963.409        1
         9.0      129.614  963.409        1
         9.0      126.735  963.409        1
         9.0      123.777  963.409        1
         9.0      120.738  963.409        1
         9.0      117.620  963.409        1
         9.0      114.421  963.409        1
         9.0      111.143  963.409        1
         9.0      107.784  963.409        1
         9.0      104.346  963.409        1
         9.0      100.828  963.409        1
         9.0       97.229  963.409        1
         9.0       93.551  963.409        1
         9.0       89.793  963.409        1
         9.0       85.955  963.409        1
         9.0       82.037  963.409        1
         9.0       78.039  963.409        1
         9.0       73.961  963.409        1
         9.0       69.803  963.409        1
         9.0       65.565  963.409        1
         9.0       61.247  963.409        1
         9.0       56.849  963.409        1
         9.0       52.371  963.409        1
         9.0       47.813  963.409        1
         9.0       43.175  963.409        1
         9.0       38.457  963.409        1
         9.0       33.660  963.409        1
         9.0       28.782  963.409        1
         9.0       23.824  963.409        1
         9.0       18.787  963.409        1
         9.0       13.669  963.409        1
         9.0        8.472  963.409        1
         9.0        3.194  963.409        1
         9.0      357.837  963.409        1
         9.0      352.399  963.409        1
         9.0      346.882  963.409        1
         9.0      341.285  963.409        1
         9.0      335.607  963.409        1
         9.0      329.850  963.409        1
         9.0      324.013  963.409        1
         9.0      318.096  963.409        1
         9.0      312.099  963.409        1
         9.0      306.022  963.409        1
         9.0      299.864  963.409        1
         9.0      293.627  963.409        1
         9.0      287.310  963.409        1
         9.0      280.914  963.409        1
         9.0      274.437  963.409        1
         9.0      267.880  963.409        1
         9.0      261.243  963.409        1
         9.0      254.526  963.409        1
         9.0      247.729  963.409        1
         9.0      240.853  963.409        1
         9.0      233.896  963.409        1
         9.0      226.859  963.409        1
         9.0      219.743  963.409        1
         9.0      212.546  963.409        1
         9.0      205.270  963.409        1
         9.0      197.913  963.409        1
         9.0      190.477  963.409        1
         9.0      182.960  963.409        1
         9.0      175.364  963.409        1
         9.0      167.687  963.409        1
         9.0      159.931  963.409        1
         9.0      152.095  963.409        1
         9.0      144.179  963.409        1
         9.0      136.183  963.409        1
         9.0      128.106  963.409        1
         9.0      119.950  963.409        1
         9.0      111.714  963.409        1
         9.0      103.398  963.409        1
         9.0       95.002  963.409        1
         9.0       86.526  963.409        1
         9.0       77.970  963.409        1
         9.0       69.334  963.409        1
         9.0       60.619  963.409        1
         9.0       51.823  963.409        1
         9.0       42.947  963.409        1
         9.0       33.991  963.408        1
         9.0       24.956  963.408        1
         9.0       15.840  963.408        1
         9.0        6.644  963.407        1
         9.0      357.369  963.407        1
         9.0      348.013  963.406        1
         9.0      338.578  963.405        1
         9.0      329.062  963.404        1
         9.0      319.467  963.402        1
         9.0      309.791  963.400        1
         9.0      300.036  963.398        1
         9.0      290.201  963.394        1
         9.0      280.285  963.390        1
         9.0      270.290  963.385        1
         9.0      260.215  963.379        1
         9.0      250.060  963.372        1
         9.0      239.825  963.362        1
         9.0      229.510  963.350        1
         9.0      219.115  963.336        1
         9.0      208.640  963.318        1
         9.0      198.085  963.297        1
         9.0      187.450  963.271        1
         9.0      176.735  963.239        1
         9.0      165.940  963.200        1
         9.0      155.065  963.154        1
         9.0      144.110  963.098        1
         9.0      133.076  963.031        1
         9.0      121.961  962.952        1
         9.0      110.766  962.856        1
         9.0       99.492  962.743        1
         9.0       88.137  962.609        1
         9.0       76.702  962.451        1
         9.0       65.188  962.265        1
         9.0       53.594  962.046        1
         9.0       41.919  961.790        1
         9.0       30.165  961.491        1
         9.0       18.330  961.142        1
         9.0        6.416  960.737        1
         9.0      354.422  960.268        1
         9.0      342.347  959.726        1
         9.0      330.193  959.102        1
         9.0      317.959  958.384        1
         9.0      305.645  957.562        1
         9.0      293.251  956.623        1
         9.0      280.777  955.552        1
         9.0      268.223  954.334        1
         9.0      255.589  952.954        1
         9.0      242.875  951.392        1
         9.0      230.081  949.631        1
         9.0      217.207  947.650        1
         9.0      204.253  945.427        1
         9.0      191.220  942.939        1
         9.0      178.106  940.161        1
         9.0      164.912  937.068        1
         9.0      151.638  933.632        1
         9.0      138.285  929.827        1
         9.0      124.851  925.621        1
         9.0      111.338  920.986        1
         9.0       97.744  915.891        1
         9.0       84.071  910.303        1
         9.0       70.317  904.191        1
         9.0       56.484  897.523        1
         9.0       42.570  890.267        1
         9.0       28.577  882.391        1
         9.0       14.504  873.864        1
         9.0        0.351  864.655        1
         9.0      346.117  854.736        1
         9.0      331.804  844.079        1
         9.0      317.411  832.659        1
         9.0      302.938  820.454        1
         9.0      288.385  807.442        1
         9.0      273.752  793.607        1
         9.0      259.039  778.936        1
         9.0      244.246  763.420        1
         9.0      229.373  747.053        1
         9.0      214.420  729.836        1
         9.0      199.387  711.773        1
         9.0      184.274  692.876        1
         9.0      169.082  673.161        1
         9.0      153.809  652.650        1
         9.0      138.456  631.372        1
         9.0      123.024  609.363        1
         9.0      107.511  586.665        1
         9.0       91.918  563.326        1
         9.0       76.246  539.403        1
         9.0       60.493  514.956        1
         9.0       44.661  490.056        1
         9.0       28.749  464.777        1
         9.0       12.756  439.201        1
         9.0      356.684  413.415        1
         9.0      340.532  387.510        1
         9.0      324.299  361.586        1
         9.0      307.987  335.743        1
         9.0      291.595  310.087        1
         9.0      275.123  284.727        1
         9.0      258.571  259.774        1
         9.0      241.939  235.341        1
         9.0      225.227  211.540        1
         9.0      208.435  188.486        1
         9.0      191.563  166.290        1
         9.0      174.611  145.064        1
         9.0      157.579  124.916        1
         9.0      140.467  105.949        1
         9.0      123.275   88.263        1
         9.0      106.003   71.952        1
         9.0       88.652   57.106        1
         9.0       71.220   43.804        1
         9.0       53.708   32.121        1
         9.0       36.117   22.121        1
         9.0       18.445   13.861        1
         9.0        0.694    7.387        1
         9.0      342.862    2.737        1
         9.0      324.951    0.000        1
        18.0        0.000    0.000        0
         9.0      114.951    0.000        1
         9.0      132.862    2.737        1
         9.0      150.694    7.387        1
         9.0      168.445   13.861        1
         9.0      186.117   22.121        1
         9.0      203.708   32.121        1
         9.0      221.220   43.804        1
         9.0      238.652   57.106        1
         9.0      256.003   71.952        1
         9.0      273.275   88.263        1
         9.0      290.467  105.949        1
         9.0      307.579  124.916        1
         9.0      324.611  145.064        1
         9.0      341.563  166.290        1
         9.0      358.435  188.486        1
         9.0       15.227  211.540        1
         9.0       31.939  235.341        1
         9.0       48.571  259.774        1
         9.0       65.123  284.727        1
         9.0       81.595  310.087        1
         9.0       97.987  335.743        1
         9.0      114.299  361.586        1
         9.0      130.532  387.510        1
         9.0      146.684  413.415        1
         9.0      162.756  439.201        1
         9.0      178.749  464.777        1
         9.0      194.661  490.056        1
         9.0      210.493  514.956        1
         9.0      226.246  539.403        1
         9.0      241.918  563.326        1
         9.0      257.511  586.665        1
         9.0      273.024  609.363        1
         9.0      288.456  631.372        1
         9.0      303.809  652.650        1
         9.0      319.082  673.161        1
         9.0      334.274  692.876        1
         9.0      349.387  711.773        1
         9.0        4.420  729.836        1
         9.0       19.373  747.053        1
         9.0       34.246  763.420        1
         9.0       49.039  778.936        1
         9.0       63.752  793.607        1
         9.0       78.385  807.442        1
         9.0       92.938  820.454        1
         9.0      107.411  832.659        1
         9.0      121.804  844.079        1
         9.0      136.117  854.736        1
         9.0      150.351  864.655        1
         9.0      164.504  873.864        1
         9.0      178.577  882.391        1
         9.0      192.570  890.267        1
         9.0      206.484  897.523        1
         9.0      220.317  904.191        1
         9.0      234.071  910.303        1
         9.0      247.744  915.891        1
         9.0      261.338  920.986        1
         9.0      274.851  925.621        1
         9.0      288.285  929.827        1
         9.0      301.638  933.632        1
         9.0      314.912  937.068        1
         9.0      328.106  940.161        1
         9.0      341.220  942.939        1
         9.0      354.253  945.427        1
         9.0        7.207  947.650        1
         9.0       20.081  949.631        1
         9.0       32.875  951.392        1
         9.0       45.589  952.954        1
         9.0       58.223  954.334        1
         9.0       70.777  955.552        1
         9.0       83.251  956.623        1
         9.0       95.645  957.562        1
         9.0      107.959  958.384        1
         9.0      120.193  959.102        1
         9.0      132.347  959.726        1
         9.0      144.422  960.268        1
         9.0      156.416  960.737        1
         9.0      168.330  961.142        1
         9.0      180.165  961.491        1
         9.0      191.919  961.790        1
         9.0      203.594  962.046        1
         9.0      215.188  962.265        1
         9.0      226.702  962.451        1
         9.0      238.137  962.609        1
         9.0      249.492  962.743        1
         9.0      260.766  962.856        1
         9.0      271.961  962.952        1
         9.0      283.076  963.031        1
         9.0      294.110  963.098        1
         9.0      305.065  963.154        1
         9.0      315.940  963.200        1
         9.0      326.735  963.239        1
         9.0      337.450  963.271        1
         9.0      348.085  963.297        1
         9.0      358.640  963.318        1
         9.0        9.115  963.336        1
         9.0       19.510  963.350        1
         9.0       29.825  963.362        1
         9.0       40.060  963.372        1
         9.0       50.215  963.379        1
         9.0       60.290  963.385        1
         9.0       70.285  963.390        1
         9.0       80.201  963.394        1
         9.0       90.036  963.398        1
         9.0       99.791  963.400        1
         9.0      109.467  963.402        1
         9.0      119.062  963.404        1
         9.0      128.578  963.405        1
         9.0      138.013  963.406        1
         9.0      147.369  963.407        1
         9.0      156.644  963.407        1
         9.0      165.840  963.408        1
         9.0      174.956  963.408        1
         9.0      183.991  963.408        1
         9.0      192.947  963.409        1
         9.0      201.823  963.409        1
         9.0      210.619  963.409        1
         9.0      219.334  963.409        1
         9.0      227.970  963.409        1
         9.0      236.526  963.409        1
         9.0      245.002  963.409        1
         9.0      253.398  963.409        1
         9.0      261.714  963.409        1
         9.0      269.950  963.409        1
         9.0      278.106  963.409        1
         9.0      286.183  963.409        1
         9.0      294.179  963.409        1
         9.0      302.095  963.409        1
         9.0      309.931  963.409        1
         9.0      317.687  963.409        1
         9.0      325.364  963.409        1
         9.0      332.960  963.409        1
         9.0      340.477  963.409        1
         9.0      347.913  963.409        1
         9.0      355.270  963.409        1
         9.0        2.546  963.409        1
         9.0        9.743  963.409        1
         9.0       16.859  963.409        1
         9.0       23.896  963.409        1
         9.0       30.853  963.409        1
         9.0       37.729  963.409        1
         9.0       44.526  963.409        1
         9.0       51.243  963.409        1
         9.0       57.880  963.409        1
         9.0       64.437  963.409        1
         9.0       70.914  963.409        1
         9.0       77.310  963.409        1
         9.0       83.627  963.409        1
         9.0       89.864  963.409        1
         9.0       96.022  963.409        1
         9.0      102.099  963.409        1
         9.0      108.096  963.409        1
         9.0      114.013  963.409        1
         9.0      119.850  963.409        1
         9.0      125.607  963.409        1
         9.0      131.285  963.409        1
         9.0      136.882  963.409        1
         9.0      142.399  963.409        1
         9.0      147.837  963.409        1
         9.0      153.194  963.409        1
         9.0      158.472  963.409        1
         9.0      163.669  963.409        1
         9.0      168.787  963.409        1
         9.0      173.824  963.409        1
         9.0      178.782  963.409        1
         9.0      183.660  963.409        1
         9.0      188.457  963.409        1
         9.0      193.175  963.409        1
         9.0      197.813  963.409        1
         9.0      202.371  963.409        1
         9.0      206.849  963.409        1
         9.0      211.247  963.409        1
         9.0      215.565  963.409        1
         9.0      219.803  963.409        1
         9.0      223.961  963.409        1
         9.0      228.039  963.409        1
         9.0      232.037  963.409        1
         9.0      235.955  963.409        1
         9.0      239.793  963.409        1
         9.0      243.551  963.409        1
         9.0      247.229  963.409        1
         9.0      250.828  963.409        1
         9.0      254.346  963.409        1
         9.0      257.784  963.409        1
         9.0      261.143  963.409        1
         9.0      264.421  963.409        1
         9.0      267.620  963.409        1
         9.0      270.738  963.409        1
         9.0      273.777  963.409        1
         9.0      276.735  963.409        1
         9.0      279.614  963.409        1
         9.0      282.413  963.409        1
         9.0      285.131  963.409        1
         9.0      287.770  963.409        1
         9.0      290.329  963.409        1
         9.0      292.808  963.409        1
         9.0      295.207  963.409        1
         9.0      297.525  963.409        1
         9.0      299.764  963.409        1
         9.0      301.923  963.409        1
         9.0      304.002  963.409        1
         9.0      306.001  963.409        1
         9.0      307.921  963.409        1
         9.0      309.760  963.409        1
         9.0      311.519  963.409        1
         9.0      313.198  963.409        1
         9.0      314.797  963.409        1
         9.0      316.317  963.409        1
         9.0      317.756  963.409        1
         9.0      319.115  963.409        1
         9.0      320.395  963.409        1
         9.0      321.594  963.409        1
         9.0      322.713  963.409        1
         9.0      323.753  963.409        1
         9.0      324.713  963.409        1
         9.0      325.592  963.409        1
         9.0      326.392  963.409        1
         9.0      327.111  963.409        1
         9.0      327.751  963.409        1
         9.0      328.311  963.409        1
         9.0      328.791  963.409        1
         9.0      329.190  963.409        1
         9.0      329.510  963.409        1
         9.0      329.750  963.409        1
         9.0      329.910  963.409        1
        18.0      329.990  963.409        1
         9.0      329.910  963.409        1
         9.0      329.750  963.409        1
         9.0      329.510  963.409        1
         9.0      329.190  963.409        1
         9.0      328.791  963.409        1
         9.0      328.311  963.409        1
         9.0      327.751  963.409        1
         9.0      327.111  963.409        1
         9.0      326.392  963.409        1
         9.0      325.592  963.409        1
         9.0      324.713  963.409        1
         9.0      323.753  963.409        1
         9.0      322.713  963.409        1
         9.0      321.594  963.409        1
         9.0      320.395  963.409        1
         9.0      319.115  963.409        1
         9.0      317.756  963.409        1
         9.0      316.317  963.409        1
         9.0      314.797  963.409        1
         9.0      313.198  963.409        1
         9.0      311.519  963.409        1
         9.0      309.760  963.409        1
         9.0      307.921  963.409        1
         9.0      306.001  963.409        1
         9.0      304.002  963.409        1
         9.0      301.923  963.409        1
         9.0      299.764  963.409        1
         9.0      297.525  963.409        1
         9.0      295.207  963.409        1
         9.0      292.808  963.409        1
         9.0      290.329  963.409        1
         9.0      287.770  963.409        1
         9.0      285.131  963.409        1
         9.0      282.413  963.409        1
         9.0      279.614  963.409        1
         9.0      276.735  963.409        1
         9.0      273.777  963.409        1
         9.0      270.738  963.409        1
         9.0      267.620  963.409        1
         9.0      264.421  963.409        1
         9.0      261.143  963.409        1
         9.0      257.784  963.409        1
         9.0      254.346  963.409        1
         9.0      250.828  963.409        1
         9.0      247.229  963.409        1
         9.0      243.551  963.409        1
         9.0      239.793  963.409        1
         9.0      235.955  963.409        1
         9.0      232.037  963.409        1
         9.0      228.039  963.409        1
         9.0      223.961  963.409        1
         9.0      219.803  963.409        1
         9.0      215.565  963.409        1
         9.0      211.247  963.409        1
         9.0      206.849  963.409        1
         9.0      202.371  963.409        1
         9.0      197.813  963.409        1
         9.0      193.175  963.409        1
         9.0      188.457  963.409        1
         9.0      183.660  963.409        1
         9.0      178.782  963.409        1
         9.0      173.824  963.409        1
         9.0      168.787  963.409        1
         9.0      163.669  963.409        1
         9.0      158.472  963.409        1
         9.0      153.194  963.409        1
         9.0      147.837  963.409        1
         9.0      142.399  963.409        1
         9.0      136.882  963.409        1
         9.0      131.285  963.409        1
         9.0      125.607  963.409        1
         9.0      119.850  963.409        1
         9.0      114.013  963.409        1
         9.0      108.096  963.409        1
         9.0      102.099  963.409        1
         9.0       96.022  963.409        1
         9.0       89.864  963.409        1
         9.0       83.627  963.409        1
         9.0       77.310  963.409        1
         9.0       70.914  963.409        1
         9.0       64.437  963.409        1
         9.0       57.880  963.409        1
         9.0       51.243  963.409        1
         9.0       44.526  963.409        1
         9.0       37.729  963.409        1
         9.0       30.853  963.409        1
         9.0       23.896  963.409        1
         9.0       16.859  963.409        1
         9.0        9.743  963.409        1
         9.0        2.546  963.409        1
         9.0      355.270  963.409        1
         9.0      347.913  963.409        1
         9.0      340.477  963.409        1
         9.0      332.960  963.409        1
         9.0      325.364  963.409        1
         9.0      317.687  963.409        1
         9.0      309.931  963.409        1
         9.0      302.095  963.409        1
         9.0      294.179  963.409        1
         9.0      286.183  963.409        1
         9.0      278.106  963.409        1
         9.0      269.950  963.409        1
         9.0      261.714  963.409        1
         9.0      253.398  963.409        1
         9.0      245.002  963.409        1
         9.0      236.526  963.409        1
         9.0      227.970  963.409        1
         9.0      219.334  963.409        1
         9.0      210.619  963.409        1
         9.0      201.823  963.409        1
         9.0      192.947  963.409        1
         9.0      183.991  963.408        1
         9.0      174.956  963.408        1
         9.0      165.840  963.408        1
         9.0      156.644  963.407        1
         9.0      147.369  963.407        1
         9.0      138.013  963.406        1
         9.0      128.578  963.405        1
         9.0      119.062  963.404        1
         9.0      109.467  963.402        1
         9.0       99.791  963.400        1
         9.0       90.036  963.398        1
         9.0       80.201  963.394        1
         9.0       70.285  963.390        1
         9.0       60.290  963.385        1
         9.0       50.215  963.379        1
         9.0       40.060  963.372        1
         9.0       29.825  963.362        1
         9.0       19.510  963.350        1
         9.0        9.115  963.336        1
         9.0      358.640  963.318        1
         9.0      348.085  963.297        1
         9.0      337.450  963.271        1
         9.0      326.735  963.239        1
         9.0      315.940  963.200        1
         9.0      305.065  963.154        1
         9.0      294.110  963.098        1
         9.0      283.076  963.031        1
         9.0      271.961  962.952        1
         9.0      260.766  962.856        1
         9.0      249.492  962.743        1
         9.0      238.137  962.609        1
         9.0      226.702  962.451        1
         9.0      215.188  962.265        1
         9.0      203.594  962.046        1
         9.0      191.919  961.790        1
         9.0      180.165  961.491        1
         9.0      168.330  961.142        1
         9.0      156.416  960.737        1
         9.0      144.422  960.268        1
         9.0      132.347  959.726        1
         9.0      120.193  959.102        1
         9.0      107.959  958.384        1
         9.0       95.645  957.562        1
         9.0       83.251  956.623        1
         9.0       70.777  955.552        1
         9.0       58.223  954.334        1
         9.0       45.589  952.954        1
         9.0       32.875  951.392        1
         9.0       20.081  949.631        1
         9.0        7.207  947.650        1
         9.0      354.253  945.427        1
         9.0      341.220  942.939        1
         9.0      328.106  940.161        1
         9.0      314.912  937.068        1
         9.0      301.638  933.632        1
         9.0      288.285  929.827        1
         9.0      274.851  925.621        1
         9.0      261.338  920.986        1
         9.0      247.744  915.891        1
         9.0      234.071  910.303        1
         9.0      220.317  904.191        1
         9.0      206.484  897.523        1
         9.0      192.570  890.267        1
         9.0      178.577  882.391        1
         9.0      164.504  873.864        1
         9.0      150.351  864.655        1
         9.0      136.117  854.736        1
         9.0      121.804  844.079        1
         9.0      107.411  832.659        1
         9.0       92.938  820.454        1
         9.0       78.385  807.442        1
         9.0       63.752  793.607        1
         9.0       49.039  778.936        1
         9.0       34.246  763.420        1
         9.0       19.373  747.053        1
         9.0        4.420  729.836        1
         9.0      349.387  711.773        1
         9.0      334.274  692.876        1
         9.0      319.082  673.161        1
         9.0      303.809  652.650        1
         9.0      288.456  631.372        1
         9.0      273.024  609.363        1
         9.0      257.511  586.665        1
         9.0      241.918  563.326        1
         9.0      226.246  539.403        1
         9.0      210.493  514.956        1
         9.0      194.661  490.056        1
         9.0      178.749  464.777        1
         9.0      162.756  439.201        1
         9.0      146.684  413.415        1
         9.0      130.532  387.510        1
         9.0      114.299  361.586        1
         9.0       97.987  335.743        1
         9.0       81.595  310.087        1
         9.0       65.123  284.727        1
         9.0       48.571  259.774        1
         9.0       31.939  235.341        1
         9.0       15.227  211.540        1
         9.0      358.435  188.486        1
         9.0      341.563  166.290        1
         9.0      324.611  145.064        1
         9.0      307.579  124.916        1
         9.0      290.467  105.949        1
         9.0      273.275   88.263        1
         9.0      256.003   71.952        1
         9.0      238.652   57.106        1
         9.0      221.220   43.804        1
         9.0      203.708   32.121        1
         9.0      186.117   22.121        1
         9.0      168.445   13.861        1
         9.0      150.694    7.387        1
         9.0      132.862    2.737        1
         9.0      114.951    0.000        1
        18.0        0.000    0.000        0
         9.0       24.951    0.000        1
         9.0       42.862    2.737        1
         9.0       60.694    7.387        1
         9.0       78.445   13.861        1
         9.0       96.117   22.121        1
         9.0      113.708   32.121        1
         9.0      131.220   43.804        1
         9.0      148.652   57.106        1
         9.0      166.003   71.952        1
         9.0      183.275   88.263        1
         9.0      200.467  105.949        1
         9.0      217.579  124.916        1
         9.0      234.611  145.064        1
         9.0      251.563  166.290        1
         9.0      268.435  188.486        1
         9.0      285.227  211.540        1
         9.0      301.939  235.341        1
         9.0      318.571  259.774        1
         9.0      335.123  284.727        1
         9.0      351.595  310.087        1
         9.0        7.987  335.743        1
         9.0       24.299  361.586        1
         9.0       40.532  387.510        1
         9.0       56.684  413.415        1
         9.0       72.756  439.201        1
         9.0       88.749  464.777        1
         9.0      104.661  490.056        1
         9.0      120.493  514.956        1
         9.0      136.246  539.403        1
         9.0      151.918  563.326        1
         9.0      167.511  586.665        1
         9.0      183.024  609.363        1
         9.0      198.456  631.372        1
         9.0      213.809  652.650        1
         9.0      229.082  673.161        1
         9.0      244.274  692.876        1
         9.0      259.387  711.773        1
         9.0      274.420  729.836        1
         9.0      289.373  747.053        1
         9.0      304.246  763.420        1
         9.0      319.039  778.936        1
         9.0      333.752  793.607        1
         9.0      348.385  807.442        1
         9.0        2.938  820.454        1
         9.0       17.411  832.659        1
         9.0       31.804  844.079        1
         9.0       46.117  854.736        1
         9.0       60.351  864.655        1
         9.0       74.504  873.864        1
         9.0       88.577  882.391        1
         9.0      102.570  890.267        1
         9.0      116.484  897.523        1
         9.0      130.317  904.191        1
         9.0      144.071  910.303        1
         9.0      157.744  915.891        1
         9.0      171.338  920.986        1
         9.0      184.851  925.621        1
         9.0      198.285  929.827        1
         9.0      211.638  933.632        1
         9.0      224.912  937.068        1
         9.0      238.106  940.161        1
         9.0      251.220  942.939        1
         9.0      264.253  945.427        1
         9.0      277.207  947.650        1
         9.0      290.081  949.631        1
         9.0      302.875  951.392        1
         9.0      315.589  952.954        1
         9.0      328.223  954.334        1
         9.0      340.777  955.552        1
         9.0      353.251  956.623        1
         9.0        5.645  957.562        1
         9.0       17.959  958.384        1
         9.0       30.193  959.102        1
         9.0       42.347  959.726        1
         9.0       54.422  960.268        1
         9.0       66.416  960.737        1
         9.0       78.330  961.142        1
         9.0       90.165  961.491        1
         9.0      101.919  961.790        1
         9.0      113.594  962.046        1
         9.0      125.188  962.265        1
         9.0      136.702  962.451        1
         9.0      148.137  962.609        1
         9.0      159.492  962.743        1
         9.0      170.766  962.856        1
         9.0      181.961  962.952        1
         9.0      193.076  963.031        1
         9.0      204.110  963.098        1
         9.0      215.065  963.154        1
         9.0      225.940  963.200        1
         9.0      236.735  963.239        1
         9.0      247.450  963.271        1
         9.0      258.085  963.297        1
         9.0      268.640  963.318        1
         9.0      279.115  963.336        1
         9.0      289.510  963.350        1
         9.0      299.825  963.362        1
         9.0      310.060  963.372        1
         9.0      320.215  963.379        1
         9.0      330.290  963.385        1
         9.0      340.285  963.390        1
         9.0      350.201  963.394        1
         9.0        0.036  963.398        1
         9.0        9.791  963.400        1
         9.0       19.467  963.402        1
         9.0       29.062  963.404        1
         9.0       38.578  963.405        1
         9.0       48.013  963.406        1
         9.0       57.369  963.407        1
         9.0       66.644  963.407        1
         9.0       75.840  963.408        1
         9.0       84.956  963.408        1
         9.0       93.991  963.408        1
         9.0      102.947  963.409        1
         9.0      111.823  963.409        1
         9.0      120.619  963.409        1
         9.0      129.334  963.409        1
         9.0      137.970  963.409        1
         9.0      146.526  963.409        1
         9.0      155.002  963.409        1
         9.0      163.398  963.409        1
         9.0      171.714  963.409        1
         9.0      179.950  963.409        1
         9.0      188.106  963.409        1
         9.0      196.183  963.409        1
         9.0      204.179  963.409        1
         9.0      212.095  963.409        1
         9.0      219.931  963.409        1
         9.0      227.687  963.409        1
         9.0      235.364  963.409        1
         9.0      242.960  963.409        1
         9.0      250.477  963.409        1
         9.0      257.913  963.409        1
         9.0      265.270  963.409        1
         9.0      272.546  963.409        1
         9.0      279.743  963.409        1
         9.0      286.859  963.409        1
         9.0      293.896  963.409        1
         9.0      300.853  963.409        1
         9.0      307.729  963.409        1
         9.0      314.526  963.409        1
         9.0      321.243  963.409        1
         9.0      327.880  963.409        1
         9.0      334.437  963.409        1
         9.0      340.914  963.409        1
         9.0      347.310  963.409        1
         9.0      353.627  963.409        1
         9.0      359.864  963.409        1
         9.0        6.022  963.409        1
         9.0       12.099  963.409        1
         9.0       18.096  963.409        1
         9.0       24.013  963.409        1
         9.0       29.850  963.409        1
         9.0       35.607  963.409        1
         9.0       41.285  963.409        1
         9.0       46.882  963.409        1
         9.0       52.399  963.409        1
         9.0       57.837  963.409        1
         9.0       63.194  963.409        1
         9.0       68.472  963.409        1
         9.0       73.669  963.409        1
         9.0       78.787  963.409        1
         9.0       83.824  963.409        1
         9.0       88.782  963.409        1
         9.0       93.660  963.409        1
         9.0       98.457  963.409        1
         9.0      103.175  963.409        1
         9.0      107.813  963.409        1
         9.0      112.371  963.409        1
         9.0      116.849  963.409        1
         9.0      121.247  963.409        1
         9.0      125.565  963.409        1
         9.0      129.803  963.409        1
         9.0      133.961  963.409        1
         9.0      138.039  963.409        1
         9.0      142.037  963.409        1
         9.0      145.955  963.409        1
         9.0      149.793  963.409        1
         9.0      153.551  963.409        1
         9.0      157.229  963.409        1
         9.0      160.828  963.409        1
         9.0      164.346  963.409        1
         9.0      167.784  963.409        1
         9.0      171.143  963.409        1
         9.0      174.421  963.409        1
         9.0      177.620  963.409        1
         9.0      180.738  963.409        1
         9.0      183.777  963.409        1
         9.0      186.735  963.409        1
         9.0      189.614  963.409        1
         9.0      192.413  963.409        1
         9.0      195.131  963.409        1
         9.0      197.770  963.409        1
         9.0      200.329  963.409        1
         9.0      202.808  963.409        1
         9.0      205.207  963.409        1
         9.0      207.525  963.409        1
         9.0      209.764  963.409        1
         9.0      211.923  963.409        1
         9.0      214.002  963.409        1
         9.0      216.001  963.409        1
         9.0      217.921  963.409        1
         9.0      219.760  963.409        1
         9.0      221.519  963.409        1
         9.0      223.198  963.409        1
         9.0      224.797  963.409        1
         9.0      226.317  963.409        1
         9.0      227.756  963.409        1
         9.0      229.115  963.409        1
         9.0      230.395  963.409        1
         9.0      231.594  963.409        1
         9.0      232.713  963.409        1
         9.0      233.753  963.409        1
         9.0      234.713  963.409        1
         9.0      235.592  963.409        1
         9.0      236.392  963.409        1
         9.0      237.111  963.409        1
         9.0      237.751  963.409        1
         9.0      238.311  963.409        1
         9.0      238.791  963.409        1
         9.0      239.190  963.409        1
         9.0      239.510  963.409        1
         9.0      239.750  963.409        1
         9.0      239.910  963.409        1
        18.0      239.990  963.409        1
         9.0      239.910  963.409        1
         9.0      239.750  963.409        1
         9.0      239.510  963.409        1
         9.0      239.190  963.409        1
         9.0      238.791  963.409        1
         9.0      238.311  963.409        1
         9.0      237.751  963.409        1
         9.0      237.111  963.409        1
         9.0      236.392  963.409        1
         9.0      235.592  963.409        1
         9.0      234.713  963.409        1
         9.0      233.753  963.409        1
         9.0      232.713  963.409        1
         9.0      231.594  963.409        1
         9.0      230.395  963.409        1
         9.0      229.115  963.409        1
         9.0      227.756  963.409        1
         9.0      226.317  963.409        1
         9.0      224.797  963.409        1
         9.0      223.198  963.409        1
         9.0      221.519  963.409        1
         9.0      219.760  963.409        1
         9.0      217.921  963.409        1
         9.0      216.001  963.409        1
         9.0      214.002  963.409        1
         9.0      211.923  963.409        1
         9.0      209.764  963.409        1
         9.0      207.525  963.409        1
         9.0      205.207  963.409        1
         9.0      202.808  963.409        1
         9.0      200.329  963.409        1
         9.0      197.770  963.409        1
         9.0      195.131  963.409        1
         9.0      192.413  963.409        1
         9.0      189.614  963.409        1
         9.0      186.735  963.409        1
         9.0      183.777  963.409        1
         9.0      180.738  963.409        1
         9.0      177.620  963.409        1
         9.0      174.421  963.409        1
         9.0      171.143  963.409        1
         9.0      167.784  963.409        1
         9.0      164.346  963.409        1
         9.0      160.828  963.409        1
         9.0      157.229  963.409        1
         9.0      153.551  963.409        1
         9.0      149.793  963.409        1
         9.0      145.955  963.409        1
         9.0      142.037  963.409        1
         9.0      138.039  963.409        1
         9.0      133.961  963.409        1
         9.0      129.803  963.409        1
         9.0      125.565  963.409        1
         9.0      121.247  963.409        1
         9.0      116.849  963.409        1
         9.0      112.371  963.409        1
         9.0      107.813  963.409        1
         9.0      103.175  963.409        1
         9.0       98.457  963.409        1
         9.0       93.660  963.409        1
         9.0       88.782  963.409        1
         9.0       83.824  963.409        1
         9.0       78.787  963.409        1
         9.0       73.669  963.409        1
         9.0       68.472  963.409        1
         9.0       63.194  963.409        1
         9.0       57.837  963.409        1
         9.0       52.399  963.409        1
         9.0       46.882  963.409        1
         9.0       41.285  963.409        1
         9.0       35.607  963.409        1
         9.0       29.850  963.409        1
         9.0       24.013  963.409        1
         9.0       18.096  963.409        1
         9.0       12.099  963.409        1
         9.0        6.022  963.409        1
         9.0      359.864  963.409        1
         9.0      353.627  963.409        1
         9.0      347.310  963.409        1
         9.0      340.914  963.409        1
         9.0      334.437  963.409        1
         9.0      327.880  963.409        1
         9.0      321.243  963.409        1
         9.0      314.526  963.409        1
         9.0      307.729  963.409        1
         9.0      300.853  963.409        1
         9.0      293.896  963.409        1
         9.0      286.859  963.409        1
         9.0      279.743  963.409        1
         9.0      272.546  963.409        1
         9.0      265.270  963.409        1
         9.0      257.913  963.409        1
         9.0      250.477  963.409        1
         9.0      242.960  963.409        1
         9.0      235.364  963.409        1
         9.0      227.687  963.409        1
         9.0      219.931  963.409        1
         9.0      212.095  963.409        1
         9.0      204.179  963.409        1
         9.0      196.183  963.409        1
         9.0      188.106  963.409        1
         9.0      179.950  963.409        1
         9.0      171.714  963.409        1
         9.0      163.398  963.409        1
         9.0      155.002  963.409        1
         9.0      146.526  963.409        1
         9.0      137.970  963.409        1
         9.0      129.334  963.409        1
         9.0      120.619  963.409        1
         9.0      111.823  963.409        1
         9.0      102.947  963.409        1
         9.0       93.991  963.408        1
         9.0       84.956  963.408        1
         9.0       75.840  963.408        1
         9.0       66.644  963.407        1
         9.0       57.369  963.407        1
         9.0       48.013  963.406        1
         9.0       38.578  963.405        1
         9.0       29.062  963.404        1
         9.0       19.467  963.402        1
         9.0        9.791  963.400        1
         9.0        0.036  963.398        1
         9.0      350.201  963.394        1
         9.0      340.285  963.390        1
         9.0      330.290  963.385        1
         9.0      320.215  963.379        1
         9.0      310.060  963.372        1
         9.0      299.825  963.362        1
         9.0      289.510  963.350        1
         9.0      279.115  963.336        1
         9.0      268.640  963.318        1
         9.0      258.085  963.297        1
         9.0      247.450  963.271        1
         9.0      236.735  963.239        1
         9.0      225.940  963.200        1
         9.0      215.065  963.154        1
         9.0      204.110  963.098        1
         9.0      193.076  963.031        1
         9.0      181.961  962.952        1
         9.0      170.766  962.856        1
         9.0      159.492  962.743        1
         9.0      148.137  962.609        1
         9.0      136.702  962.451        1
         9.0      125.188  962.265        1
         9.0      113.594  962.046        1
         9.0      101.919  961.790        1
         9.0       90.165  961.491        1
         9.0       78.330  961.142        1
         9.0       66.416  960.737        1
         9.0       54.422  960.268        1
         9.0       42.347  959.726        1
         9.0       30.193  959.102        1
         9.0       17.959  958.384        1
         9.0        5.645  957.562        1
         9.0      353.251  956.623        1
         9.0      340.777  955.552        1
         9.0      328.223  954.334        1
         9.0      315.589  952.954        1
         9.0      302.875  951.392        1
         9.0      290.081  949.631        1
         9.0      277.207  947.650        1
         9.0      264.253  945.427        1
         9.0      251.220  942.939        1
         9.0      238.106  940.161        1
         9.0      224.912  937.068        1
         9.0      211.638  933.632        1
         9.0      198.285  929.827        1
         9.0      184.851  925.621        1
         9.0      171.338  920.986        1
         9.0      157.744  915.891        1
         9.0      144.071  910.303        1
         9.0      130.317  904.191        1
         9.0      116.484  897.523        1
         9.0      102.570  890.267        1
         9.0       88.577  882.391        1
         9.0       74.504  873.864        1
         9.0       60.351  864.655        1
         9.0       46.117  854.736        1
         9.0       31.804  844.079        1
         9.0       17.411  832.659        1
         9.0        2.938  820.454        1
         9.0      348.385  807.442        1
         9.0      333.752  793.607        1
         9.0      319.039  778.936        1
         9.0      304.246  763.420        1
         9.0      289.373  747.053        1
         9.0      274.420  729.836        1
         9.0      259.387  711.773        1
         9.0      244.274  692.876        1
         9.0      229.082  673.161        1
         9.0      213.809  652.650        1
         9.0      198.456  631.372        1
         9.0      183.024  609.363        1
         9.0      167.511  586.665        1
         9.0      151.918  563.326        1
         9.0      136.246  539.403        1
         9.0      120.493  514.956        1
         9.0      104.661  490.056        1
         9.0       88.749  464.777        1
         9.0       72.756  439.201        1
         9.0       56.684  413.415        1
         9.0       40.532  387.510        1
         9.0       24.299  361.586        1
         9.0        7.987  335.743        1
         9.0      351.595  310.087        1
         9.0      335.123  284.727        1
         9.0      318.571  259.774        1
         9.0      301.939  235.341        1
         9.0      285.227  211.540        1
         9.0      268.435  188.486        1
         9.0      251.563  166.290        1
         9.0      234.611  145.064        1
         9.0      217.579  124.916        1
         9.0      200.467  105.949        1
         9.0      183.275   88.263        1
         9.0      166.003   71.952        1
         9.0      148.652   57.106        1
         9.0      131.220   43.804        1
         9.0      113.708   32.121        1
         9.0       96.117   22.121        1
         9.0       78.445   13.861        1
         9.0       60.694    7.387        1
         9.0       42.862    2.737        1
         9.0       24.951    0.000        1
        18.0        0.000    0.000        0
         9.0      114.951    0.000        1
         9.0      132.862    2.737        1
         9.0      150.694    7.387        1
         9.0      168.445   13.861        1
         9.0      186.117   22.121        1
         9.0      203.708   32.121        1
         9.0      221.220   43.804        1
         9.0      238.652   57.106        1
         9.0      256.003   71.952        1
         9.0      273.275   88.263        1
         9.0      290.467  105.949        1
         9.0      307.579  124.916        1
         9.0      324.611  145.064        1
         9.0      341.563  166.290        1
         9.0      358.435  188.486        1
         9.0       15.227  211.540        1
         9.0       31.939  235.341        1
         9.0       48.571  259.774        1
         9.0       65.123  284.727        1
         9.0       81.595  310.087        1
         9.0       97.987  335.743        1
         9.0      114.299  361.586        1
         9.0      130.532  387.510        1
         9.0      146.684  413.415        1
         9.0      162.756  439.201        1
         9.0      178.749  464.777        1
         9.0      194.661  490.056        1
         9.0      210.493  514.956        1
         9.0      226.246  539.403        1
         9.0      241.918  563.326        1
         9.0      257.511  586.665        1
         9.0      273.024  609.363        1
         9.0      288.456  631.372        1
         9.0      303.809  652.650        1
         9.0      319.082  673.161        1
         9.0      334.274  692.876        1
         9.0      349.387  711.773        1
         9.0        4.420  729.836        1
         9.0       19.373  747.053        1
         9.0       34.246  763.420        1
         9.0       49.039  778.936        1
         9.0       63.752  793.607        1
         9.0       78.385  807.442        1
         9.0       92.938  820.454        1
         9.0      107.411  832.659        1
         9.0      121.804  844.079        1
         9.0      136.117  854.736        1
         9.0      150.351  864.655        1
         9.0      164.504  873.864        1
         9.0      178.577  882.391        1
         9.0      192.570  890.267        1
         9.0      206.484  897.523        1
         9.0      220.317  904.191        1
         9.0      234.071  910.303        1
         9.0      247.744  915.891        1
         9.0      261.338  920.986        1
         9.0      274.851  925.621        1
         9.0      288.285  929.827        1
         9.0      301.638  933.632        1
         9.0      314.912  937.068        1
         9.0      328.106  940.161        1
         9.0      341.220  942.939        1
         9.0      354.253  945.427        1
         9.0        7.207  947.650        1
         9.0       20.081  949.631        1
         9.0       32.875  951.392        1
         9.0       45.589  952.954        1
         9.0       58.223  954.334        1
         9.0       70.777  955.552        1
         9.0       83.251  956.623        1
         9.0       95.645  957.562        1
         9.0      107.959  958.384        1
         9.0      120.193  959.102        1
         9.0      132.347  959.726        1
         9.0      144.422  960.268        1
         9.0      156.416  960.737        1
         9.0      168.330  961.142        1
         9.0      180.165  961.491        1
         9.0      191.919  961.790        1
         9.0      203.594  962.046        1
         9.0      215.188  962.265        1
         9.0      226.702  962.451        1
         9.0      238.137  962.609        1
         9.0      249.492  962.743        1
         9.0      260.766  962.856        1
         9.0      271.961  962.952        1
         9.0      283.076  963.031        1
         9.0      294.110  963.098        1
         9.0      305.065  963.154        1
         9.0      315.940  963.200        1
         9.0      326.735  963.239        1
         9.0      337.450  963.271        1
         9.0      348.085  963.297        1
         9.0      358.640  963.318        1
         9.0        9.115  963.336        1
         9.0       19.510  963.350        1
         9.0       29.825  963.362        1
         9.0       40.060  963.372        1
         9.0       50.215  963.379        1
         9.0       60.290  963.385        1
         9.0       70.285  963.390        1
         9.0       80.201  963.394        1
         9.0       90.036  963.398        1
         9.0       99.791  963.400        1
         9.0      109.467  963.402        1
         9.0      119.062  963.404        1
         9.0      128.578  963.405        1
         9.0      138.013  963.406        1
         9.0      147.369  963.407        1
         9.0      156.644  963.407        1
         9.0      165.840  963.408        1
         9.0      174.956  963.408        1
         9.0      183.991  963.408        1
         9.0      192.947  963.409        1
         9.0      201.823  963.409        1
         9.0      210.619  963.409        1
         9.0      219.334  963.409        1
         9.0      227.970  963.409        1
         9.0      236.526  963.409        1
         9.0      245.002  963.409        1
         9.0      253.398  963.409        1
         9.0      261.714  963.409        1
         9.0      269.950  963.409        1
         9.0      278.106  963.409        1
         9.0      286.183  963.409        1
         9.0      294.179  963.409        1
         9.0      302.095  963.409        1
         9.0      309.931  963.409        1
         9.0      317.687  963.409        1
         9.0      325.364  963.409        1
         9.0      332.960  963.409        1
         9.0      340.477  963.409        1
         9.0      347.913  963.409        1
         9.0      355.270  963.409        1
         9.0        2.546  963.409        1
         9.0        9.743  963.409        1
         9.0       16.859  963.409        1
         9.0       23.896  963.409        1
         9.0       30.853  963.409        1
         9.0       37.729  963.409        1
         9.0       44.526  963.409        1
         9.0       51.243  963.409        1
         9.0       57.880  963.409        1
         9.0       64.437  963.409        1
         9.0       70.914  963.409        1
         9.0       77.310  963.409        1
         9.0       83.627  963.409        1
         9.0       89.864  963.409        1
         9.0       96.022  963.409        1
         9.0      102.099  963.409        1
         9.0      108.096  963.409        1
         9.0      114.013  963.409        1
         9.0      119.850  963.409        1
         9.0      125.607  963.409        1
         9.0      131.285  963.409        1
         9.0      136.882  963.409        1
         9.0      142.399  963.409        1
         9.0      147.837  963.409        1
         9.0      153.194  963.409        1
         9.0      158.472  963.409        1
         9.0      163.669  963.409        1
         9.0      168.787  963.409        1
         9.0      173.824  963.409        1
         9.0      178.782  963.409        1
         9.0      183.660  963.409        1
         9.0      188.457  963.409        1
         9.0      193.175  963.409        1
         9.0      197.813  963.409        1
         9.0      202.371  963.409        1
         9.0      206.849  963.409        1
         9.0      211.247  963.409        1
         9.0      215.565  963.409        1
         9.0      219.803  963.409        1
         9.0      223.961  963.409        1
         9.0      228.039  963.409        1
         9.0      232.037  963.409        1
         9.0      235.955  963.409        1
         9.0      239.793  963.409        1
         9.0      243.551  963.409        1
         9.0      247.229  963.409        1
         9.0      250.828  963.409        1
         9.0      254.346  963.409        1
         9.0      257.784  963.409        1
         9.0      261.143  963.409        1
         9.0      264.421  963.409        1
         9.0      267.620  963.409        1
         9.0      270.738  963.409        1
         9.0      273.777  963.409        1
         9.0      276.735  963.409        1
         9.0      279.614  963.409        1
         9.0      282.413  963.409        1
         9.0      285.131  963.409        1
         9.0      287.770  963.409        1
         9.0      290.329  963.409        1
         9.0      292.808  963.409        1
         9.0      295.207  963.409        1
         9.0      297.525  963.409        1
         9.0      299.764  963.409        1
         9.0      301.923  963.409        1
         9.0      304.002  963.409        1
         9.0      306.001  963.409        1
         9.0      307.921  963.409        1
         9.0      309.760  963.409        1
         9.0      311.519  963.409        1
         9.0      313.198  963.409        1
         9.0      314.797  963.409        1
         9.0      316.317  963.409        1
         9.0      317.756  963.409        1
         9.0      319.115  963.409        1
         9.0      320.395  963.409        1
         9.0      321.594  963.409        1
         9.0      322.713  963.409        1
         9.0      323.753  963.409        1
         9.0      324.713  963.409        1
         9.0      325.592  963.409        1
         9.0      326.392  963.409        1
         9.0      327.111  963.409        1
         9.0      327.751  963.409        1
         9.0      328.311  963.409        1
         9.0      328.791  963.409        1
         9.0      329.190  963.409        1
         9.0      329.510  963.409        1
         9.0      329.750  963.409        1
         9.0      329.910  963.409        1
        18.0      329.990  963.409        1
         9.0      329.910  963.409        1
         9.0      329.750  963.409        1
         9.0      329.510  963.409        1
         9.0      329.190  963.409        1
         9.0      328.791  963.409        1
         9.0      328.311  963.409        1
         9.0      327.751  963.409        1
         9.0      327.111  963.409        1
         9.0      326.392  963.409        1
         9.0      325.592  963.409        1
         9.0      324.713  963.409        1
         9.0      323.753  963.409        1
         9.0      322.713  963.409        1
         9.0      321.594  963.409        1
         9.0      320.395  963.409        1
         9.0      319.115  963.409        1
         9.0      317.756  963.409        1
         9.0      316.317  963.409        1
         9.0      314.797  963.409        1
         9.0      313.198  963.409        1
         9.0      311.519  963.409        1
         9.0      309.760  963.409        1
         9.0      307.921  963.409        1
         9.0      306.001  963.409        1
         9.0      304.002  963.409        1
         9.0      301.923  963.409        1
         9.0      299.764  963.409        1
         9.0      297.525  963.409        1
         9.0      295.207  963.409        1
         9.0      292.808  963.409        1
         9.0      290.329  963.409        1
         9.0      287.770  963.409        1
         9.0      285.131  963.409        1
         9.0      282.413  963.409        1
         9.0      279.614  963.409        1
         9.0      276.735  963.409        1
         9.0      273.777  963.409        1
         9.0      270.738  963.409        1
         9.0      267.620  963.409        1
         9.0      264.421  963.409        1
         9.0      261.143  963.409        1
         9.0      257.784  963.409        1
         9.0      254.346  963.409        1
         9.0      250.828  963.409        1
         9.0      247.229  963.409        1
         9.0      243.551  963.409        1
         9.0      239.793  963.409        1
         9.0      235.955  963.409        1
         9.0      232.037  963.409        1
         9.0      228.039  963.409        1
         9.0      223.961  963.409        1
         9.0      219.803  963.409        1
         9.0      215.565  963.409        1
         9.0      211.247  963.409        1
         9.0      206.849  963.409        1
         9.0      202.371  963.409        1
         9.0      197.813  963.409        1
         9.0      193.175  963.409        1
         9.0      188.457  963.409        1
         9.0      183.660  963.409        1
         9.0      178.782  963.409        1
         9.0      173.824  963.409        1
         9.0      168.787  963.409        1
         9.0      163.669  963.409        1
         9.0      158.472  963.409        1
         9.0      153.194  963.409        1
         9.0      147.837  963.409        1
         9.0      142.399  963.409        1
         9.0      136.882  963.409        1
         9.0      131.285  963.409        1
         9.0      125.607  963.409        1
         9.0      119.850  963.409        1
         9.0      114.013  963.409        1
         9.0      108.096  963.409        1
         9.0      102.099  963.409        1
         9.0       96.022  963.409        1
         9.0       89.864  963.409        1
         9.0       83.627  963.409        1
         9.0       77.310  963.409        1
         9.0       70.914  963.409        1
         9.0       64.437  963.409        1
         9.0       57.880  963.409        1
         9.0       51.243  963.409        1
         9.0       44.526  963.409        1
         9.0       37.729  963.409        1
         9.0       30.853  963.409        1
         9.0       23.896  963.409        1
         9.0       16.859  963.409        1
         9.0        9.743  963.409        1
         9.0        2.546  963.409        1
         9.0      355.270  963.409        1
         9.0      347.913  963.409        1
         9.0      340.477  963.409        1
         9.0      332.960  963.409        1
         9.0      325.364  963.409        1
         9.0      317.687  963.409        1
         9.0      309.931  963.409        1
         9.0      302.095  963.409        1
         9.0      294.179  963.409        1
         9.0      286.183  963.409        1
         9.0      278.106  963.409        1
         9.0      269.950  963.409        1
         9.0      261.714  963.409        1
         9.0      253.398  963.409        1
         9.0      245.002  963.409        1
         9.0      236.526  963.409        1
         9.0      227.970  963.409        1
         9.0      219.334  963.409        1
         9.0      210.619  963.409        1
         9.0      201.823  963.409        1
         9.0      192.947  963.409        1
         9.0      183.991  963.408        1
         9.0      174.956  963.408        1
         9.0      165.840  963.408        1
         9.0      156.644  963.407        1
         9.0      147.369  963.407        1
         9.0      138.013  963.406        1
         9.0      128.578  963.405        1
         9.0      119.062  963.404        1
         9.0      109.467  963.402        1
         9.0       99.791  963.400        1
         9.0       90.036  963.398        1
         9.0       80.201  963.394        1
         9.0       70.285  963.390        1
         9.0       60.290  963.385        1
         9.0       50.215  963.379        1
         9.0       40.060  963.372        1
         9.0       29.825  963.362        1
         9.0       19.510  963.350        1
         9.0        9.115  963.336        1
         9.0      358.640  963.318        1
         9.0      348.085  963.297        1
         9.0      337.450  963.271        1
         9.0      326.735  963.239        1
         9.0      315.940  963.200        1
         9.0      305.065  963.154        1
         9.0      294.110  963.098        1
         9.0      283.076  963.031        1
         9.0      271.961  962.952        1
         9.0      260.766  962.856        1
         9.0      249.492  962.743        1
         9.0      238.137  962.609        1
         9.0      226.702  962.451        1
         9.0      215.188  962.265        1
         9.0      203.594  962.046        1
         9.0      191.919  961.790        1
         9.0      180.165  961.491        1
         9.0      168.330  961.142        1
         9.0      156.416  960.737        1
         9.0      144.422  960.268        1
         9.0      132.347  959.726        1
         9.0      120.193  959.102        1
         9.0      107.959  958.384        1
         9.0       95.645  957.562        1
         9.0       83.251  956.623        1
         9.0       70.777  955.552        1
         9.0       58.223  954.334        1
         9.0       45.589  952.954        1
         9.0       32.875  951.392        1
         9.0       20.081  949.631        1
         9.0        7.207  947.650        1
         9.0      354.253  945.427        1
         9.0      341.220  942.939        1
         9.0      328.106  940.161        1
         9.0      314.912  937.068        1
         9.0      301.638  933.632        1
         9.0      288.285  929.827        1
         9.0      274.851  925.621        1
         9.0      261.338  920.986        1
         9.0      247.744  915.891        1
         9.0      234.071  910.303        1
         9.0      220.317  904.191        1
         9.0      206.484  897.523        1
         9.0      192.570  890.267        1
         9.0      178.577  882.391        1
         9.0      164.504  873.864        1
         9.0      150.351  864.655        1
         9.0      136.117  854.736        1
         9.0      121.804  844.079        1
         9.0      107.411  832.659        1
         9.0       92.938  820.454        1
         9.0       78.385  807.442        1
         9.0       63.752  793.607        1
         9.0       49.039  778.936        1
         9.0       34.246  763.420        1
         9.0       19.373  747.053        1
         9.0        4.420  729.836        1
         9.0      349.387  711.773        1
         9.0      334.274  692.876        1
         9.0      319.082  673.161        1
         9.0      303.809  652.650        1
         9.0      288.456  631.372        1
         9.0      273.024  609.363        1
         9.0      257.511  586.665        1
         9.0      241.918  563.326        1
         9.0      226.246  539.403        1
         9.0      210.493  514.956        1
         9.0      194.661  490.056        1
         9.0      178.749  464.777        1
         9.0      162.756  439.201        1
         9.0      146.684  413.415        1
         9.0      130.532  387.510        1
         9.0      114.299  361.586        1
         9.0       97.987  335.743        1
         9.0       81.595  310.087        1
         9.0       65.123  284.727        1
         9.0       48.571  259.774        1
         9.0       31.939  235.341        1
         9.0       15.227  211.540        1
         9.0      358.435  188.486        1
         9.0      341.563  166.290        1
         9.0      324.611  145.064        1
         9.0      307.579  124.916        1
         9.0      290.467  105.949        1
         9.0      273.275   88.263        1
         9.0      256.003   71.952        1
         9.0      238.652   57.106        1
         9.0      221.220   43.804        1
         9.0      203.708   32.121        1
         9.0      186.117   22.121        1
         9.0      168.445   13.861        1
         9.0      150.694    7.387        1
         9.0      132.862    2.737        1
         9.0      114.951    0.000        1
        18.0        0.000    0.000        0
         9.0      324.951    0.000        1
         9.0      342.862    2.737        1
         9.0        0.694    7.387        1
         9.0       18.445   13.861        1
         9.0       36.117   22.121        1
         9.0       53.708   32.121        1
         9.0       71.220   43.804        1
         9.0       88.652   57.106        1
         9.0      106.003   71.952        1
         9.0      123.275   88.263        1
         9.0      140.467  105.949        1
         9.0      157.579  124.916        1
         9.0      174.611  145.064        1
         9.0      191.563  166.290        1
         9.0      208.435  188.486        1
         9.0      225.227  211.540        1
         9.0      241.939  235.341        1
         9.0      258.571  259.774        1
         9.0      275.123  284.727        1
         9.0      291.595  310.087        1
         9.0      307.987  335.743        1
         9.0      324.299  361.586        1
         9.0      340.532  387.510        1
         9.0      356.684  413.415        1
         9.0       12.756  439.201        1
         9.0       28.749  464.777        1
         9.0       44.661  490.056        1
         9.0       60.493  514.956        1
         9.0       76.246  539.403        1
         9.0       91.918  563.326        1
         9.0      107.511  586.665        1
         9.0      123.024  609.363        1
         9.0      138.456  631.372        1
         9.0      153.809  652.650        1
         9.0      169.082  673.161        1
         9.0      184.274  692.876        1
         9.0      199.387  711.773        1
         9.0      214.420  729.836        1
         9.0      229.373  747.053        1
         9.0      244.246  763.420        1
         9.0      259.039  778.936        1
         9.0      273.752  793.607        1
         9.0      288.385  807.442        1
         9.0      302.938  820.454        1
         9.0      317.411  832.659        1
         9.0      331.804  844.079        1
         9.0      346.117  854.736        1
         9.0        0.351  864.655        1
         9.0       14.504  873.864        1
         9.0       28.577  882.391        1
         9.0       42.570  890.267        1
         9.0       56.484  897.523        1
         9.0       70.317  904.191        1
         9.0       84.071  910.303        1
         9.0       97.744  915.891        1
         9.0      111.338  920.986        1
         9.0      124.851  925.621        1
         9.0      138.285  929.827        1
         9.0      151.638  933.632        1
         9.0      164.912  937.068        1
         9.0      178.106  940.161        1
         9.0      191.220  942.939        1
         9.0      204.253  945.427        1
         9.0      217.207  947.650        1
         9.0      230.081  949.631        1
         9.0      242.875  951.392        1
         9.0      255.589  952.954        1
         9.0      268.223  954.334        1
         9.0      280.777  955.552        1
         9.0      293.251  956.623        1
         9.0      305.645  957.562        1
         9.0      317.959  958.384        1
         9.0      330.193  959.102        1
         9.0      342.347  959.726        1
         9.0      354.422  960.268        1
         9.0        6.416  960.737        1
         9.0       18.330  961.142        1
         9.0       30.165  961.491        1
         9.0       41.919  961.790        1
         9.0       53.594  962.046        1
         9.0       65.188  962.265        1
         9.0       76.702  962.451        1
         9.0       88.137  962.609        1
         9.0       99.492  962.743        1
         9.0      110.766  962.856        1
         9.0      121.961  962.952        1
         9.0      133.076  963.031        1
         9.0      144.110  963.098        1
         9.0      155.065  963.154        1
         9.0      165.940  963.200        1
         9.0      176.735  963.239        1
         9.0      187.450  963.271        1
         9.0      198.085  963.297        1
         9.0      208.640  963.318        1
         9.0      219.115  963.336        1
         9.0      229.510  963.350        1
         9.0      239.825  963.362        1
         9.0      250.060  963.372        1
         9.0      260.215  963.379        1
         9.0      270.290  963.385        1
         9.0      280.285  963.390        1
         9.0      290.201  963.394        1
         9.0      300.036  963.398        1
         9.0      309.791  963.400        1
         9.0      319.467  963.402        1
         9.0      329.062  963.404        1
         9.0      338.578  963.405        1
         9.0      348.013  963.406        1
         9.0      357.369  963.407        1
         9.0        6.644  963.407        1
         9.0       15.840  963.408        1
         9.0       24.956  963.408        1
         9.0       33.991  963.408        1
         9.0       42.947  963.409        1
         9.0       51.823  963.409        1
         9.0       60.619  963.409        1
         9.0       69.334  963.409        1
         9.0       77.970  963.409        1
         9.0       86.526  963.409        1
         9.0       95.002  963.409        1
         9.0      103.398  963.409        1
         9.0      111.714  963.409        1
         9.0      119.950  963.409        1
         9.0      128.106  963.409        1
         9.0      136.183  963.409        1
         9.0      144.179  963.409        1
         9.0      152.095  963.409        1
         9.0      159.931  963.409        1
         9.0      167.687  963.409        1
         9.0      175.364  963.409        1
         9.0      182.960  963.409        1
         9.0      190.477  963.409        1
         9.0      197.913  963.409        1
         9.0      205.270  963.409        1
         9.0      212.546  963.409        1
         9.0      219.743  963.409        1
         9.0      226.859  963.409        1
         9.0      233.896  963.409        1
         9.0      240.853  963.409        1
         9.0      247.729  963.409        1
         9.0      254.526  963.409        1
         9.0      261.243  963.409        1
         9.0      267.880  963.409        1
         9.0      274.437  963.409        1
         9.0      280.914  963.409        1
         9.0      287.310  963.409        1
         9.0      293.627  963.409        1
         9.0      299.864  963.409        1
         9.0      306.022  963.409        1
         9.0      312.099  963.409        1
         9.0      318.096  963.409        1
         9.0      324.013  963.409        1
         9.0      329.850  963.409        1
         9.0      335.607  963.409        1
         9.0      341.285  963.409        1
         9.0      346.882  963.409        1
         9.0      352.399  963.409        1
         9.0      357.837  963.409        1
         9.0        3.194  963.409        1
         9.0        8.472  963.409        1
         9.0       13.669  963.409        1
         9.0       18.787  963.409        1
         9.0       23.824  963.409        1
         9.0       28.782  963.409        1
         9.0       33.660  963.409        1
         9.0       38.457  963.409        1
         9.0       43.175  963.409        1
         9.0       47.813  963.409        1
         9.0       52.371  963.409        1
         9.0       56.849  963.409        1
         9.0       61.247  963.409        1
         9.0       65.565  963.409        1
         9.0       69.803  963.409        1
         9.0       73.961  963.409        1
         9.0       78.039  963.409        1
         9.0       82.037  963.409        1
         9.0       85.955  963.409        1
         9.0       89.793  963.409        1
         9.0       93.551  963.409        1
         9.0       97.229  963.409        1
         9.0      100.828  963.409        1
         9.0      104.346  963.409        1
         9.0      107.784  963.409        1
         9.0      111.143  963.409        1
         9.0      114.421  963.409        1
         9.0      117.620  963.409        1
         9.0      120.738  963.409        1
         9.0      123.777  963.409        1
         9.0      126.735  963.409        1
         9.0      129.614  963.409        1
         9.0      132.413  963.409        1
         9.0      135.131  963.409        1
         9.0      137.770  963.409        1
         9.0      140.329  963.409        1
         9.0      142.808  963.409        1
         9.0      145.207  963.409        1
         9.0      147.525  963.409        1
         9.0      149.764  963.409        1
         9.0      151.923  963.409        1
         9.0      154.002  963.409        1
         9.0      156.001  963.409        1
         9.0      157.921  963.409        1
         9.0      159.760  963.409        1
         9.0      161.519  963.409        1
         9.0      163.198  963.409        1
         9.0      164.797  963.409        1
         9.0      166.317  963.409        1
         9.0      167.756  963.409        1
         9.0      169.115  963.409        1
         9.0      170.395  963.409        1
         9.0      171.594  963.409        1
         9.0      172.713  963.409        1
         9.0      173.753  963.409        1
         9.0      174.713  963.409        1
         9.0      175.592  963.409        1
         9.0      176.392  963.409        1
         9.0      177.111  963.409        1
         9.0      177.751  963.409        1
         9.0      178.311  963.409        1
         9.0      178.791  963.409        1
         9.0      179.190  963.409        1
         9.0      179.510  963.409        1
         9.0      179.750  963.409        1
         9.0      179.910  963.409        1
        18.0      179.990  963.409        1
         9.0      179.910  963.409        1
         9.0      179.750  963.409        1
         9.0      179.510  963.409        1
         9.0      179.190  963.409        1
         9.0      178.791  963.409        1
         9.0      178.311  963.409        1
         9.0      177.751  963.409        1
         9.0      177.111  963.409        1
         9.0      176.392  963.409        1
         9.0      175.592  963.409        1
         9.0      174.713  963.409        1
         9.0      173.753  963.409        1
         9.0      172.713  963.409        1
         9.0      171.594  963.409        1
         9.0      170.395  963.409        1
         9.0      169.115  963.409        1
         9.0      167.756  963.409        1
         9.0      166.317  963.409        1
         9.0      164.797  963.409        1
         9.0      163.198  963.409        1
         9.0      161.519  963.409        1
         9.0      159.760  963.409        1
         9.0      157.921  963.409        1
         9.0      156.001  963.409        1
         9.0      154.002  963.409        1
         9.0      151.923  963.409        1
         9.0      149.764  963.409        1
         9.0      147.525  963.409        1
         9.0      145.207  963.409        1
         9.0      142.808  963.409        1
         9.0      140.329  963.409        1
         9.0      137.770  963.409        1
         9.0      135.131  963.409        1
         9.0      132.413  963.409        1
         9.0      129.614  963.409        1
         9.0      126.735  963.409        1
         9.0      123.777  963.409        1
         9.0      120.738  963.409        1
         9.0      117.620  963.409        1
         9.0      114.421  963.409        1
         9.0      111.143  963.409        1
         9.0      107.784  963.409        1
         9.0      104.346  963.409        1
         9.0      100.828  963.409        1
         9.0       97.229  963.409        1
         9.0       93.551  963.409        1
         9.0       89.793  963.409        1
         9.0       85.955  963.409        1
         9.0       82.037  963.409        1
         9.0       78.039  963.409        1
         9.0       73.961  963.409        1
         9.0       69.803  963.409        1
         9.0       65.565  963.409        1
         9.0       61.247  963.409        1
         9.0       56.849  963.409        1
         9.0       52.371  963.409        1
         9.0       47.813  963.409        1
         9.0       43.175  963.409        1
         9.0       38.457  963.409        1
         9.0       33.660  963.409        1
         9.0       28.782  963.409        1
         9.0       23.824  963.409        1
         9.0       18.787  963.409        1
         9.0       13.669  963.409        1
         9.0        8.472  963.409        1
         9.0        3.194  963.409        1
         9.0      357.837  963.409        1
         9.0      352.399  963.409        1
         9.0      346.882  963.409        1
         9.0      341.285  963.409        1
         9.0      335.607  963.409        1
         9.0      329.850  963.409        1
         9.0      324.013  963.409        1
         9.0      318.096  963.409        1
         9.0      312.099  963.409        1
         9.0      306.022  963.409        1
         9.0      299.864  963.409        1
         9.0      293.627  963.409        1
         9.0      287.310  963.409        1
         9.0      280.914  963.409        1
         9.0      274.437  963.409        1
         9.0      267.880  963.409        1
         9.0      261.243  963.409        1
         9.0      254.526  963.409        1
         9.0      247.729  963.409        1
         9.0      240.853  963.409        1
         9.0      233.896  963.409        1
         9.0      226.859  963.409        1
         9.0      219.743  963.409        1
         9.0      212.546  963.409        1
         9.0      205.270  963.409        1
         9.0      197.913  963.409        1
         9.0      190.477  963.409        1
         9.0      182.960  963.409        1
         9.0      175.364  963.409        1
         9.0      167.687  963.409        1
         9.0      159.931  963.409        1
         9.0      152.095  963.409        1
         9.0      144.179  963.409        1
         9.0      136.183  963.409        1
         9.0      128.106  963.409        1
         9.0      119.950  963.409        1
         9.0      111.714  963.409        1
         9.0      103.398  963.409        1
         9.0       95.002  963.409        1
         9.0       86.526  963.409        1
         9.0       77.970  963.409        1
         9.0       69.334  963.409        1
         9.0       60.619  963.409        1
         9.0       51.823  963.409        1
         9.0       42.947  963.409        1
         9.0       33.991  963.408        1
         9.0       24.956  963.408        1
         9.0       15.840  963.408        1
         9.0        6.644  963.407        1
         9.0      357.369  963.407        1
         9.0      348.013  963.406        1
         9.0      338.578  963.405        1
         9.0      329.062  963.404        1
         9.0      319.467  963.402        1
         9.0      309.791  963.400        1
         9.0      300.036  963.398        1
         9.0      290.201  963.394        1
         9.0      280.285  963.390        1
         9.0      270.290  963.385        1
         9.0      260.215  963.379        1
         9.0      250.060  963.372        1
         9.0      239.825  963.362        1
         9.0      229.510  963.350        1
         9.0      219.115  963.336        1
         9.0      208.640  963.318        1
         9.0      198.085  963.297        1
         9.0      187.450  963.271        1
         9.0      176.735  963.239        1
         9.0      165.940  963.200        1
         9.0      155.065  963.154        1
         9.0      144.110  963.098        1
         9.0      133.076  963.031        1
         9.0      121.961  962.952        1
         9.0      110.766  962.856        1
         9.0       99.492  962.743        1
         9.0       88.137  962.609        1
         9.0       76.702  962.451        1
         9.0       65.188  962.265        1
         9.0       53.594  962.046        1
         9.0       41.919  961.790        1
         9.0       30.165  961.491        1
         9.0       18.330  961.142        1
         9.0        6.416  960.737        1
         9.0      354.422  960.268        1
         9.0      342.347  959.726        1
         9.0      330.193  959.102        1
         9.0      317.959  958.384        1
         9.0      305.645  957.562        1
         9.0      293.251  956.623        1
         9.0      280.777  955.552        1
         9.0      268.223  954.334        1
         9.0      255.589  952.954        1
         9.0      242.875  951.392        1
         9.0      230.081  949.631        1
         9.0      217.207  947.650        1
         9.0      204.253  945.427        1
         9.0      191.220  942.939        1
         9.0      178.106  940.161        1
         9.0      164.912  937.068        1
         9.0      151.638  933.632        1
         9.0      138.285  929.827        1
         9.0      124.851  925.621        1
         9.0      111.338  920.986        1
         9.0       97.744  915.891        1
         9.0       84.071  910.303        1
         9.0       70.317  904.191        1
         9.0       56.484  897.523        1
         9.0       42.570  890.267        1
         9.0       28.577  882.391        1
         9.0       14.504  873.864        1
         9.0        0.351  864.655        1
         9.0      346.117  854.736        1
         9.0      331.804  844.079        1
         9.0      317.411  832.659        1
         9.0      302.938  820.454        1
         9.0      288.385  807.442        1
         9.0      273.752  793.607        1
         9.0      259.039  778.936        1
         9.0      244.246  763.420        1
         9.0      229.373  747.053        1
         9.0      214.420  729.836        1
         9.0      199.387  711.773        1
         9.0      184.274  692.876        1
         9.0      169.082  673.161        1
         9.0      153.809  652.650        1
         9.0      138.456  631.372        1
         9.0      123.024  609.363        1
         9.0      107.511  586.665        1
         9.0       91.918  563.326        1
         9.0       76.246  539.403        1
         9.0       60.493  514.956        1
         9.0       44.661  490.056        1
         9.0       28.749  464.777        1
         9.0       12.756  439.201        1
         9.0      356.684  413.415        1
         9.0      340.532  387.510        1
         9.0      324.299  361.586        1
         9.0      307.987  335.743        1
         9.0      291.595  310.087        1
         9.0      275.123  284.727        1
         9.0      258.571  259.774        1
         9.0      241.939  235.341        1
         9.0      225.227  211.540        1
         9.0      208.435  188.486        1
         9.0      191.563  166.290        1
         9.0      174.611  145.064        1
         9.0      157.579  124.916        1
         9.0      140.467  105.949        1
         9.0      123.275   88.263        1
         9.0      106.003   71.952        1
         9.0       88.652   57.106        1
         9.0       71.220   43.804        1
         9.0       53.708   32.121        1
         9.0       36.117   22.121        1
         9.0       18.445   13.861        1
         9.0        0.694    7.387        1
         9.0      342.862    2.737        1
         9.0      324.951    0.000        1
         9.0        0.000    0.000        0
         0.0        0.000 1023.000        0
