# Supplementary material for: Direct Photochemical Synthesis of Substituted Benzo[b]fluorenes
Source: Org Lett. 2024 Nov 25;26(48):10364–8. doi: 10.1021/acs.orglett.4c03978 (PMC11629382; doi:10.1021/acs.orglett.4c03978)
Supplement: Supplementary file 2 — ol4c03978_si_002.zip [file ol4c03978_si_002.zip › FID for Publication/20240606_RC-2-C-4-90A_01/dirinfo/xmldir/cpnodeinfo]

Sqn0004  RC-2-C-4-90A_PROTON_20240606_01  lockon   PROTON_001  Completed
Sqn0010  RC-2-C-4-90A_CARBON_20240606_01  lockon   CARBON_001  Completed
Sqn0014  RC-2-C-4-90A_PROTON_20240606_02  lockon   PROTON_002  Completed
Sqn0017  RC-2-C-4-90A_PROTON_20240606_03  lockon   PROTON_003  Completed
Sqn0019  RC-2-C-4-90A_HSQCAD_20240606_01  lockon   HSQC_001  Completed
