# Supplementary material for: Direct Photochemical Synthesis of Substituted Benzo[b]fluorenes
Source: Org Lett. 2024 Nov 25;26(48):10364–8. doi: 10.1021/acs.orglett.4c03978 (PMC11629382; doi:10.1021/acs.orglett.4c03978)
Supplement: Supplementary file 2 — ol4c03978_si_002.zip [file ol4c03978_si_002.zip › FID for Publication/20240606_RC-2-C-4-90A_01/dirinfo/xmldir/info/Sqn0017/prop]

type   LIB
status   Completed
lock   on
title   RC-2-C-4-90A_PROTON_20240606_03 
exp   PROTON
time   
macro   return
data   /home/data/MBaumann/cscb500/RuairiCrawford/2024/20240606_RC-2-C-4-90A_01/RC-2-C-4-90A_PROTON_20240606_03
CPnode   PROTON_003
tooltext   20240606_RC-2-C-4-90A_01
